# Supplementary material for: UHRF1 suppresses retrotransposons and cooperates with PRMT5 and PIWI proteins in male germ cells
Source: Nat Commun. 2019 Oct 17;10:4705. doi: 10.1038/s41467-019-12455-4 (PMC6797737; doi:10.1038/s41467-019-12455-4)
Supplement: Supplementary file 5 — Supplementary Data 1 [file 41467_2019_12455_MOESM5_ESM.xlsx]

## Sheet: ALL
Supplementary data 1. CHIP-Seq revealed the occupancy alteration in RNA Pol-II from 214 piRNA clusters between Uhrf1 cKO and WT testes at P18.
pi-RNA cluster ID	Geneid	Chr	Start	End	CKO_1_IP	CKO_2_IP	WT_1_IP	WT_3_IP	logFC	logCPM	PValue	FDR
10-qA3-143	4933406P04Rik	10	20310619	20313842	1.97259	3.39073	2.22941	4.55964	-0.0650206	3.12174	0.791634	0.895631	NS
10-qA3-2592	RP23-440F7.2	10	18820391	18821163	0.699582	1.14892	0.900341	2.39365	-0.499712	1.84665	0.102345	0.248244	NS
10-qC2-545	Cep83os	10	94673426	94689561	1.54252	2.59909	1.32907	2.30258	0.435117	2.52613	0.104203	0.248244	NS
11-qE1-252	Gm11667	11	108417912	108425858	0.149091	0.448361	0.51448	0.949654	-1.07751	0.576694	0.0125627	0.0753763	Sig_Down
11-qE1-3997	Mir7223	11	107996055	108000447	0.888813	1.14892	0.914632	2.4652	-0.364433	1.93734	0.236183	0.423854	NS
13-qA3.1-213	Zfp389	13	21503608	21506623	0.447274	0.924744	0.657392	1.63913	-0.449447	1.37352	0.152514	0.31023	NS
13-qA5-464	Mir683-1	13	50520395	50565677	0.487413	0.581468	0.443025	1.67165	-0.569455	1.15121	0.0722306	0.211658	NS
13-qB1-1517	Gm43262	13	53407039	53442270	0.550491	0.840676	1.08613	1.82125	-0.808245	1.64471	0.00794408	0.0587862	NS
	Gm2762	13	53393611	53405904	0.779862	1.09288	1.27191	1.80824	-0.487812	1.88418	0.114145	0.260137	NS
15-qE1-3710	1700001L05Rik	15	83362247	83367770	1.61707	2.04564	1.02896	2.79693	0.307784	2.43753	0.253819	0.430136	NS
	Arfgap3	15	83348063	83362074	1.05511	2.08768	1.24333	3.40835	-0.247668	2.43421	0.35821	0.544676	NS
17-qC-935	1700008K24Rik	17	49111493	49114164	0.837204	1.66734	1.70064	2.54975	-0.569742	2.29933	0.040152	0.165069	NS
1-qC1.3-637	1700066M21Rik	1	57376823	57378525	0.619302	0.658529	0.986087	0.975672	-0.408229	1.34217	0.205986	0.387533	NS
	4930558J18Rik	1	57352943	57374832	0.703366	0.742597	0.886049	0.936645	-0.107294	1.35685	0.736814	0.862058	NS
1-qD-2017	1700020N18Rik	1	91401665	91406422	0.997764	1.16294	0.800303	2.05541	-0.0342417	1.86008	0.910453	0.948923	NS
pi-Arhgap20	Arhgap20	9	51764986	51817445	0.533288	0.420338	0.657392	0.49434	-0.0533532	0.783808	0.88628	0.942293	NS
pi-Asb1	Asb1	1	91539615	91556981	0.768393	1.21898	1.12185	1.91232	-0.358227	1.87809	0.243474	0.425626	NS
2-qF1-2536	Gm14244	2	127691070	127706142	0.814267	2.05966	1.22904	3.0441	-0.302518	2.30925	0.27075	0.451929	NS
3-qA2-617	Gm31466	3	20455695	20506240	0.527553	0.616496	0.6431	1.33992	-0.464795	1.19627	0.140441	0.2954	NS
4-qB3-3994	1700042G15Rik	4	57355687	57365112	0.756924	1.27503	0.957505	2.50422	-0.440802	1.94355	0.152615	0.31023	NS
5-qG2-2301	D130017N08Rik	5	143757904	143768388	0.665176	1.10689	1.15758	2.27657	-0.67973	1.89468	0.0280657	0.127155	NS
	Gm42503	5	143768561	143770273	0.596365	0.840676	0.728847	1.86028	-0.507148	1.51502	0.103074	0.248244	NS
5-qG2-950	4933404O12Rik	5	136916496	136936366	1.13539	1.94056	1.80068	3.5037	-0.519655	2.57798	0.0506283	0.176153	NS
4-qB3-639	Zfp37	4	62220285	62239204	0.659442	1.44778	1.15758	2.54975	-0.550745	2.02855	0.0775294	0.215052	NS
6-qC3-100	Stambp	6	83574718	83581804	0.424336	1.14192	0.986087	1.87329	-0.651588	1.651	0.0310219	0.137737	NS
6-qC3-2394	4930553P18Rik	6	85985449	86003923	0.653707	1.06486	1.15758	2.36763	-0.751244	1.89727	0.0154418	0.0878996	NS
6-qC3-6258	1700009C05Rik	6	81904295	81911694	0.485464	1.38011	1.20045	2.68635	-0.817872	1.99077	0.00904768	0.0627683	NS
	1700097M23Rik	6	81891908	81895677	0.307701	0.642136	0.664537	1.21204	-0.738602	1.03511	0.0250426	0.120858	NS
	Mir468	6	81895900	81904091	0.445324	0.971401	0.757429	1.90152	-0.617799	1.50984	0.0477595	0.176153	NS
6-qF3-1063	Gm18009	6	128442768	128456179	0.435805	0.868698	0.485898	1.63913	-0.362722	1.2545	0.24904	0.425626	NS
	Gm10069	6	128437410	128442602	1.27301	1.58327	1.37195	1.91232	0.0394281	2.21945	0.891506	0.942449	NS
6-qF3-3040	9330102E08Rik	6	128176512	128184247	0.424336	0.966777	0.557354	1.57408	-0.314328	1.30567	0.317029	0.502718	NS
	Gm18609	6	128186064	128192444	0.435805	0.938755	0.528771	1.56107	-0.291062	1.28177	0.355561	0.544376	NS
	Gm10010	6	128193109	128201166	0.99203	1.23299	0.828885	2.51723	-0.197496	1.97519	0.521222	0.695069	NS
6-qF3-8009	Gm42740	6	127779241	127784779	0.917484	1.44316	1.07183	3.58397	-0.595734	2.2519	0.0355499	0.154746	NS
	Mir7233	6	127785068	127798531	1.11245	1.90553	1.51486	3.64251	-0.462147	2.51521	0.0841972	0.225202	NS
	Gm42741	6	127773581	127779075	0.860141	1.40113	0.728847	3.02458	-0.320772	2.02714	0.299099	0.48116	NS
7-qF3-3125	4933440M02Rik	7	125333697	125350797	0.550491	1.47118	1.02896	2.65383	-0.591613	1.9709	0.0562818	0.178722	NS
8-qA2-343	Gm9731	8	27293008	27297486	0.722519	1.07887	0.657392	1.74749	-0.0761038	1.59259	0.800365	0.897379	NS
8-qA4-155	RP23-324B16.3	8	37103888	37106053	0.510351	0.679546	0.628809	2.21152	-0.853386	1.46216	0.00717704	0.0549415	NS
8-qC5-2209	RP23-60O19.3	8	93425661	93427718	0.584896	0.658529	0.604943	1.11877	-0.156716	1.15316	0.621468	0.783897	NS
9-qA1-178	4930433N12Rik	9	3198133	3200424	0.573428	0.728586	0.743138	1.40497	-0.41967	1.34358	0.184148	0.352421	NS
9-qF4-150	Tcaim	9	122782134	122806211	0.95189	1.97559	1.18616	3.38233	-0.322068	2.36771	0.236747	0.423854	NS
pi-1700006A11Rik	4921527H02Rik	3	124399720	124403114	0.344057	0.546439	0.543063	1.23585	-0.689362	0.94285	0.0411081	0.165927	NS
	Gm42823	3	124415314	124423162	0.676645	1.63932	1.18616	3.03109	-0.582314	2.16781	0.0510627	0.176153	NS
	1700006A11Rik	3	124398082	124425991	0.458742	1.13491	0.871758	1.8863	-0.541464	1.61778	0.0726038	0.211658	NS
	Gm22575	3	124405893	124414746	0.303917	0.987794	0.600227	1.70417	-0.56492	1.30867	0.0734128	0.211658	NS
pi-Exoc8	Exoc8	8	124890175	124901282	2.07581	3.65694	2.31873	4.73526	-0.0278584	3.19498	0.909228	0.948923	NS
pi-Gm5878	Gm43959	6	85110284	85123976	0.596365	0.924744	1.06469	1.62612	-0.587115	1.63595	0.0528485	0.176153	NS
pi-Ip6k1	Gmppb	9	108033085	108050280	0.63077	0.854687	0.678828	1.35944	-0.151471	1.37606	0.629472	0.784008	NS
	Ip6k1	9	107995742	108048780	0.940421	1.10689	0.971796	1.32691	0.0835831	1.73402	0.780613	0.895631	NS
	4930535L15Rik	9	108001216	108002428	0.974827	1.1209	1.01467	1.37895	0.0597542	1.78126	0.843356	0.913293	NS
pi-Kctd7	Kctd7	5	130144888	130155796	0.825736	1.83548	1.18616	2.30258	-0.154468	2.13939	0.609374	0.777477	NS
pi-Klf13	Klf13	7	63936770	63939663	1.05511	1.23299	0.400151	0.949654	1.10837	1.48128	0.000535747	0.0108123	Sig_Up
pi-Lsmd1	Tmem88	11	69395820	69399235	1.0035	1.4922	0.421588	1.37895	0.835687	1.65879	0.00553951	0.0534683	NS
pi-Mgll	Gm26588	6	88724157	88731809	0.699582	1.17695	1.2076	2.20072	-0.603116	1.9291	0.0517476	0.176153	NS
	Abtb1	6	88824896	88828768	0.561959	0.812653	0.557354	0.949654	0.141061	1.12014	0.658749	0.807968	NS
pi-Mlc1	Mlc1	15	88967315	88985251	0.556225	1.02983	0.914632	2.0294	-0.605972	1.68077	0.0441755	0.172052	NS
pi-Strbp	Mir5128	2	37681834	37704032	0.451058	0.588473	0.344988	0.888381	0.0984061	0.75743	0.786139	0.895631	NS
	Gm13543	2	37665625	37677641	0.470211	1.10689	0.657392	1.19682	-0.00626816	1.32562	0.984186	0.984186	NS
pi-Tktl2	Tktl2	8	66511327	66516969	0.561959	0.88271	0.585936	0.806555	0.285729	1.11886	0.373061	0.557307	NS
pi-Tmem194	Nab2	10	127666863	127669968	0.63077	0.700563	0.600227	1.7497	-0.4302	1.39034	0.170806	0.332623	NS
	Nemp1	10	127676949	127690441	0.573428	0.700563	0.528771	1.19682	-0.10147	1.14598	0.748638	0.870144	NS
pi-Tbl2	Tbl2	5	135148140	135158287	1.43357	2.14372	1.6149	4.42304	-0.400118	2.7382	0.121844	0.269465	NS
	Bcl7b	5	135158538	135164451	0.997764	1.8635	1.40053	2.10745	-0.08979	2.233	0.75386	0.871651	NS
pi-Wdfy3	Gm20548	5	101833384	101888655	0.642239	1.30305	0.900341	1.96435	-0.287097	1.77684	0.339528	0.529385	NS
10-qB4-6488	Mir7215	10	62666809	62700323	0.493148	0.560451	0.371569	1.06673	-0.0718693	0.872321	0.832568	0.90603	NS
	Ddx50	10	62649930	62666578	1.44504	2.39593	1.38624	3.4864	-0.0203425	2.62511	0.938163	0.964223	NS
10-qC1-117	RP23-269O24.3	10	84485874	84499992	0.516085	1.62531	0.485898	2.56276	-0.147313	1.78054	0.63215	0.784008	NS
10-qC1-12816	Mif	10	75849753	75864250	1.11245	1.62531	0.978942	3.3368	-0.261973	2.28185	0.343385	0.529385	NS
	Gstt2	10	75836480	75849587	0.894547	1.63932	0.957505	2.44568	-0.113514	2.06872	0.713676	0.851807	NS
11-qE1-9443	RP23-207J12.1	11	103424305	103448974	0.35174	1.19908	0.273961	1.0108	0.551887	1.00651	0.0905622	0.239343	NS
14-qA3-19970	Mir7210	14	24081019	24123050	0.733987	1.44316	0.886049	2.92701	-0.456632	2.02906	0.141047	0.2954	NS
14-qA3-2286	Dlg5	14	24338965	24366852	0.401399	0.60949	0.421588	0.715492	0.0991266	0.706807	0.794772	0.895631	NS
14-qA3-284	Polr3a	14	24367055	24429841	0.309651	0.539434	0.142911	0.364251	1.04121	0.083322	0.0497475	0.176153	Sig_Up
14-qC1-1261	Gm17187	14	44764799	44790737	0.269511	0.588473	0.235803	1.04722	-0.222575	0.59325	0.588468	0.755144	NS
15-qD3-14639	Arc	15	74655767	74658678	0.447274	0.714575	0.657392	0.98868	-0.261594	1.07595	0.41903	0.596312	NS
	Mroh4	15	74606255	74655523	1.96112	3.08248	2.44378	5.10601	-0.290463	3.16424	0.236537	0.423854	NS
17-qA3.3-26735	Mir7216	17	27322329	27343729	2.01847	3.26462	2.98684	8.11108	-0.723704	3.47718	0.00249875	0.0326308	NS
	Mir7218	17	27356912	27367586	1.14112	1.77943	1.59346	4.60517	-0.724492	2.6349	0.00605908	0.0535254	NS
	Gm10505	17	27343877	27348589	1.43357	2.62011	1.40768	5.57434	-0.384244	2.87796	0.128395	0.276736	NS
	Mir7217	17	27348763	27356660	1.10672	1.55987	1.02896	3.36503	-0.328095	2.28557	0.235063	0.423854	NS
17-qA3.3-27363	Mir7214	17	27288318	27322040	1.55972	2.15773	1.6935	6.51749	-0.709094	2.98273	0.00467808	0.049454	NS
2-qE1-35981	Gm13817	2	92541239	92550993	1.14686	2.47999	1.94359	5.12553	-0.660099	2.86383	0.0096346	0.0629083	NS
	Gm13815	2	92551351	92572533	0.579162	0.658529	0.471607	1.86028	-0.485498	1.31223	0.122866	0.269465	NS
	Mir7222	2	92593937	92595292	0.407134	0.448361	0.493044	0.598412	-0.0975871	0.610595	0.813756	0.898776	NS
5-qF-14224	Aym1	5	113348057	113368877	0.447274	1.00881	1.19331	3.57096	-1.38391	2.04472	1.82e-05	0.00337782	Sig_Down
5-qF-14508	Mir7230	5	113330359	113347838	0.756924	1.77943	1.8507	4.87836	-1.11245	2.63656	3.04e-05	0.00337782	Sig_Down
	4930405N21Rik	5	113320403	113323000	0.361259	0.72158	0.778866	2.28958	-1.17153	1.49472	0.000258975	0.010435	Sig_Down
	Mir7229	5	113324270	113329903	0.556225	1.15593	0.964651	3.09613	-0.902184	1.95475	0.00387766	0.043042	NS
5-qF-4633	4930519G04Rik	5	114852435	114854120	0.510351	1.00881	1.10756	2.95628	-1.103	1.92528	0.000458989	0.0108123	Sig_Down
	Mir6240	5	114847001	114852075	0.412868	0.910732	0.786012	2.20177	-0.864302	1.56361	0.0052685	0.0531639	NS
	Gm43620	5	114835450	114845001	0.653707	0.714575	0.828885	2.21803	-0.772207	1.6345	0.0108776	0.0681168	NS
5-qG3-23659	4930500F04Rik	5	149829687	149832187	0.424336	0.33627	0.443025	1.09275	-0.616058	0.757912	0.0935619	0.24152	NS
	Gm21221	5	149790019	149829539	0.756924	1.69536	0.557354	3.37582	-0.256984	2.06529	0.416588	0.596312	NS
6-qD1-2831	4933412L11Rik	6	87990640	87995567	1.22714	1.82146	1.72923	4.48158	-0.681251	2.67683	0.00940986	0.0629083	NS
	Gm44168	6	87983336	87990361	0.848673	1.41514	1.11471	3.03109	-0.53517	2.15153	0.0756235	0.213895	NS
	H1fx	6	87966973	87983184	0.762659	1.29604	0.614518	2.00338	0.0121817	1.71847	0.967374	0.976168	NS
6-qF3-28913	Gm42811	6	127798679	127829449	0.986295	1.3731	0.943214	3.23923	-0.424043	2.16655	0.153718	0.31023	NS
7-qD1-19431	4933435G04Rik	7	73115354	73140119	0.963358	1.17695	0.836031	3.0571	-0.435698	2.05099	0.160406	0.320812	NS
7-qD1-654	Gm6567	7	73097761	73115114	0.997764	1.19096	1.08613	3.12215	-0.553301	2.15592	0.0657736	0.200024	NS
7-qD2-11976	Mir7234	7	73808383	73838969	1.53679	2.39593	2.1794	5.09301	-0.569355	2.96743	0.0234614	0.115743	NS
7-qD2-24830	Gm21269	7	73807691	73808123	1.8235	3.30666	2.92968	5.69792	-0.493574	3.2848	0.042365	0.167947	NS
	Gm45006	7	73779836	73807548	0.665176	1.47118	1.01467	2.78392	-0.524762	2.02973	0.0917088	0.239522	NS
8-qA4-332	Gm8342	8	37093006	37096361	0.568611	0.851184	0.839603	1.6001	-0.497201	1.48901	0.113274	0.260137	NS
9-qC-10667	Mir7242	9	67730443	67740036	0.513218	1.16294	0.700265	2.21152	-0.47213	1.65384	0.114835	0.260137	NS
	RP24-76M8.3	9	67740343	67754290	0.79133	1.40113	0.957505	2.78392	-0.429406	2.03734	0.16687	0.327833	NS
	C2cd4b	9	67754564	67760890	0.676645	0.938755	0.471607	2.01639	-0.203851	1.50767	0.508073	0.689817	NS
9-qC-31469	Mir7241	9	67713982	67730290	0.788463	1.32406	0.886049	2.48471	-0.333824	1.93836	0.277106	0.453007	NS
	RP24-76M8.4	9	67691426	67713764	0.647973	0.973783	0.428734	1.68466	0.00971983	1.39525	0.975232	0.979644	NS
pi-1700016M24Rik	Mroh4	15	74606255	74655523	1.96112	3.08248	2.44378	5.10601	-0.290463	3.16424	0.236537	0.423854	NS
pi-Abl2	Abl2	1	156558308	156568385	0.79133	1.31706	0.38586	0.832573	1.0813	1.33283	0.00078795	0.0134558	Sig_Up
pi-Acvr2b	Acvr2b	9	119402814	119403144	0.389931	0.560451	0.25724	0.221152	1.20555	0.223828	0.0197054	0.0994226	Sig_Up
pi-Ankrd11	2810013P06Rik	8	123013160	123043286	1.49091	1.38712	0.757429	1.23585	0.848035	1.92844	0.00675095	0.0535254	NS
1-qE2.3-2	Gm22710	1	118458620	118459698	0.567693	1.07186	0.421588	0.93014	0.558423	1.15111	0.0784651	0.215052	NS
pi-Atxn1l	Ap1g1	8	109736793	109737794	0.923218	1.01582	0.471607	0.761024	0.956537	1.31278	0.00303232	0.0373986	NS
	Ist1	8	23763445	23765148	0.95189	1.26101	0.671683	1.04072	0.636224	1.59051	0.0376885	0.157865	NS
pi-BC026590	Fam206a	4	56801687	56809674	0.883079	0.980789	0.843176	1.48302	-0.0143092	1.65249	0.962084	0.975263	NS
pi-Bcl2l13	Bcl2l13	6	120835663	120855933	0.573428	0.896721	0.328696	0.858591	0.630808	0.989642	0.0563538	0.178722	NS
pi-Bend4	Gm26756	5	67403681	67428124	0.263777	0.322259	0.157202	0.18863	1.03626	-0.36311	0.0948097	0.241928	NS
pi-Cbfa2t2	Cbfa2t2	2	154436412	154489670	0.516085	1.02983	0.557354	1.36919	-0.025287	1.31979	0.93566	0.964223	NS
pi-Cbl	Cbl	9	44211846	44234552	0.940421	1.52723	1.32907	2.53024	-0.375383	2.18964	0.203317	0.385781	NS
	RP23-162P10.2	9	44181238	44206800	0.458742	0.742597	0.335841	0.936645	0.246672	0.863727	0.469329	0.64715	NS
	RP23-162P10.3	9	44157445	44181037	0.533288	0.728586	0.407297	0.962663	0.209484	0.970461	0.526974	0.696358	NS
pi-Cbx5	Cbx5	15	103193162	103238483	1.14686	2.21378	1.21475	2.39794	0.150883	2.33616	0.581848	0.75099	NS
	Hnrnpa1	15	103239331	103241909	0.906016	2.04564	1.17187	2.07272	0.0790107	2.16883	0.790198	0.895631	NS
pi-Ccdc117	Xbp1	11	5526569	5532687	0.516085	0.854687	0.357278	1.06673	0.281053	1.02729	0.386587	0.56836	NS
	Ccdc117	11	5533078	5542232	0.722519	1.1209	0.843176	1.48302	-0.0712172	1.62389	0.812993	0.898776	NS
pi-Ccrn4l	Gm38357	3	51229271	51250614	0.584896	0.518417	0.178639	0.396773	1.30461	0.438379	0.00581956	0.0535254	Sig_Up
	Noct	3	51223816	51228292	0.848673	1.13491	0.528771	0.774033	0.870245	1.35201	0.00665804	0.0535254	NS
pi-Cdc42ep3	Gm17315	17	79334723	79356273	1.13539	1.82146	1.6149	3.60348	-0.515788	2.52619	0.0539567	0.176153	NS
pi-Cramp1l	Cramp1l	17	24988022	25015811	0.963358	1.16294	0.600227	1.28789	0.501795	1.59304	0.0982341	0.245033	NS
	Hn1l	17	24962596	24983180	0.642239	0.840676	0.38586	1.11227	0.344684	1.13706	0.276109	0.453007	NS
pi-Crkl	Crkl	16	17451297	17466296	1.13539	1.10689	0.743138	0.962663	0.669087	1.63845	0.0280199	0.127155	NS
	Gm22770	16	17468039	17485404	0.527553	0.420338	0.457316	0.715492	0.0231174	0.727605	0.950871	0.968318	NS
pi-Ctdsp2	Ctdsp2	10	126978241	126981059	0.561959	0.868698	0.571645	0.767528	0.327002	1.08969	0.311514	0.497526	NS
pi-D730040F13Rik	Ctnnal1	4	56877557	56877804	0.435805	0.742597	0.214367	0.702484	0.697706	0.64592	0.0813757	0.22031	NS
pi-Dcaf7	Dcaf7	11	106036306	106039101	0.688113	0.952766	0.928923	1.48302	-0.295923	1.59217	0.329978	0.51954	NS
	Taco1	11	106059308	106059724	0.412868	0.868698	0.428734	0.819564	0.287113	0.912405	0.394966	0.573088	NS
	Gm11646	11	106044768	106058843	0.573428	0.658529	0.357278	1.61311	-0.239783	1.16776	0.443565	0.619357	NS
pi-Ddx19b	Mir3473d	8	111007086	111017930	0.447274	0.896721	0.471607	1.44399	-0.186693	1.20254	0.54865	0.71588	NS
	Ddx19b	8	111022471	111032400	0.842939	1.19096	0.914632	1.78223	-0.113647	1.79383	0.707131	0.848557	NS
	Ddx19a	8	111004402	111006904	0.481679	0.651524	0.471607	0.800051	0.115423	0.870744	0.736099	0.862058	NS
pi-Eif2c2	Chrac1	15	73097266	73129744	1.18126	2.21378	1.74352	2.92701	-0.236745	2.55046	0.374049	0.557307	NS
	Ago2	15	73137938	73186221	1.28448	1.89152	1.67206	2.66684	-0.206572	2.47107	0.443593	0.619357	NS
pi-Eif4ebp2	Eif4ebp2	10	61449368	61452509	0.447274	0.448361	0.228658	0.417848	0.800788	0.300088	0.101686	0.248244	NS
pi-Elk4	Elk4	1	132007269	132013887	1.06658	2.00361	0.414442	1.24886	1.20652	1.80303	0.000104107	0.00770392	Sig_Up
pi-Eya3	Eya3	4	132639063	132685679	0.412868	0.532428	0.285822	0.364251	0.799197	0.351991	0.0978192	0.245033	NS
pi-Fam168b	Gm38336	1	34814206	34815570	0.63077	0.88271	0.214367	0.650448	1.15293	0.861882	0.000939283	0.0148943	Sig_Up
	Fam168b	1	34833280	34843336	0.527553	0.644518	0.314405	0.507349	0.803549	0.648979	0.0474268	0.176153	NS
	Gm37127	1	34818605	34828074	0.470211	0.33627	0.271531	0.442304	0.52979	0.29517	0.277518	0.453007	NS
pi-Fam53b	Mettl10	7	132849656	132852664	0.636505	0.476383	0.300114	0.364251	1.06255	0.551367	0.0158844	0.0881584	Sig_Up
pi-Fbxl18	Actb	5	142893863	142897884	2.29371	4.37151	1.68635	4.44906	0.433986	3.18384	0.076116	0.213895	NS
pi-Fbxo41	Cct7	6	85469209	85472364	0.928953	1.62531	0.485898	1.3139	0.823433	1.67883	0.00629914	0.0535254	NS
pi-Foxo3	Foxo3	10	42184521	42278722	0.963358	1.56926	0.585936	0.767528	1.12367	1.58987	0.000329031	0.010435	Sig_Up
pi-Fth1	Fth1	19	9981929	9986472	1.00923	1.49921	0.628809	1.3139	0.668657	1.73504	0.026068	0.12313	NS
pi-Gabpb2	Gm16740	3	95195046	95219079	0.79133	0.910732	0.443025	0.819564	0.746005	1.19464	0.0186712	0.0986904	NS
pi-Gtf3c4	Gtf3c4	2	28824700	28841250	1.16979	1.59728	0.886049	1.76922	0.361797	2.00969	0.244614	0.425626	NS
pi-Hic2	Gm26635	16	17262868	17263239	0.63077	0.448361	0.214367	0.442304	1.10104	0.493233	0.0153827	0.0878996	Sig_Up
	Hic2	16	17233157	17234869	0.59063	1.05084	0.371569	1.1578	0.434855	1.20309	0.16307	0.323227	NS
pi-Hif1an	Hif1an	19	44562813	44576653	0.303917	0.490394	0.457316	0.468322	-0.0307063	0.43548	0.947397	0.968318	NS
pi-Hinfp	Hinfp	9	44302451	44305856	0.550491	0.756608	0.342987	0.793546	0.524719	0.885125	0.123808	0.269465	NS
pi-Hist1h1a	Hist1h1a	13	23763445	23765148	1.28643	1.96858	0.795587	1.6001	0.731349	2.07709	0.0196859	0.0994226	NS
pi-Igf2bp1	Igf2bp1	11	96006027	96006338	0.410001	0.357287	0.0928923	0.0975672	2.32887	-0.265603	0.000406674	0.0108123	Sig_Up
	Gm29202	11	95991050	96005431	0.550491	0.511411	0.228658	0.182125	1.64065	0.311356	0.00144519	0.0213889	Sig_Up
pi-Il17rd	Il17rd	14	27038578	27039512	0.378462	0.560451	0.585936	1.1578	-0.59935	0.972251	0.073135	0.211658	NS
pi-Ing5	D2hgdh	1	93818381	93818892	0.412868	0.630507	0.328696	0.572394	0.484889	0.581954	0.249241	0.425626	NS
	Ing5	1	93803524	93805713	1.0035	1.6113	0.728847	2.1725	0.202801	1.97392	0.509594	0.689817	NS
pi-Ipmk	Ipmk	10	71347710	71385039	0.602099	0.658529	0.528771	0.884609	0.139177	1.03334	0.670284	0.813131	NS
pi-Kcng3	Kcng3	17	83604898	83633051	0.366994	0.532428	0.314405	0.299206	0.763633	0.287843	0.123095	0.269465	NS
pi-Klhl11	Klhl11	11	100458808	100472910	0.946156	0.980789	0.528771	1.00169	0.662737	1.41237	0.0368022	0.157117	NS
pi-Mafg	Mafg	11	120629305	120634301	0.756924	1.04384	0.342987	0.62443	1.18927	1.10513	0.000291226	0.010435	Sig_Up
pi-March08	2019-03-08	6	116337781	116350131	0.894547	0.88271	0.6431	1.19682	0.281986	1.46099	0.369812	0.557307	NS
	Gm44237	6	116388683	116388919	0.286714	0.270838	0.271531	0.292701	0.259065	-0.11828	0.646187	0.796964	NS
pi-Mcart1	Gm25692	4	45396919	45409378	0.395665	0.483389	0.228658	0.299206	1.00939	0.188136	0.0503649	0.176153	NS
pi-Mlec	Unc119b	5	115143345	115146269	0.653707	0.658529	0.300114	0.767528	0.669226	0.869273	0.051358	0.176153	NS
	Mlec	5	115146790	115159630	1.25007	1.79344	1.02896	2.34161	0.173273	2.2209	0.546702	0.71588	NS
pi-Mllt6	Mllt6	11	97663277	97666471	0.676645	0.924744	0.314405	0.481331	1.28396	0.918177	0.000228026	0.010435	Sig_Up
	Mir6927	11	97672386	97679402	0.447274	0.546439	0.142911	0.351242	1.342	0.246996	0.00827753	0.0592778	Sig_Up
	Cisd3	11	97683829	97685346	0.596365	0.588473	0.200076	0.754519	0.726294	0.703257	0.057787	0.180686	NS
pi-Mrs2	Mrs2	13	24987392	25020693	0.401399	0.980789	0.671683	0.74151	0.116584	1.08883	0.718012	0.852399	NS
pi-Ndst1	Rps14	18	60744976	60749285	0.906016	1.44316	0.557354	0.884609	0.954861	1.53725	0.00245799	0.0326308	NS
pi-Nr2c2	Nr2c2	6	92090494	92116569	1.35902	1.62531	0.936068	2.10745	0.313386	2.15354	0.29633	0.480184	NS
	Gm44249	6	92131356	92163688	0.252308	0.560451	0.314405	0.520358	0.188802	0.327486	0.692868	0.83596	NS
	Mrps25	6	92165250	92172257	0.493148	0.602484	0.428734	0.897618	0.0486027	0.863929	0.887114	0.942293	NS
pi-Nsd1	Nsd1	13	55209856	55258251	0.888813	0.980789	0.300114	0.819564	1.10695	1.20137	0.000534887	0.0108123	Sig_Up
	Rab24	13	55269138	55318595	0.71105	1.05084	0.714556	0.728501	0.480745	1.32766	0.13196	0.281684	NS
pi-Phf20	Cnbd2	2	156257426	156298710	0.917484	1.40113	0.828885	0.975672	0.560543	1.67251	0.0645324	0.198975	NS
	Phf20	2	156196172	156243378	0.963358	1.23299	0.657392	1.48953	0.365298	1.68763	0.222707	0.412007	NS
pi-Ppp1r12b	Ube2t	1	134908386	134956070	0.693847	0.959772	0.685974	1.41251	-0.0368005	1.4657	0.906401	0.948923	NS
pi-Ppp1r15b	Ppp1r15b	1	133130271	133139586	0.79133	1.26101	0.600227	1.41798	0.335788	1.57673	0.269013	0.451929	NS
pi-Rad54l2	Tex264	9	106688727	106724402	0.785596	1.05084	0.34656	0.715492	1.10133	1.16037	0.000639223	0.0118256	Sig_Up
	Rad54l2	9	106743314	106789208	0.407134	0.588473	0.300114	0.552881	0.510649	0.512661	0.245556	0.425626	NS
pi-Rc3h1	Rc3h1	1	160905486	160908318	1.19273	1.38712	0.900341	1.44399	0.421149	1.90924	0.172367	0.332743	NS
	Serpinc1	1	160947077	160975896	0.510351	0.658529	0.428734	0.702484	0.330672	0.823543	0.342303	0.529385	NS
pi-Rnf169	Rnf169	7	99977196	99980511	0.779862	0.700563	0.543063	0.8716	0.387975	1.17251	0.221536	0.412007	NS
pi-Rplp1	Rplp1	9	61913266	61915192	0.785596	1.39412	0.457316	0.927929	0.928382	1.42295	0.00369115	0.043042	NS
pi-Shank3	Acr	15	89556010	89558485	0.539022	0.952766	0.800303	1.20983	-0.204311	1.38277	0.516722	0.695069	NS
pi-Slc43a2	Pitpna	11	75571440	75575095	0.71105	1.20497	0.45017	0.93014	0.75616	1.30777	0.0176613	0.0956293	NS
	Slc43a2	11	75530028	75532843	1.35329	2.25581	1.2862	3.57746	-0.0884556	2.56894	0.737798	0.862058	NS
	Gm45606	11	75533758	75541362	0.567693	0.812653	0.614518	1.09275	-0.026299	1.20614	0.933245	0.964223	NS
pi-Smcr8	Top3a	11	60776563	60778241	0.733987	1.05084	0.685974	1.3009	0.13433	1.48788	0.666807	0.813131	NS
	Smcr8	11	60779165	60786573	0.699582	0.966777	0.628809	1.33992	0.072067	1.42311	0.818317	0.899338	NS
pi-Socs7	Socs7	11	97361568	97398965	1.47944	2.01762	1.35766	2.40015	0.173104	2.42858	0.522868	0.695069	NS
pi-Ssh1	Ssh1	5	113973872	113994275	0.424336	0.462372	0.228658	0.455313	0.70489	0.310338	0.146371	0.303686	NS
pi-Tacc1	Mir8108	8	25154632	25180101	0.573428	0.868698	0.357278	1.17081	0.275127	1.10909	0.386209	0.56836	NS
pi-Tef	Gm17597	15	81803421	81803649	0.435805	0.511411	0.100038	0.650448	0.763966	0.357124	0.105112	0.248244	NS
pi-Tet3	Bola3	6	83374746	83375340	0.458742	0.714575	0.500189	1.11877	-0.158024	1.0322	0.627351	0.784008	NS
pi-Uhmk1	Uhmk1	1	170206619	170215451	0.481679	0.644518	0.328696	0.429295	0.825462	0.579005	0.0536299	0.176153	NS
pi-Uhrf1bp1	Uhrf1bp1	17	27865987	27866561	0.607833	0.658529	0.371569	0.858591	0.393467	0.92279	0.242644	0.425626	NS
	Anks1	17	27886157	27900177	0.825736	1.33107	0.857467	1.35293	0.204351	1.71001	0.495659	0.679236	NS
pi-Wipf2	Wipf2	11	98862872	98864379	0.733987	1.10689	0.914632	1.37244	-0.0746186	1.62942	0.80462	0.897616	NS
	Gm23640	11	98868852	98883879	0.401399	0.462372	0.414442	0.585403	0.0633204	0.539779	0.88332	0.942293	NS
pi-Zbtb37	Gm22489	1	161034393	161036986	0.194621	0.329685	0.12076	0.394692	0.351282	-0.306747	0.551421	0.71588	NS
pi-Zbtb49	Zbtb49	5	38201855	38218762	1.2214	1.79344	1.49342	2.7579	-0.220373	2.40294	0.417666	0.596312	NS
	Lyar	5	38219661	38224566	1.05511	1.52723	1.08613	1.89931	0.059451	2.04407	0.848413	0.91431	NS
pi-Zfp346	Zfp346	13	55104993	55118590	0.814267	1.23299	0.628809	0.715492	0.816121	1.40521	0.011046	0.0681168	NS
	Gm17617	13	55121864	55134835	0.447274	0.644518	0.400151	1.3139	-0.280402	0.99984	0.391821	0.572264	NS
pi-Zfp382	Zfp382	7	30121128	30136846	0.653707	1.247	0.843176	1.26187	0.0646375	1.57836	0.831821	0.90603	NS
pi-Zfp652	Zfp652os	11	95712715	95713609	0.607833	0.840676	0.51448	0.995185	0.238459	1.15179	0.451771	0.626833	NS
pi-Zfp866	Gm20422	8	69774621	69774957	0.458742	1.02282	0.600227	0.936645	0.157971	1.16944	0.617096	0.78283	NS
pi-Zyg11b	Zyg11b	4	108245299	108301274	0.458742	0.546439	0.457316	0.49434	0.312638	0.636942	0.44198	0.619357	NS
12-qE-23911		12	98378944	98420048	neg.	neg.	neg.	neg.	neg.	neg.	neg.	neg.	NS
13-qA3.1-355		13	24905599	24935032	neg.	neg.	neg.	neg.	neg.	neg.	neg.	neg.	NS
13-qA5-156		13	49814721	49895692	neg.	neg.	neg.	neg.	neg.	neg.	neg.	neg.	NS
13-qA5-208		13	50268024	50317360	neg.	neg.	neg.	neg.	neg.	neg.	neg.	neg.	NS
13-qA5-703		13	50905639	50934148	neg.	neg.	neg.	neg.	neg.	neg.	neg.	neg.	NS
13-qA5-967		13	52096734	52124158	neg.	neg.	neg.	neg.	neg.	neg.	neg.	neg.	NS
17-qA3.3-352		17	22497401	22522100	neg.	neg.	neg.	neg.	neg.	neg.	neg.	neg.	NS
19-qC2-1361		19	37254673	37263866	neg.	neg.	neg.	neg.	neg.	neg.	neg.	neg.	NS
1-qD-4525		1	92992344	92997067	neg.	neg.	neg.	neg.	neg.	neg.	neg.	neg.	NS
2-qG3-1029		2	151127447	151158594	neg.	neg.	neg.	neg.	neg.	neg.	neg.	neg.	NS
3-qA3-2052		3	34826630	34879283	neg.	neg.	neg.	neg.	neg.	neg.	neg.	neg.	NS
4-qB3-277		4	62231005	62239341	neg.	neg.	neg.	neg.	neg.	neg.	neg.	neg.	NS
4-qD2.2-2182		4	123833624	123841966	neg.	neg.	neg.	neg.	neg.	neg.	neg.	neg.	NS
4-qD2.2-349		4	123892082	123896600	neg.	neg.	neg.	neg.	neg.	neg.	neg.	neg.	NS
4-qD3-2082		4	135626795	135630198	neg.	neg.	neg.	neg.	neg.	neg.	neg.	neg.	NS
7-qB5-6255		7	52887606	52913867	neg.	neg.	neg.	neg.	neg.	neg.	neg.	neg.	NS
8-qC5-8200		8	92189459	92194416	neg.	neg.	neg.	neg.	neg.	neg.	neg.	neg.	NS
8-qE1-3748		8	110117665	110132456	neg.	neg.	neg.	neg.	neg.	neg.	neg.	neg.	NS
pi-Pou6f1		15	100575318	100580234	neg.	neg.	neg.	neg.	neg.	neg.	neg.	neg.	NS
12-qE-7089		12	98420147	98455965	neg.	neg.	neg.	neg.	neg.	neg.	neg.	neg.	NS
10-qB5.1-221		10	66698292	66708692	neg.	neg.	neg.	neg.	neg.	neg.	neg.	neg.	NS
10-qB5.1-5404		10	66679899	66698136	neg.	neg.	neg.	neg.	neg.	neg.	neg.	neg.	NS
10-qC1-1527		10	86548678	86591509	neg.	neg.	neg.	neg.	neg.	neg.	neg.	neg.	NS
10-qC1-2617		10	85748561	85781750	neg.	neg.	neg.	neg.	neg.	neg.	neg.	neg.	NS
10-qC1-875		10	86617011	86670850	neg.	neg.	neg.	neg.	neg.	neg.	neg.	neg.	NS
11-qB1.3-590		11	50939595	50943725	neg.	neg.	neg.	neg.	neg.	neg.	neg.	neg.	NS
14-qA3-3095		14	19626159	19653410	neg.	neg.	neg.	neg.	neg.	neg.	neg.	neg.	NS
14-qC1-1010		14	44926822	44950817	neg.	neg.	neg.	neg.	neg.	neg.	neg.	neg.	NS
15-qD1-17920		15	59247365	59275222	neg.	neg.	neg.	neg.	neg.	neg.	neg.	neg.	NS
15-qD1-4001		15	59275366	59312014	neg.	neg.	neg.	neg.	neg.	neg.	neg.	neg.	NS
15-qE1-1119		15	79928005	79963233	neg.	neg.	neg.	neg.	neg.	neg.	neg.	neg.	NS
15-qE1-8387		15	78647684	78670532	neg.	neg.	neg.	neg.	neg.	neg.	neg.	neg.	NS
17-qC-59		17	50237658	50247541	neg.	neg.	neg.	neg.	neg.	neg.	neg.	neg.	NS
17-qE1.1-7037		17	66206811	66231758	neg.	neg.	neg.	neg.	neg.	neg.	neg.	neg.	NS
18-qE1-1295		18	67066587	67084379	neg.	neg.	neg.	neg.	neg.	neg.	neg.	neg.	NS
18-qE1-36451		18	67029446	67066460	neg.	neg.	neg.	neg.	neg.	neg.	neg.	neg.	NS
1-qE3-706		1	125174891	125177979	neg.	neg.	neg.	neg.	neg.	neg.	neg.	neg.	NS
4-qC5-17839		4	94280151	94331623	neg.	neg.	neg.	neg.	neg.	neg.	neg.	neg.	NS
7-qD1-16444		7	69909763	69966359	neg.	neg.	neg.	neg.	neg.	neg.	neg.	neg.	NS
7-qD1-9417		7	69874209	69909583	neg.	neg.	neg.	neg.	neg.	neg.	neg.	neg.	NS
7-qF3-246		7	125349870	125364820	neg.	neg.	neg.	neg.	neg.	neg.	neg.	neg.	NS
9-qA5.3-1495		9	54249945	54277638	neg.	neg.	neg.	neg.	neg.	neg.	neg.	neg.	NS
9-qA5.3-24188		9	54207173	54249823	neg.	neg.	neg.	neg.	neg.	neg.	neg.	neg.	NS
pi-Cmtm4		8	104348210	104395808	neg.	neg.	neg.	neg.	neg.	neg.	neg.	neg.	NS
7-qD2-40		7	75769041	75782107	neg.	neg.	neg.	neg.	neg.	neg.	neg.	neg.	NS
2-qE5-4		2	120692588	120715137	neg.	neg.	neg.	neg.	neg.	neg.	neg.	neg.	NS
pi-D10Wsu102e		10	83360240	83488082	neg.	neg.	neg.	neg.	neg.	neg.	neg.	neg.	NS
pi-Exog		9	119444964	119465504	neg.	neg.	neg.	neg.	neg.	neg.	neg.	neg.	NS
pi-Dnmt3a		12	3806979	3914443	neg.	neg.	neg.	neg.	neg.	neg.	neg.	neg.	NS
pi-Gan		8	117158264	117215995	neg.	neg.	neg.	neg.	neg.	neg.	neg.	neg.	NS
pi-Hjurp		1	88258855	88277518	neg.	neg.	neg.	neg.	neg.	neg.	neg.	neg.	NS
pi-Hmbox1		14	64811601	64949862	neg.	neg.	neg.	neg.	neg.	neg.	neg.	neg.	NS
pi-Igsf9b		9	27299244	27357501	neg.	neg.	neg.	neg.	neg.	neg.	neg.	neg.	NS
pi-Lpp		16	24393445	24992575	neg.	neg.	neg.	neg.	neg.	neg.	neg.	neg.	NS
pi-Luzp1		4	136469763	136554782	neg.	neg.	neg.	neg.	neg.	neg.	neg.	neg.	NS
pi-Map3k9		12	81714959	81781170	neg.	neg.	neg.	neg.	neg.	neg.	neg.	neg.	NS
pi-Ppm1f		16	16896456	16927358	neg.	neg.	neg.	neg.	neg.	neg.	neg.	neg.	NS
pi-Rab11fip4		11	79591211	79694013	neg.	neg.	neg.	neg.	neg.	neg.	neg.	neg.	NS
pi-Rcan3		4	135412307	135433791	neg.	neg.	neg.	neg.	neg.	neg.	neg.	neg.	NS
pi-Snx30		4	59805649	59904740	neg.	neg.	neg.	neg.	neg.	neg.	neg.	neg.	NS
pi-Tfcp2l1		1	118627944	118685162	neg.	neg.	neg.	neg.	neg.	neg.	neg.	neg.	NS
pi-Trim71		9	114507221	114564369	neg.	neg.	neg.	neg.	neg.	neg.	neg.	neg.	NS
pi-Zdhhc23		16	43964765	43979755	neg.	neg.	neg.	neg.	neg.	neg.	neg.	neg.	NS
pi-Zfp280b		10	76032655	76042969	neg.	neg.	neg.	neg.	neg.	neg.	neg.	neg.	NS
pi-Zmat3		3	32334793	32365665	neg.	neg.	neg.	neg.	neg.	neg.	neg.	neg.	NS
pi-Zyg11a		4	108175241	108217922	neg.	neg.	neg.	neg.	neg.	neg.	neg.	neg.	NS

## Sheet: Sig_UP
	Geneid	CKO_1_IP	CKO_2_IP	WT_1_IP	WT_3_IP	logFC	logCPM	PValue	FDR
pi-Klf13	Klf13	1.05511	1.23299	0.400151	0.949654	1.10837	1.48128	0.000535747	0.0108123
pi-Elk4	Elk4	1.06658	2.00361	0.414442	1.24886	1.20652	1.80303	0.000104107	0.00770392
pi-Foxo3	Foxo3	0.963358	1.56926	0.585936	0.767528	1.12367	1.58987	0.000329031	0.010435
pi-Mllt6	Mllt6	0.676645	0.924744	0.314405	0.481331	1.28396	0.918177	0.000228026	0.010435
pi-Abl2	Abl2	0.79133	1.31706	0.38586	0.832573	1.0813	1.33283	0.00078795	0.0134558
pi-Rad54l2	Tex264	0.785596	1.05084	0.34656	0.715492	1.10133	1.16037	0.000639223	0.0118256
pi-Mafg	Mafg	0.756924	1.04384	0.342987	0.62443	1.18927	1.10513	0.000291226	0.010435
pi-Nsd1	Nsd1	0.888813	0.980789	0.300114	0.819564	1.10695	1.20137	0.000534887	0.0108123
pi-Fam53b	Mettl10	0.636505	0.476383	0.300114	0.364251	1.06255	0.551367	0.0158844	0.0881584
pi-Fam168b	Gm38336	0.63077	0.88271	0.214367	0.650448	1.15293	0.861882	0.000939283	0.0148943
pi-Ccrn4l	Gm38357	0.584896	0.518417	0.178639	0.396773	1.30461	0.438379	0.00581956	0.0535254
pi-Igf2bp1	Gm29202	0.550491	0.511411	0.228658	0.182125	1.64065	0.311356	0.00144519	0.0213889
pi-Igf2bp1	Igf2bp1	0.410001	0.357287	0.0928923	0.0975672	2.32887	-0.265603	0.000406674	0.0108123
pi-Acvr2b	Acvr2b	0.389931	0.560451	0.25724	0.221152	1.20555	0.223828	0.0197054	0.0994226
pi-Hic2	Gm26635	0.63077	0.448361	0.214367	0.442304	1.10104	0.493233	0.0153827	0.0878996
14-qA3-284	Polr3a	0.309651	0.539434	0.142911	0.364251	1.04121	0.083322	0.0497475	0.176153
pi-Mllt6	Mir6927	0.447274	0.546439	0.142911	0.351242	1.342	0.246996	0.00827753	0.0592778

## Sheet: Sig_Down
pi-RNA clustor ID	Geneid	CKO_1_IP	CKO_2_IP	WT_1_IP	WT_3_IP	logFC	logCPM	PValue	FDR
5-qF-14508	Mir7230	0.756924	1.77943	1.8507	4.87836	-1.11245	2.63656	3.04308e-05	0.00337782
5-qF-4633	4930519G04Rik	0.510351	1.00881	1.10756	2.95628	-1.103	1.92528	0.000458989	0.0108123
5-qF-14224	Aym1	0.447274	1.00881	1.19331	3.57096	-1.38391	2.04472	1.81796e-05	0.00337782
11-qE1-252	Gm11667	0.149091	0.448361	0.51448	0.949654	-1.07751	0.576694	0.0125627	0.0753763
5-qF-14508	4930405N21Rik	0.361259	0.72158	0.778866	2.28958	-1.17153	1.49472	0.000258975	0.010435
