# Supplementary material for: UHRF1 suppresses retrotransposons and cooperates with PRMT5 and PIWI proteins in male germ cells
Source: Nat Commun. 2019 Oct 17;10:4705. doi: 10.1038/s41467-019-12455-4 (PMC6797737; doi:10.1038/s41467-019-12455-4)
Supplement: Supplementary file 6 — Supplementary Data 2 [file 41467_2019_12455_MOESM6_ESM.xlsx]

## Sheet: bionominal.result2
Supplementary data 2. Analysis of repeat elements of retrotransposons from RNA-Seq at P12 WT control and Uhrf1 cKO testes
Repeat elements	log2baseMean	log2FoldChange	p-value	padj
IAPLTR1_Mm	7.9792	2.74897	1.88348e-14	3.7858e-12
MMERVK10C	12.5986	2.60642	6.668e-11	6.70134e-09
RLTR1IAP_MM	7.64063	2.05282	8.86372e-09	5.93869e-07
L1MdTf_I	11.634	2.34992	1.5335e-08	7.70584e-07
L1MdTf_II	11.6528	2.31286	1.99642e-08	8.02559e-07
IAPEYI	8.50047	2.49388	3.26021e-08	1.09217e-06
IAPEY_LTR	6.89337	2.73443	5.81836e-08	1.6707e-06
IAPEY3_I	8.35406	2.25423	3.72162e-07	9.35057e-06
L1Md_Gf_5end	7.61911	2.23745	1.30745e-06	2.91996e-05
IAPEZI	13.6934	1.21289	3.79515e-06	7.62826e-05
RLTR10D2	4.44684	3.96866	5.36971e-06	9.81192e-05
IAPLTR1a_I_MM	12.9198	0.972906	9.89295e-05	0.00165707
IAPLTR2a2_Mm	6.11053	1.7529	0.00196657	0.0286517
LSU-rRNA_Dme	4.5323	3.09501	0.00199564	0.0286517
LTRIS	6.98296	0.862385	0.0119356	0.159937
IAPA_MM	8.63924	0.712181	0.0137962	0.173315
ERVB4_1-I_MM	6.70651	-0.939725	0.0168465	0.199185
B2_Mm1t	13.3003	0.755135	0.0217915	0.222489
ERVB2_1-I_MM	1.80291	4.65158	0.0201174	0.222489
ERVB7_1-I_MM	8.06368	-0.720396	0.0221382	0.222489
B1_Mm	8.52844	0.768565	0.0427556	0.409232
L1_MM	9.94443	0.710934	0.0517958	0.473225
L1MdA_I	10.0753	0.720789	0.0555365	0.485341
IAPLTR3_I	4.83947	1.31984	0.0594986	0.498301
IAP5-Mm_LTR	1.58627	4.35279	0.0757915	0.597835
L1MdTf_III	10.1374	0.639766	0.077332	0.597835
B2_Mm1a	14.795	0.557542	0.0879369	0.631261
RLTR6I_MM	9.12851	0.588775	0.0855858	0.631261
ETNERV	6.36341	-0.727154	0.0912153	0.632216
L1MdGf_II	10.0171	0.561293	0.0959625	0.642949
SSU-rRNA_Hsa	17.056	-0.452208	0.104436	0.67715
L1MdA_III	10.5687	0.502048	0.108177	0.679488
IAPEY5_I	5.71797	0.652947	0.131902	0.803406
IAP5-Mm_I	7.88807	0.513048	0.139274	0.823354
ETnERV3	3.6455	-1.26277	0.176539	0.959034
LTRIS2	4.21839	0.990372	0.171054	0.959034
LTRIS_Mm	6.83671	0.465029	0.175004	0.959034
B1	1.47575	1.24549	0.595608	0.960718
B1_Mus1	7.06404	0.374872	0.393264	0.960718
B1_Mus2	9.21687	-0.394193	0.302558	0.960718
B2	5.57987	0.452449	0.389041	0.960718
B2_Mm2	8.27086	0.328358	0.364318	0.960718
BC1_Mm	5.38751	-0.646894	0.298961	0.960718
ERVB2_1A-I_MM	1.23333	0.547927	0.827012	0.960718
ERVB4_1-LTR_MM	0.764426	1.40291	0.666659	0.960718
ERVB4_1B-I_MM	12.7789	-0.261581	0.352895	0.960718
ERVB4_1B-LTR_MM	10.2688	-0.252197	0.353256	0.960718
ERVB4_1C-LTR_Mm	0.218585	-1.14434	0.779137	0.960718
ERVB4_2-I_MM	4.23914	0.254444	0.719448	0.960718
ERVB4_2-LTR_MM	0.177678	0.779212	0.848556	0.960718
ERVB4_2B-LTR_MM	0.177678	0.779212	0.848556	0.960718
ERVB4_3-I_MM	1.23137	0.473123	0.827297	0.960718
ERVB7_1-LTR_MM	6.06211	-0.491793	0.215275	0.960718
ETnERV2	2.66568	-0.407491	0.725227	0.960718
GSAT_MM	5.36622	0.215516	0.735307	0.960718
IAP-d	5.36917	0.447981	0.366726	0.960718
IAP1-MM_I	7.82752	-0.243967	0.479802	0.960718
IAP1-MM_LTR	1.67465	-1.98999	0.279637	0.960718
IAPEY3_LTR	2.27871	-0.841521	0.518114	0.960718
IAPEY4_I	12.5682	0.070613	0.778342	0.960718
IAPEY4_LTR	8.01588	-0.066267	0.8361	0.960718
IAPLTR2b	5.32526	0.110766	0.824948	0.960718
IAPLTR2_Mm	5.05133	0.632829	0.266198	0.960718
IAPLTR3	1.58558	0.515813	0.797191	0.960718
IAPLTR4	0.698025	2.6509	0.465272	0.960718
IAPLTR4_I	8.24602	0.282274	0.356993	0.960718
IMPB_01	1.91553	2.09225	0.231471	0.960718
L1B_MM	4.1493	-0.178675	0.794397	0.960718
L1Lx_I	4.37013	-0.560226	0.390598	0.960718
L1Lx_II	2.29305	-1.67237	0.235261	0.960718
L1Lx_III	3.87421	-0.54183	0.509824	0.960718
L1Lx_IV	4.14779	-0.361093	0.616732	0.960718
L1MdA_II	10.2325	0.473469	0.183183	0.960718
L1MdA_IV	9.71032	0.268924	0.370335	0.960718
L1MdA_V	8.18006	0.234017	0.491323	0.960718
L1MdA_VI	9.0096	-0.245534	0.380097	0.960718
L1MdFanc_I	8.04927	-0.391723	0.204237	0.960718
L1MdFanc_II	6.04339	-0.222126	0.608421	0.960718
L1MdF_I	8.93918	0.233522	0.44705	0.960718
L1MdF_II	8.40188	0.186583	0.57318	0.960718
L1MdF_III	9.69378	-0.0732792	0.782159	0.960718
L1MdF_IV	8.62132	-0.164113	0.60217	0.960718
L1MdF_V	8.78304	-0.186242	0.522774	0.960718
L1MdGf_I	9.66958	0.342806	0.286728	0.960718
L1MdMus_I	6.68844	-0.360014	0.348824	0.960718
L1MdMus_II	4.24029	-0.337349	0.602662	0.960718
L1MdN_I	8.03819	0.17763	0.620288	0.960718
L1MdV_I	7.70145	-0.228525	0.453986	0.960718
L1MdV_II	3.61297	-0.469228	0.555042	0.960718
L1MdV_III	4.63295	-0.323245	0.579565	0.960718
L1VL1_5end	2.46767	-0.804111	0.537766	0.960718
L1VL2_5	0.408368	-1.92418	0.634609	0.960718
L1VL2_5end	1.08143	-0.813192	0.745572	0.960718
L1VL4_5end	0.755178	1.46856	0.679898	0.960718
L1_Mur1_orf2	3.06757	0.288032	0.765782	0.960718
L1_Mus1_3end	6.40149	-0.286807	0.439374	0.960718
L1_Mus2_3end	4.73896	-0.142373	0.821074	0.960718
LSU-rRNA_Cel	3.74155	2.06034	0.414949	0.960718
LSU-rRNA_Hsa	15.5135	-0.307206	0.37931	0.960718
LTRIS3	8.0841	0.0925677	0.768048	0.960718
LTRIS4A	2.85209	-0.327047	0.752937	0.960718
LTRIS4B	0.849888	3.01402	0.359393	0.960718
LTRIS_Mus	6.40693	-0.339119	0.35325	0.960718
LX	0.218585	-1.14434	0.779137	0.960718
Lx2A1_3end	0.255245	-1.14434	0.779137	0.960718
Lx2B2_3end	0.255245	-1.14434	0.779137	0.960718
Lx2_3end	1.52103	-0.332235	0.855564	0.960718
Lx3B_3end	0.598702	-1.03485	0.77789	0.960718
Lx_3end	1.80866	-0.311208	0.843244	0.960718
MERVK26	0.588383	2.33862	0.557852	0.960718
MERVL	10.2132	-0.268511	0.322215	0.960718
MERVL_2A	1.7803	-2.04241	0.222969	0.960718
MERVL_LTR	6.56217	-0.429416	0.266973	0.960718
MLTR31E_MM	0.177678	0.779212	0.848556	0.960718
MMERGLN_I	8.23577	-0.0701457	0.820096	0.960718
MMERVK10D3_I	7.34838	-0.473499	0.200166	0.960718
MMERVK10D3_LTR	4.26687	-0.126631	0.853592	0.960718
MMERVK9C_I	0.223859	0.779212	0.848556	0.960718
MMERVK9E_I	3.47979	-0.74234	0.455643	0.960718
MMETN	7.27646	-0.258903	0.436168	0.960718
MMSAT4	1.13942	-1.40077	0.570035	0.960718
MMTV-int	2.53695	1.5041	0.384414	0.960718
MMVL30	13.6789	0.0583058	0.837337	0.960718
MT2C	1.91851	-0.35616	0.811989	0.960718
MTA_Mm_LTR	9.70495	-0.0682102	0.801051	0.960718
MTB	1.26554	-0.948997	0.665048	0.960718
MTB_Mm_LTR	4.01559	0.311795	0.652388	0.960718
MuRRS4-int	4.85687	-0.379818	0.555533	0.960718
MURVY-int	1.42088	2.95997	0.214137	0.960718
MURVY_LTR	3.31479	0.45063	0.635589	0.960718
ORR1A2_LTR	2.10241	-0.260676	0.852845	0.960718
ORR1A3_LTR	0.624307	0.829492	0.817855	0.960718
RLTR10	6.34452	0.194943	0.609335	0.960718
RLTR10A	2.81925	0.746631	0.521402	0.960718
RLTR10F	1.83276	0.563159	0.742271	0.960718
RLTR13A	3.0393	-0.86958	0.365427	0.960718
RLTR13A1	1.30029	2.71654	0.279899	0.960718
RLTR13A2	3.99491	-0.407009	0.559272	0.960718
RLTR13A3	3.97941	-0.988159	0.24573	0.960718
RLTR13B1	3.88039	-0.875804	0.251218	0.960718
RLTR13B2	4.35327	0.148725	0.835714	0.960718
RLTR13B3	5.87656	-0.286292	0.510448	0.960718
RLTR13B4	4.46568	-0.603756	0.35934	0.960718
RLTR13C1	1.08609	-0.667006	0.787858	0.960718
RLTR13D1	0.76307	1.37494	0.698794	0.960718
RLTR13D3A	0.472047	-2.13484	0.596274	0.960718
RLTR13D3A1	3.55722	-0.819025	0.346786	0.960718
RLTR13D4	1.30089	-0.852556	0.707085	0.960718
RLTR13D5	2.11328	-1.6849	0.234307	0.960718
RLTR13F	1.58026	0.904703	0.624442	0.960718
RLTR17C_Mm	0.177678	0.779212	0.848556	0.960718
RLTR17_MM	1.30627	-1.20681	0.569945	0.960718
RLTR1A2_MM	0.576063	-2.50364	0.531618	0.960718
RLTR1C_MM	4.88131	-0.158139	0.792226	0.960718
RLTR1D2_MM	1.26825	-1.66124	0.44788	0.960718
RLTR1D_MM	1.67227	1.52765	0.414182	0.960718
RLTR1F_Mm	0.390823	1.6511	0.682827	0.960718
RLTR1_MM	0.837033	3.00563	0.41185	0.960718
RLTR2aIAP_MM	4.97766	0.315899	0.589032	0.960718
RLTR41B	0.177678	0.779212	0.848556	0.960718
RLTR44C_LTR	0.623153	2.43142	0.541809	0.960718
RLTR46B	2.29473	1.40334	0.28567	0.960718
RLTR48A	1.13366	-1.56096	0.533452	0.960718
RLTR48C	0.732836	1.30738	0.670935	0.960718
RLTR4I_MM	13.0634	0.0648154	0.816267	0.960718
RLTR4_MM	8.71821	-0.113774	0.679932	0.960718
RLTR5_MM	0.335854	1.44327	0.722291	0.960718
RLTR6B_Mm	5.35851	0.429608	0.371333	0.960718
RLTR6C_Mm	4.66444	-0.379272	0.555117	0.960718
RLTR6_MM	10.5612	0.189091	0.545941	0.960718
RLTR8	0.478388	2.01588	0.615279	0.960718
RLTR9D2	0.573561	-1.07064	0.77464	0.960718
RLTRETN_MM	5.60382	0.542471	0.260397	0.960718
RMER16-int	0.408368	-1.92418	0.634609	0.960718
RMER17C_I	0.238884	0.779212	0.848556	0.960718
SATMIN	0.888642	0.685178	0.834177	0.960718
SRV_MM-int	3.03039	-0.926207	0.382074	0.960718
YREP	0.478388	2.01588	0.615279	0.960718
ZP3AR	5.01865	-0.309914	0.57763	0.960718
L1MdA_VII	8.63532	-0.0450494	0.885823	0.967666
MTAI	10.8782	0.0401975	0.87595	0.967666
MusHAL1	4.31857	-0.10985	0.870139	0.967666
ORR1A0	8.96574	0.0510047	0.876534	0.967666
ORR1AI	7.79149	-0.0506273	0.882345	0.967666
RLTR13B	2.01874	-0.229835	0.893062	0.9703
RLTR13E	3.32147	-0.109217	0.898981	0.971479
IAPEY2_LTR	3.28574	-0.0312198	0.972174	0.986904
IAPEY3C_LTR	2.04544	0.141938	0.92365	0.986904
IAPLTR1a_MM	6.83106	-0.0140943	0.968757	0.986904
L1Md_F_5end	1.98546	0.105778	0.950583	0.986904
Lx3C_3end	0.446772	-0.182568	0.964313	0.986904
MMERGLN_LTR	5.52079	-0.0238246	0.963212	0.986904
MT2B2_LTR	0.45798	-0.182568	0.964313	0.986904
MTA	7.91408	0.0271334	0.928503	0.986904
MusHAL1_5end	0.412993	-0.182568	0.964313	0.986904
RLTR10B2	1.25964	-0.119028	0.959186	0.986904
RLTR13C2	2.46264	-0.0839779	0.945416	0.986904
RLTR1B_MM	1.63481	0.107645	0.956536	0.986904
IAPEY5_LTR	2.20172	-0.0129754	0.992344	0.997306
RMER16_Mm	0.787411	-0.0473276	0.989204	0.997306
L32	14.945	-0.000757923	0.998153	0.998153
