# Supplementary material for: UHRF1 suppresses retrotransposons and cooperates with PRMT5 and PIWI proteins in male germ cells
Source: Nat Commun. 2019 Oct 17;10:4705. doi: 10.1038/s41467-019-12455-4 (PMC6797737; doi:10.1038/s41467-019-12455-4)
Supplement: Supplementary file 7 — Supplementary Data 3 [file 41467_2019_12455_MOESM7_ESM.xlsx]

## Sheet: Gene_full_table
Supplemental data 3. Total identified genes in Uhrf1 cKO and WT control testes at P12 by RNA-Seq
Gene ID	Uhrf1 cKO-1_FPKM	Uhrf1 cKO-1_count	Uhrf1 cKO-2_FPKM	Uhrf1 cKO-2_count	Uhrf1 cKO-3_FPKM	Uhrf1 cKO-3_count	WT-1_FPKM	WT-1_count	WT-2_FPKM	WT-2_count	WT-3_FPKM	WT-3_count	cKO_vs_WT_EBSeq_FDR	cKO_vs_WT_EBSeq_log2FC	cKO_vs_WT_EBSeq_(FDR_0.01_FC_2)_regulated	COG_class	COG_class_annotation	GO_annotation	KEGG_annotation	KEGG_pathway_annotation	KOG_class	KOG_class_annotation	Pfam_annotation	Swiss_Prot_annotation	eggNOG_class	eggNOG_class_annotation	NR_annotation
0610007P14Rik(ENSMUSG00000021252)	93.8121	1279	97.5474	1311	76.3034	1035	73.6066	989	91.381	1204	86.8371	1160	0.851047	0.153002	normal	--	--	Cellular Component: integral component of membrane (GO:0016021);;	--	--	[S]	Function unknown	Erg28 like protein	Similar to HSPC288 (Predicted), isoform CRA_b {ECO:0000313|EMBL:EDL81584.1} OS=Rattus norvegicus (Rat) PE=4 SV=1	S	Function unknown	probable ergosterol biosynthetic protein 28 [Mus musculus]
0610009B22Rik(ENSMUSG00000007777)	37.0299	380	38.0528	386	38.5993	396	32.2089	331	34.258	348	37.8683	380	0.887727	0.171941	normal	[N]	Cell motility	Cellular Component: intracellular (GO:0005622);; Biological Process: transport (GO:0006810);; Biological Process: ER to Golgi vesicle-mediated transport (GO:0006888);; Cellular Component: TRAPP complex (GO:0030008);;	--	--	[U]	Intracellular trafficking, secretion, and vesicular transport	Sedlin, N-terminal conserved region;; Sybindin-like family	Uncharacterized protein {ECO:0000313|EMBL:AAH24353.1} OS=Mus musculus (Mouse) PE=2 SV=1	U	Intracellular trafficking, secretion, and vesicular transport	uncharacterized protein LOC66050 [Mus musculus]
0610009L18Rik(ENSMUSG00000043644)	5.80124	49	9.38299	84	5.93677	46	5.36288	41	6.07291	52	8.29615	69	0.958457	0.187952	normal	--	--	--	--	--	--	--	--	Protein 0610009L18Rik {ECO:0000313|Ensembl:ENSMUSP00000117268} (Fragment) OS=Mus musculus (Mouse) PE=4 SV=1	--	--	unnamed protein product [Mus musculus]
0610009O20Rik(ENSMUSG00000024442)	24.9916	1234	23.8993	1191	24.438	1224	22.2606	1098	25.287	1259	24.833	1246	0.967925	0.0563358	normal	[R]	General function prediction only	--	--	--	[MOT]	Cell wall/membrane/envelope biogenesis;; Posttranslational modification, protein turnover, chaperones;; Signal transduction mechanisms	Sel1 repeat	Putative uncharacterized protein {ECO:0000313|EMBL:BAE42690.1} OS=Mus musculus (Mouse) PE=2 SV=1	MOT	Cell wall/membrane/envelope biogenesis;; Posttranslational modification, protein turnover, chaperones;; Signal transduction mechanisms	death ligand signal enhancer [Mus musculus]
0610010F05Rik(ENSMUSG00000042208)	4.83975	286	3.34777	219	6.85898	431	5.86966	374	3.25443	196	3.76198	235	0.916604	0.250778	normal	--	--	--	--	--	--	--	Domain of unknown function (DUF3342)	Protein 0610010F05Rik {ECO:0000313|Ensembl:ENSMUSP00000137799} OS=Mus musculus (Mouse) PE=4 SV=1	S	Function unknown	mKIAA1841 protein [Mus musculus]
0610010K14Rik(ENSMUSG00000020831)	160.491	1969	164.802	1998	136.305	1648	148.182	1758	162.973	1982	160.507	1929	0.987081	0.0264226	normal	--	--	--	--	--	[R]	General function prediction only	--	Protein 0610010K14Rik {ECO:0000313|Ensembl:ENSMUSP00000104216} OS=Mus musculus (Mouse) PE=1 SV=2	R	General function prediction only	chromatin complexes subunit BAP18 isoform 1 [Mus musculus]
0610012G03Rik(ENSMUSG00000107002)	40.6869	962	45.2627	1061	33.7001	797	39.3366	925	41.6176	974	44.9864	1053	0.987191	-0.0249031	normal	--	--	--	--	--	--	--	--	Uncharacterized protein {ECO:0000313|EMBL:ERE76038.1} OS=Cricetulus griseus (Chinese hamster) PE=4 SV=1	S	Function unknown	rCG63619 [Rattus norvegicus]
0610030E20Rik(ENSMUSG00000058706)	5.6647	468	7.18023	583	6.55906	531	5.84339	475	5.82871	468	5.03841	411	0.739054	0.264874	normal	--	--	--	--	--	--	--	Uncharacterised protein family UPF0561	RCG56346 {ECO:0000313|EMBL:EDL91022.1} OS=Rattus norvegicus (Rat) PE=4 SV=1	S	Function unknown	UPF0561 protein C2orf68 homolog [Mus musculus]
0610037L13Rik(ENSMUSG00000028608)	56.5375	962	51.0376	896	51.3184	841	48.7469	906	52.9963	902	51.0567	948	1	0.0088514	normal	--	--	--	--	--	[S]	Function unknown	Eukaryotic protein of unknown function (DUF866)	Uncharacterized protein {ECO:0000313|Ensembl:ENSCPOP00000010351} (Fragment) OS=Cavia porcellus (Guinea pig) PE=4 SV=1	S	Function unknown	UPF0587 protein C1orf123 homolog [Mus musculus]
0610040J01Rik(ENSMUSG00000060512)	0.486677	21	1.13592	32	0.576917	21	1.0516	31	0.385221	18	0.560159	17	0.96038	0.210334	normal	--	--	--	--	--	--	--	--	Uncharacterized protein C4orf19-like {ECO:0000313|EMBL:EGW11112.1} OS=Cricetulus griseus (Chinese hamster) PE=4 SV=1	S	Function unknown	RIKEN cDNA 0610040J01, isoform CRA_b [Mus musculus]
1110002E22Rik(ENSMUSG00000090066)	0.0370865	7	0.00458445	0	0	0	0	0	0	0	0.00940341	1	--	--	--	--	--	--	--	--	--	--	Domain of unknown function (DUF4585)	Protein 1110002E22Rik {ECO:0000313|Ensembl:ENSMUSP00000123851} OS=Mus musculus (Mouse) PE=4 SV=1	S	Function unknown	PREDICTED: uncharacterized protein LOC102634333 [Mus musculus]
1110004E09Rik(ENSMUSG00000022972)	32	694	30.967	664	31.096	647	33.328	709	34.6593	738	36.3278	771	0.932457	-0.107054	normal	--	--	--	--	--	--	--	Protein of unknown function (DUF2870)	Uncharacterized protein {ECO:0000313|EMBL:KFO21603.1} OS=Fukomys damarensis (Damaraland mole rat) PE=4 SV=1	S	Function unknown	UPF0769 protein C21orf59 homolog [Mus musculus]
1110004F10Rik(ENSMUSG00000030663)	107.88	2629	119.562	2867	112.834	2677	113.471	2741	108.454	2554	120.749	2866	0.972495	0.0414042	normal	--	--	--	--	--	--	--	Small acidic protein family	Similar to sid2057p, isoform CRA_a {ECO:0000313|EMBL:EDM17746.1} OS=Rattus norvegicus (Rat) PE=4 SV=1	S	Function unknown	small acidic protein [Mus musculus]
1110008F13Rik(ENSMUSG00000027637)	89.0048	1396	89.0601	1390	77.4756	1203	87.2077	1363	91.4196	1426	87.8435	1364	0.993136	-0.0181123	normal	--	--	--	--	--	[U]	Intracellular trafficking, secretion, and vesicular transport	Rab5-interacting protein (Rab5ip)	Uncharacterized protein {ECO:0000313|EMBL:AAH89919.1} OS=Rattus norvegicus (Rat) PE=2 SV=1	U	Intracellular trafficking, secretion, and vesicular transport	uncharacterized protein C20orf24 homolog [Mus musculus]
1110008L16Rik(ENSMUSG00000021023)	10.3572	432	11.198	473	11.7219	448	11.6883	486	11.5581	457	14.3565	494	0.979576	-0.0476496	normal	--	--	--	K17655|0|mmu:66132|1110008L16Rik, Kiaa0391, Mrpp3, mKIAA0391; RIKEN cDNA 1110008L16 gene; K17655 mitochondrial ribonuclease P protein 3 (A)	--	--	--	--	Protein 1110008L16Rik {ECO:0000313|Ensembl:ENSMUSP00000139252} OS=Mus musculus (Mouse) PE=4 SV=1	S	Function unknown	unnamed protein product [Mus musculus]
1110008P14Rik(ENSMUSG00000039195)	106.539	1080	123.719	1237	105.843	1054	103.518	993	98.3851	1006	101.973	1037	0.787379	0.191287	normal	--	--	--	--	--	--	--	Uncharacterised protein family (UPF0184)	Protein RGD1561113 {ECO:0000313|Ensembl:ENSRNOP00000031226} OS=Rattus norvegicus (Rat) PE=4 SV=1	S	Function unknown	UPF0184 protein C9orf16 homolog [Mus musculus]
1110012L19Rik(ENSMUSG00000045237)	28.7562	581	34.7427	692	24.7061	491	24.7236	491	28.6094	563	28.4023	563	0.876532	0.167344	normal	--	--	--	--	--	--	--	ASCH domain	Putative uncharacterized protein {ECO:0000313|EMBL:BAE41469.1} OS=Mus musculus (Mouse) PE=2 SV=1	S	Function unknown	uncharacterized protein CXorf40 homolog [Mus musculus]
1110017D15Rik(ENSMUSG00000028441)	0.425618	5	0.164019	2	0.111056	2	0.0501548	0	0.192525	3	0.106237	0	--	--	--	--	--	--	K18634|0|mmu:73721|1110017D15Rik, Cbe1, Smrp1; RIKEN cDNA 1110017D15 gene; K18634 spermatid-specific manchette-related protein 1 (A)	--	--	--	Spermatid-specific manchette-related protein 1	Protein RGD1561916 {ECO:0000313|Ensembl:ENSRNOP00000017903} OS=Rattus norvegicus (Rat) PE=4 SV=2	S	Function unknown	spermatid-specific manchette-related protein 1 isoform 1 [Mus musculus]
1110032A03Rik(ENSMUSG00000037971)	17.7101	333	16.3677	361	17.3876	336	17.6571	303	19.6405	380	24.1277	405	0.987081	-0.0403502	normal	--	--	Cellular Component: nucleus (GO:0005634);;	--	--	--	--	Protein of unknown function (DUF1143)	Similar to RIKEN cDNA 1110032A03 (Predicted), isoform CRA_a {ECO:0000313|EMBL:EDL95481.1} OS=Rattus norvegicus (Rat) PE=4 SV=1	S	Function unknown	PREDICTED: UPF0686 protein C11orf1 homolog isoform X1 [Mus musculus]
1110032F04Rik(ENSMUSG00000046999)	0.205138	7	0.664981	25	0.352508	13	0.624683	23	0.5821	22	0.198953	7	0.982107	-0.157791	normal	--	--	--	--	--	--	--	--	Protein LOC100362176 {ECO:0000313|Ensembl:ENSRNOP00000012982} OS=Rattus norvegicus (Rat) PE=4 SV=2	S	Function unknown	putative uncharacterized membrane protein C3orf80 precursor [Cricetulus griseus]
1110034G24Rik(ENSMUSG00000044991)	16.0266	256	15.5178	249	17.331	251	13.9135	180	14.4596	208	12.4819	198	0.616013	0.405813	normal	--	--	--	--	--	--	--	Protein of unknown function (DUF4521)	MCG50325 {ECO:0000313|EMBL:EDL28357.1} OS=Mus musculus (Mouse) PE=2 SV=1	S	Function unknown	uncharacterized protein C20orf196 homolog [Mus musculus]
1110037F02Rik(ENSMUSG00000040720)	12.9009	1621	11.9042	1468	16.4769	2003	16.3895	1964	15.1101	1734	15.4722	1860	0.927786	-0.0906572	normal	--	--	--	--	--	[AT]	RNA processing and modification;; Signal transduction mechanisms	--	Protein 1110037F02Rik {ECO:0000313|Ensembl:ENSMUSP00000103943} OS=Mus musculus (Mouse) PE=1 SV=1	AT	RNA processing and modification;; Signal transduction mechanisms	protein virilizer homolog [Mus musculus]
1110038F14Rik(ENSMUSG00000063236)	50.1662	879	45.0003	799	42.394	749	41.2198	721	47.2599	838	47.1877	843	0.972495	0.0536383	normal	--	--	--	--	--	--	--	Domain of unknown function (DUF4615)	Protein LOC681282 {ECO:0000313|Ensembl:ENSRNOP00000050313} OS=Rattus norvegicus (Rat) PE=4 SV=2	S	Function unknown	PREDICTED: UPF0488 protein C8orf33 homolog isoform X1 [Mus musculus]
1110051M20Rik(ENSMUSG00000040591)	33.5257	1768	31.4699	1660	34.395	1802	31.5714	1673	36.8425	1929	36.1244	1905	0.977145	-0.0369831	normal	--	--	--	--	--	--	--	--	UPF0705 protein C11orf49-like {ECO:0000313|EMBL:EGW03938.1} OS=Cricetulus griseus (Chinese hamster) PE=4 SV=1	S	Function unknown	UPF0705 protein C11orf49 homolog [Mus musculus]
1110059E24Rik(ENSMUSG00000035171)	18.8375	496	20.9014	538	17.3607	453	21.5529	575	20.6187	531	19.0813	491	0.971211	-0.062083	normal	--	--	--	--	--	[S]	Function unknown	Uncharacterized conserved protein (DUF2039)	Uncharacterized protein C9orf85-like {ECO:0000313|EMBL:EGW10179.1} OS=Cricetulus griseus (Chinese hamster) PE=4 SV=1	S	Function unknown	uncharacterized protein C9orf85 homolog [Mus musculus]
1110059G10Rik(ENSMUSG00000032551)	12.5677	353	11.0502	302	13.3362	369	12.6569	401	9.73365	290	9.48422	341	0.994955	0.0257836	normal	--	--	--	--	--	--	--	Domain of unknown function (DUF4604)	Uncharacterized protein {ECO:0000313|EMBL:EHB04041.1} OS=Heterocephalus glaber (Naked mole rat) PE=4 SV=1	S	Function unknown	uncharacterized protein KIAA1143 homolog [Mus musculus]
1110065P20Rik(ENSMUSG00000078570)	165.126	1724	164.919	1750	157.175	1622	142.962	1522	164.701	1774	174.616	1831	0.983475	0.0301524	normal	--	--	--	--	--	--	--	--	Protein 1110065P20Rik {ECO:0000313|Ensembl:ENSMUSP00000139121} OS=Mus musculus (Mouse) PE=4 SV=1	S	Function unknown	PREDICTED: uncharacterized protein C1orf122 homolog isoform X1 [Octodon degus]
1190002N15Rik(ENSMUSG00000045414)	8.65278	454	9.78858	512	11.2307	599	13.401	745	9.42396	503	11.1625	590	0.837957	-0.194097	normal	--	--	--	--	--	--	--	Protein-kinase domain of FAM69	Protein RGD1309079 {ECO:0000313|Ensembl:ENSRNOP00000011263} OS=Rattus norvegicus (Rat) PE=4 SV=1	S	Function unknown	deleted in autism protein 1 homolog precursor [Mus musculus]
1190007I07Rik(ENSMUSG00000063320)	30.0515	181	28.3915	178	27.46	138	26.0452	165	29.0606	175	32.9604	189	0.986572	-0.0494909	normal	--	--	--	--	--	--	--	Domain of unknown function (DUF4516)	Protein 1190007I07Rik {ECO:0000313|Ensembl:ENSMUSP00000139041} OS=Mus musculus (Mouse) PE=4 SV=1	S	Function unknown	Uncharacterized protein C12orf73-like [Cricetulus griseus]
1300017J02Rik(ENSMUSG00000033688)	0.849613	34	0.688403	21	0.589105	28	1.4693	53	1.71292	58	1.70621	79	0.0766034	-1.16046	normal	--	--	--	K14736|0|mmu:71775|1300017J02Rik, Ica, mICA; RIKEN cDNA 1300017J02 gene; K14736 transferrin (A)	HIF-1 signaling pathway (ko04066);; Mineral absorption (ko04978)	--	--	Transferrin;; ABC transporter, phosphonate, periplasmic substrate-binding protein	Uncharacterized protein {ECO:0000313|EMBL:AAH21390.1} OS=Mus musculus (Mouse) PE=2 SV=1	P	Inorganic ion transport and metabolism	inhibitor of carbonic anhydrase precursor [Mus musculus]
1500009C09Rik(ENSMUSG00000068099)	0.0589926	1	0	0	0.192157	6	0	0	0	0	0.0907155	2	--	--	--	--	--	--	--	--	--	--	--	Protein 1500009C09Rik {ECO:0000313|Ensembl:ENSMUSP00000115748} OS=Mus musculus (Mouse) PE=4 SV=1	S	Function unknown	uncharacterized protein LOC688613 [Rattus norvegicus]
1500009L16Rik(ENSMUSG00000087651)	94.1798	1557	89.6846	1439	96.0214	1561	76.0609	1224	82.7419	1311	81.6517	1316	0.488665	0.280454	normal	--	--	--	--	--	--	--	OCC1 family	Putative overexpressed in colon carcinoma 1 protein like protein {ECO:0000313|EMBL:ERE87282.1} OS=Cricetulus griseus (Chinese hamster) PE=4 SV=1	S	Function unknown	overexpressed in colon carcinoma 1 protein homolog [Mus musculus]
1500011B03Rik(ENSMUSG00000072694)	142.509	1842	181.818	2062	87.3668	1398	87.4752	1341	107.131	1628	103.839	1616	0.762353	0.251534	normal	--	--	--	--	--	--	--	--	Protein 1500011B03Rik {ECO:0000313|Ensembl:ENSMUSP00000055114} OS=Mus musculus (Mouse) PE=2 SV=1	R	General function prediction only	unnamed protein product [Mus musculus]
1500011K16Rik(ENSMUSG00000051319)	37.162	342	47.278	432	40.321	371	34.8577	323	39.5412	361	41.7768	377	0.913116	0.150009	normal	--	--	--	--	--	--	--	Protein of unknown function (DUF1049)	Uncharacterized protein {ECO:0000313|Ensembl:ENSRNOP00000021328} OS=Rattus norvegicus (Rat) PE=4 SV=1	S	Function unknown	RecName: Full=Uncharacterized protein LINC00116 homolog [Mus musculus]
1500015O10Rik(ENSMUSG00000026051)	22.6522	272	27.4104	321	21.4345	253	10.459	109	17.7664	208	11.9173	140	0.0176587	0.929295	normal	--	--	--	--	--	--	--	Oesophageal cancer-related gene 4	Augurin {ECO:0000313|EMBL:EGV98816.1} OS=Cricetulus griseus (Chinese hamster) PE=4 SV=1	S	Function unknown	augurin precursor [Mus musculus]
1520401A03Rik(ENSMUSG00000043747)	0.0607094	4	0.0440817	2	0.0313931	2	0.030126	1	0.0720518	5	0.0150539	0	--	--	--	--	--	--	--	--	--	--	--	Uncharacterized protein {ECO:0000313|EMBL:ERE67597.1} OS=Cricetulus griseus (Chinese hamster) PE=4 SV=1	R	General function prediction only	PREDICTED: fibroin heavy chain isoform X9 [Mus musculus]
1600002H07Rik(ENSMUSG00000024118)	8.34589	379	9.58211	437	7.89651	360	8.52563	395	8.89219	404	8.37858	385	0.993136	0.0310498	normal	--	--	--	--	--	--	--	--	Protein LOC100158225 {ECO:0000313|Ensembl:ENSRNOP00000046320} OS=Rattus norvegicus (Rat) PE=2 SV=1	S	Function unknown	uncharacterized protein C16orf59 homolog [Mus musculus]
1600002K03Rik(ENSMUSG00000035595)	24.4936	218	19.8753	175	23.8881	211	15.8686	136	16.3277	143	20.6591	183	0.628485	0.422391	normal	--	--	--	--	--	--	--	Protein of unknown function (DUF1180)	RGD1562114 (Predicted), isoform CRA_a {ECO:0000313|EMBL:EDL89312.1} OS=Rattus norvegicus (Rat) PE=4 SV=1	S	Function unknown	uncharacterized membrane protein C19orf24 homolog precursor [Mus musculus]
1600012H06Rik(ENSMUSG00000050088)	16.103	560	15.7798	550	16.9653	589	15.9409	582	14.8249	519	14.3133	509	0.931596	0.115996	normal	--	--	--	--	--	--	--	--	1600012H06Rik protein {ECO:0000313|EMBL:AAH71250.2} (Fragment) OS=Mus musculus (Mouse) PE=2 SV=1	S	Function unknown	UPF0669 protein C6orf120 homolog precursor [Mus musculus]
1600014C10Rik(ENSMUSG00000054676)	10.1173	474	8.57502	387	9.64406	442	8.36459	368	9.65503	396	8.89245	412	0.867331	0.184813	normal	--	--	--	--	--	--	--	--	Protein LOC690000 {ECO:0000313|Ensembl:ENSRNOP00000020079} OS=Rattus norvegicus (Rat) PE=4 SV=1	S	Function unknown	protein C19orf12 homolog [Mus musculus]
1600014C23Rik(ENSMUSG00000094690)	0.201741	0	0.838792	3	0	0	0	0	0	0	0.209654	0	--	--	--	--	--	--	--	--	--	--	--	Protein 1600014C23Rik {ECO:0000313|Ensembl:ENSMUSP00000136788} OS=Mus musculus (Mouse) PE=2 SV=1	--	--	uncharacterized protein LOC72240 [Mus musculus]
1700001C02Rik(ENSMUSG00000029182)	0	0	0	0	0.333906	3	0	0	0	0	0	0	--	--	--	--	--	--	--	--	--	--	Protein of unknown function (DUF2475)	Protein RGD1559683 {ECO:0000313|Ensembl:ENSRNOP00000013198} OS=Rattus norvegicus (Rat) PE=4 SV=2	S	Function unknown	UPF0573 protein C2orf70 homolog [Mus musculus]
1700001C19Rik(ENSMUSG00000047150)	1.10544	25	1.04812	25	0.741391	14	1.8068	36	1.31239	25	1.33143	27	0.843925	-0.415072	normal	--	--	--	--	--	--	--	--	Uncharacterized protein {ECO:0000313|EMBL:AAH28263.1} OS=Mus musculus (Mouse) PE=2 SV=1	S	Function unknown	uncharacterized protein LOC75462 isoform 1 [Mus musculus]
1700001J03Rik(ENSMUSG00000095040)	0	0	0	0	0	0	0	0	0.0960778	1	0.0931046	0	--	--	--	--	--	--	--	--	[T]	Signal transduction mechanisms	RasGEF N-terminal motif	Uncharacterized protein {ECO:0000313|EMBL:AAH48528.1} OS=Mus musculus (Mouse) PE=2 SV=1	T	Signal transduction mechanisms	uncharacterized protein LOC69282 [Mus musculus]
1700001K19Rik(ENSMUSG00000056508)	0	0	0.0586503	0	0.12476	2	0	0	0.0608505	1	0	0	--	--	--	--	--	--	--	--	--	--	--	Uncharacterized protein {ECO:0000313|EMBL:AAH48462.1} OS=Mus musculus (Mouse) PE=2 SV=1	S	Function unknown	uncharacterized protein LOC66323 [Mus musculus]
1700001L19Rik(ENSMUSG00000021534)	0.227537	7	0.346727	10	0.0667599	2	0.258025	7	0.448927	14	0.226558	6	--	--	--	--	--	--	--	--	--	--	Domain of unknown function (DUF4541)	Protein RGD1308544 {ECO:0000313|Ensembl:ENSRNOP00000064743} OS=Rattus norvegicus (Rat) PE=4 SV=1	S	Function unknown	uncharacterized protein C5orf49 homolog [Mus musculus]
1700001O22Rik(ENSMUSG00000044320)	0.86729	29	0.27928	9	0.454136	15	0.485351	16	0.406895	14	0.40884	13	--	--	--	--	--	--	--	--	--	--	--	RIKEN cDNA 1700001O22, isoform CRA_a {ECO:0000313|EMBL:EDL08478.1} OS=Mus musculus (Mouse) PE=4 SV=1	S	Function unknown	uncharacterized protein C9orf50 homolog [Mus musculus]
1700001P01Rik(ENSMUSG00000018543)	0.135723	0	0.548282	3	0.289901	2	0.144144	0	0.143162	1	0.139827	0	--	--	--	--	--	--	--	--	--	--	Domain of unknown function (DUF4542)	Protein LOC691189 {ECO:0000313|Ensembl:ENSRNOP00000005445} (Fragment) OS=Rattus norvegicus (Rat) PE=4 SV=2	S	Function unknown	uncharacterized protein C17orf98 homolog [Mus musculus]
1700003E16Rik(ENSMUSG00000030030)	1.76434	71	0.702372	29	2.41115	100	1.12545	46	1.4292	60	2.17604	91	0.995998	0.047386	normal	--	--	--	--	--	[Q]	Secondary metabolites biosynthesis, transport and catabolism	Domain of unknown function (DUF4639)	Uncharacterized protein C2orf81-like {ECO:0000313|EMBL:EGW11803.1} OS=Cricetulus griseus (Chinese hamster) PE=4 SV=1	Q	Secondary metabolites biosynthesis, transport and catabolism	uncharacterized protein C2orf81 homolog [Mus musculus]
1700003F12Rik(ENSMUSG00000038523)	3.31564	31	1.92946	18	1.2985	12	1.77941	16	0.951437	9	0.624016	5	--	--	--	--	--	--	--	--	--	--	Putative Bcl-2 like protein of testis	Protein 1700003F12Rik {ECO:0000313|Ensembl:ENSMUSP00000105331} OS=Mus musculus (Mouse) PE=4 SV=1	S	Function unknown	PREDICTED: uncharacterized protein C20orf144 homolog isoform X1 [Rattus norvegicus]
1700003H04Rik(ENSMUSG00000039174)	0	0	0	0	0.101333	1	0	0	0	0	0	0	--	--	--	--	--	--	--	--	--	--	--	Protein 1700003H04Rik {ECO:0000313|Ensembl:ENSMUSP00000035388} OS=Mus musculus (Mouse) PE=4 SV=1	T	Signal transduction mechanisms	unnamed protein product [Mus musculus]
1700006A11Rik(ENSMUSG00000027973)	0.158854	4	0	0	2.37653	73	0.0644524	1	0.033585	1	0.232528	6	--	--	--	--	--	Biological Process: signal transduction (GO:0007165);;	--	--	[T]	Signal transduction mechanisms	RhoGAP domain	Protein 1700006A11Rik {ECO:0000313|Ensembl:ENSMUSP00000029598} OS=Mus musculus (Mouse) PE=2 SV=1	T	Signal transduction mechanisms	uncharacterized protein LOC71824 [Mus musculus]
1700007B14Rik(ENSMUSG00000031620)	0.0277238	0	0.0561434	1	0	0	0	0	0	0	0.0757109	2	--	--	--	--	--	Molecular Function: protein binding (GO:0005515);;	--	--	--	--	--	Uncharacterized protein {ECO:0000313|EMBL:AAI17769.1} OS=Mus musculus (Mouse) PE=2 SV=1	S	Function unknown	uncharacterized protein LOC71831 [Mus musculus]
1700007G11Rik(ENSMUSG00000057816)	0.135749	1	0.135642	1	0.576999	8	0.0686989	0	0.568204	8	0.278786	3	--	--	--	--	--	--	--	--	--	--	Domain of unknown function (DUF4464)	Uncharacterized protein {ECO:0000313|Ensembl:ENSRNOP00000034585} OS=Rattus norvegicus (Rat) PE=4 SV=2	S	Function unknown	uncharacterized protein C4orf22 homolog [Mus musculus]
1700007K09Rik(ENSMUSG00000030858)	0	0	0	0	0.657146	1	0	0	0.675357	1	0	0	--	--	--	--	--	--	--	--	--	--	FAM24 family	Similar to RIKEN cDNA 1700063I17 (Predicted) {ECO:0000313|EMBL:EDM11687.1} OS=Rattus norvegicus (Rat) PE=4 SV=1	S	Function unknown	protein FAM24A-like precursor [Mus musculus]
1700007K13Rik(ENSMUSG00000026831)	2.61495	36	2.03514	28	2.0993	28	2.17806	29	2.48749	34	1.78759	24	0.976929	0.119531	normal	--	--	--	--	--	--	--	Domain of unknown function (DUF4490)	Putative uncharacterized protein RGD1306233_predicted {ECO:0000313|EMBL:EDL93415.1} OS=Rattus norvegicus (Rat) PE=4 SV=1	S	Function unknown	UPF0691 protein C9orf116 homolog [Mus musculus]
1700008O03Rik(ENSMUSG00000008028)	1.61552	20	0.682335	8	1.48045	16	1.4701	16	0.80646	9	1.73486	20	--	--	--	--	--	--	--	--	--	--	--	Putative uncharacterized protein {ECO:0000313|EMBL:EGW07330.1} OS=Cricetulus griseus (Chinese hamster) PE=4 SV=1	S	Function unknown	putative uncharacterized protein C19orf81 homolog [Mus musculus]
1700010B08Rik(ENSMUSG00000057047)	41.5438	5409	39.7996	5191	47.922	6101	43.7436	5802	41.2423	5340	43.8934	5670	0.980972	0.0275481	normal	--	--	--	--	--	--	--	--	Protein 1700010B08Rik {ECO:0000313|Ensembl:ENSMUSP00000072830} OS=Mus musculus (Mouse) PE=2 SV=1	--	--	uncharacterized protein LOC75485 [Mus musculus]
1700010I14Rik(ENSMUSG00000023873)	1.24558	41	0.661749	27	1.93021	78	1.64247	55	1.04928	42	0.973348	39	0.975079	0.131638	normal	--	--	--	--	--	--	--	--	RIKEN cDNA 1700010I14, isoform CRA_c {ECO:0000313|EMBL:EDL02095.1} OS=Mus musculus (Mouse) PE=4 SV=1	S	Function unknown	PREDICTED: uncharacterized protein C6orf118 homolog isoform X1 [Mus musculus]
1700011H14Rik(ENSMUSG00000021850)	0	0	0	0	0	0	0.0414015	0	0.442144	8	0	0	--	--	--	--	--	--	--	--	--	--	Domain of unknown function (DUF4619)	Protein 1700011H14Rik {ECO:0000313|Ensembl:ENSMUSP00000117775} (Fragment) OS=Mus musculus (Mouse) PE=4 SV=3	S	Function unknown	uncharacterized protein C14orf105 homolog [Mus musculus]
1700011I03Rik(ENSMUSG00000058925)	0.222821	3	0.076701	0	2.26773	35	0.304321	3	0.682655	9	0.369163	4	--	--	--	--	--	--	--	--	--	--	--	Protein 1700011I03Rik {ECO:0000313|Ensembl:ENSMUSP00000078674} OS=Mus musculus (Mouse) PE=4 SV=1	S	Function unknown	uncharacterized protein LOC75444 [Mus musculus]
1700011L22Rik(ENSMUSG00000031682)	0	0	0	0	0	0	0.063617	0	0.0635437	1	0	0	--	--	--	--	--	--	--	--	--	--	--	Uncharacterized protein {ECO:0000313|EMBL:KFO20583.1} OS=Fukomys damarensis (Damaraland mole rat) PE=4 SV=1	S	Function unknown	uncharacterized protein C4orf51 homolog [Mus musculus]
1700011M02Rik(ENSMUSG00000079476)	865.873	2852	541.092	1703	920.82	2984	402.089	1177	537.176	1676	565.881	1831	0.249517	0.718632	normal	--	--	--	--	--	--	--	--	Protein 1700011M02Rik {ECO:0000313|Ensembl:ENSMUSP00000109232} OS=Mus musculus (Mouse) PE=4 SV=1	--	--	uncharacterized protein LOC668339 [Mus musculus]
1700012B07Rik(ENSMUSG00000020617)	1.13735	11	2.48553	23	1.51215	12	2.12691	25	3.28265	21	6.63141	34	0.570252	-0.752922	normal	--	--	--	--	--	--	--	--	Protein 1700012B07Rik {ECO:0000313|Ensembl:ENSMUSP00000102285} OS=Mus musculus (Mouse) PE=2 SV=1	S	Function unknown	uncharacterized protein LOC69324 isoform 1 [Mus musculus]
1700012B09Rik(ENSMUSG00000031927)	0.570624	6	0.325715	3	1.22365	14	0	0	0.280107	3	0	0	--	--	--	--	--	--	--	--	--	--	--	Protein 1700012B09Rik {ECO:0000313|Ensembl:ENSMUSP00000140908} OS=Mus musculus (Mouse) PE=4 SV=1	S	Function unknown	uncharacterized protein LOC69325 [Mus musculus]
1700013F07Rik(ENSMUSG00000027886)	0.803364	6	0.343015	2	0	0	0.373657	2	0	0	0.116579	0	--	--	--	--	--	--	--	--	--	--	Protein of unknown function (DUF3695)	Similar to CG5435-PA (Predicted) {ECO:0000313|EMBL:EDL81943.1} OS=Rattus norvegicus (Rat) PE=1 SV=1	S	Function unknown	uncharacterized protein C1orf194 homolog [Mus musculus]
1700013H16Rik(ENSMUSG00000054727)	26.6034	561	9.52062	206	28.5495	627	18.1029	404	12.6987	272	18.2122	393	0.858516	0.411879	normal	--	--	Cellular Component: extracellular region (GO:0005576);; Biological Process: lipid transport (GO:0006869);; Molecular Function: lipid binding (GO:0008289);; Biological Process: lipoprotein metabolic process (GO:0042157);;	--	--	--	--	Cor1/Xlr/Xmr conserved region	Protein 1700013H16Rik {ECO:0000313|Ensembl:ENSMUSP00000063474} OS=Mus musculus (Mouse) PE=2 SV=1	S	Function unknown	synaptonemal complex protein 3-like [Mus musculus]
1700014D04Rik(ENSMUSG00000051054)	0.834703	9	0.167659	9	0.0850692	6	0.25959	18	0.377237	20	0.343931	16	--	--	--	--	--	--	--	--	--	--	FAM75 family	Protein 1700014D04Rik {ECO:0000313|Ensembl:ENSMUSP00000136424} OS=Mus musculus (Mouse) PE=4 SV=1	S	Function unknown	PREDICTED: spermatogenesis-associated protein 31D1 [Mus musculus]
1700015F17Rik(ENSMUSG00000079666)	0.218898	1	0.111701	0	0.250059	2	1.1288	9	0.116753	1	0.2296	1	--	--	--	--	--	--	--	--	--	--	--	Protein 1700015F17Rik {ECO:0000313|Ensembl:ENSMUSP00000111107} OS=Mus musculus (Mouse) PE=4 SV=1	--	--	uncharacterized protein LOC381716 [Mus musculus]
1700016H13Rik(ENSMUSG00000029320)	0.131159	2	0	0	0.172432	4	0.305156	4	0.29317	6	0.0831336	0	--	--	--	--	--	--	--	--	--	--	Protein of unknown function (DUF4522)	Protein LOC498330 {ECO:0000313|Ensembl:ENSRNOP00000064774} (Fragment) OS=Rattus norvegicus (Rat) PE=4 SV=1	S	Function unknown	uncharacterized protein C4orf36 homolog [Mus musculus]
1700016K19Rik(ENSMUSG00000053783)	4.3286	86	6.26187	125	3.02964	59	5.95416	118	5.02785	100	5.97112	121	0.851782	-0.282255	normal	--	--	--	--	--	--	--	--	RGD1565611 (Predicted) {ECO:0000313|EMBL:EDM05247.1} OS=Rattus norvegicus (Rat) PE=4 SV=1	S	Function unknown	protein LIAT1 [Mus musculus]
1700017B05Rik(ENSMUSG00000032300)	29.65	2616	29.4611	2675	33.0689	2980	35.5902	3180	41.0714	3658	34.5801	3139	0.537774	-0.232795	normal	--	--	--	--	--	--	--	--	Uncharacterized protein {ECO:0000313|EMBL:AAI50964.1} OS=Mus musculus (Mouse) PE=2 SV=1	S	Function unknown	uncharacterized protein C15orf39 homolog [Mus musculus]
1700017D01Rik(ENSMUSG00000024729)	0	0	0.195009	2	0.136333	2	0.197117	2	0	0	0.0677789	0	--	--	--	--	--	--	--	--	--	--	CD20-like family	Protein 1700017D01Rik {ECO:0000313|Ensembl:ENSMUSP00000025635} OS=Mus musculus (Mouse) PE=4 SV=1	S	Function unknown	uncharacterized protein LOC69369 [Mus musculus]
1700018G05Rik(ENSMUSG00000109745)	383.379	1121	151.232	422	444.084	1253	145.728	370	180.284	496	221.479	639	0.527245	0.921149	normal	--	--	--	--	--	--	--	--	Protein 1700011M02Rik {ECO:0000313|Ensembl:ENSMUSP00000109232} OS=Mus musculus (Mouse) PE=4 SV=1	--	--	mCG4999 [Mus musculus]
1700019A02Rik(ENSMUSG00000060715)	0.514213	4	0.103974	0	2.16618	20	0.95594	8	0.65345	6	0.531935	4	--	--	--	--	--	--	--	--	--	--	--	Protein 1700019A02Rik {ECO:0000313|Ensembl:ENSMUSP00000072089} OS=Mus musculus (Mouse) PE=2 SV=1	S	Function unknown	uncharacterized protein LOC69397 [Mus musculus]
1700019B03Rik(ENSMUSG00000040340)	0.209427	5	0.0340216	0	0.180191	5	0.248773	6	0.211515	6	0.103893	2	--	--	--	--	--	--	--	--	--	--	Domain of unknown function (DUF4601)	Protein 1700019B03Rik {ECO:0000313|Ensembl:ENSMUSP00000124916} OS=Mus musculus (Mouse) PE=4 SV=1	S	Function unknown	PREDICTED: uncharacterized protein C19orf45 homolog isoform X1 [Mus musculus]
1700019D03Rik(ENSMUSG00000043629)	0.115813	6	0.201866	11	0.164655	8	0.0510874	2	0.268176	5	0.159236	8	--	--	--	--	--	Molecular Function: protein kinase A regulatory subunit binding (GO:0034237);;	--	--	--	--	Protein of unknown function (DUF4565)	Protein LOC685203 {ECO:0000313|Ensembl:ENSRNOP00000055932} OS=Rattus norvegicus (Rat) PE=4 SV=1	S	Function unknown	small membrane A-kinase anchor protein [Mus musculus]
1700019N19Rik(ENSMUSG00000026931)	0	0	0	0	0.0551663	1	0.0557708	0	0.0553889	1	0	0	--	--	--	--	--	--	--	--	--	--	--	Protein LOC681006 {ECO:0000313|Ensembl:ENSRNOP00000035488} (Fragment) OS=Rattus norvegicus (Rat) PE=4 SV=2	S	Function unknown	uncharacterized protein C10orf82 homolog [Mus musculus]
1700020A23Rik(ENSMUSG00000027409)	0.433283	2	0.37694	1	0	0	0	0	0.415665	2	0	0	--	--	--	--	--	--	--	--	--	--	--	Protein 1700020A23Rik {ECO:0000313|Ensembl:ENSMUSP00000028898} OS=Mus musculus (Mouse) PE=2 SV=1	S	Function unknown	uncharacterized protein C20orf141 homolog [Mus musculus]
1700020D05Rik(ENSMUSG00000100937)	0.769685	13	0.652973	11	0.518624	9	1.04746	17	1.01288	18	1.27827	22	--	--	--	--	--	--	--	--	[S]	Function unknown	MAGE family	Uncharacterized protein {ECO:0000313|EMBL:AAH49585.1} OS=Mus musculus (Mouse) PE=2 SV=1	S	Function unknown	mage-g2 protein [Mus musculus]
1700020L24Rik(ENSMUSG00000035085)	1.46787	14	3.41228	28	1.93667	15	1.76706	13	3.77828	31	1.8122	16	--	--	--	--	--	--	--	--	--	--	Domain of unknown function (DUF4637)	Protein LOC100912283 {ECO:0000313|Ensembl:ENSRNOP00000065217} (Fragment) OS=Rattus norvegicus (Rat) PE=4 SV=1	S	Function unknown	unnamed protein product [Mus musculus]
1700020N01Rik(ENSMUSG00000050844)	10.6025	154	3.55005	50	26.571	380	9.51786	136	16.8955	237	19.0995	269	0.992821	-0.116616	normal	--	--	--	--	--	[R]	General function prediction only	KRAB box	Uncharacterized protein {ECO:0000313|EMBL:AAH99546.1} OS=Mus musculus (Mouse) PE=2 SV=1	K	Transcription	unnamed protein product [Mus musculus]
1700020N15Rik(ENSMUSG00000059690)	0	0	0	0	0	0	0.346583	1	0.170335	1	0.493455	2	--	--	--	--	--	--	--	--	--	--	--	Protein 1700020N15Rik {ECO:0000313|Ensembl:ENSMUSP00000075079} OS=Mus musculus (Mouse) PE=4 SV=1	--	--	uncharacterized protein LOC75509 [Mus musculus]
1700021F05Rik(ENSMUSG00000019797)	24.3518	364	29.8307	443	23.0224	346	26.716	396	24.243	358	26.6108	401	0.988903	0.038772	normal	--	--	--	--	--	--	--	--	Protein Gm10134 {ECO:0000313|Ensembl:ENSMUSP00000082978} OS=Mus musculus (Mouse) PE=4 SV=1	S	Function unknown	mCG9803 [Mus musculus]
1700021F07Rik(ENSMUSG00000027518)	1.48296	14	1.42317	13	1.62074	15	0.542186	4	0.955273	9	0.515931	4	--	--	--	--	--	--	--	--	--	--	Normal lung function maintenance, Low in Lung Cancer 1 protein	RCG40914 {ECO:0000313|EMBL:EDL85112.1} OS=Rattus norvegicus (Rat) PE=4 SV=1	S	Function unknown	mCG13757 [Mus musculus]
1700022I11Rik(ENSMUSG00000028451)	0	0	0.164575	1	0.0260934	2	0.0381762	2	0.156501	2	0.0483005	3	--	--	--	--	--	--	--	--	--	--	--	Protein LOC100360821 {ECO:0000313|Ensembl:ENSRNOP00000035213} OS=Rattus norvegicus (Rat) PE=4 SV=2	S	Function unknown	uncharacterized protein C9orf131 homolog [Mus musculus]
1700023F06Rik(ENSMUSG00000020940)	0.761323	13	0.747094	13	0.510673	9	0.169667	2	0.442152	8	1.09118	20	--	--	--	--	--	Molecular Function: calcium ion binding (GO:0005509);;	--	--	[T]	Signal transduction mechanisms	EF-hand domain pair	Protein 1700023F06Rik {ECO:0000313|Ensembl:ENSMUSP00000021323} OS=Mus musculus (Mouse) PE=4 SV=1	T	Signal transduction mechanisms	uncharacterized protein LOC69441 [Mus musculus]
1700024B05Rik(ENSMUSG00000052334)	0.0335668	0	0.135575	3	0	0	0.238338	6	0.21411	6	0.316127	8	--	--	--	--	--	--	--	--	--	--	Takusan	Protein 1700024B05Rik {ECO:0000313|Ensembl:ENSMUSP00000064211} OS=Mus musculus (Mouse) PE=4 SV=1	--	--	PREDICTED: uncharacterized protein LOC101055806 isoform X6 [Mus musculus]
1700024G13Rik(ENSMUSG00000072473)	0	0	0	0	0.759135	2	0	0	0	0	0	0	--	--	--	--	--	--	--	--	--	--	Uncharacterised protein family UPF0728	RCG42281 {ECO:0000313|EMBL:EDL88916.1} OS=Rattus norvegicus (Rat) PE=4 SV=1	S	Function unknown	RIKEN cDNA 1700024G13 [Mus musculus]
1700024P16Rik(ENSMUSG00000078612)	2.85184	204	2.77146	196	5.22034	383	3.09328	228	2.34932	166	2.64265	188	0.761323	0.460325	normal	--	--	--	--	--	--	--	Helically-extended SH3 domain	Protein 1700024P16Rik {ECO:0000313|Ensembl:ENSMUSP00000102415} OS=Mus musculus (Mouse) PE=1 SV=1	S	Function unknown	uncharacterized protein C1orf168 homolog isoform b [Mus musculus]
1700025G04Rik(ENSMUSG00000032666)	15.8601	1054	20.8603	1272	24.0572	1518	19.2264	1212	20.1447	1127	18.3851	1103	0.750936	0.196719	normal	--	--	--	--	--	--	--	Domain of unknown function (DUF4612)	Putative uncharacterized protein {ECO:0000313|EMBL:BAE39482.1} OS=Mus musculus (Mouse) PE=2 SV=1	S	Function unknown	uncharacterized protein C1orf21 homolog [Mus musculus]
1700027J19Rik(ENSMUSG00000063838)	184.041	2700	156.643	2253	150.433	2262	128.214	1865	152.667	2249	145.852	2149	0.538776	0.242168	normal	--	--	--	--	--	--	--	Cdc42 effector;; P21-Rho-binding domain	Protein Cdc42ep5 {ECO:0000313|Ensembl:ENSRNOP00000025110} OS=Rattus norvegicus (Rat) PE=4 SV=1	T	Signal transduction mechanisms	PREDICTED: cdc42 effector protein 5 isoform X2 [Mus musculus]
1700028J19Rik(ENSMUSG00000038782)	1.94097	30	1.84726	29	2.69267	42	2.86066	42	2.34707	38	3.86096	58	0.819586	-0.416474	normal	--	--	--	--	--	--	--	--	Protein 1700028J19Rik {ECO:0000313|Ensembl:ENSMUSP00000048665} OS=Mus musculus (Mouse) PE=2 SV=1	S	Function unknown	unnamed protein product [Mus musculus]
1700028K03Rik(ENSMUSG00000089798)	5.64356	148	2.25535	81	4.17743	205	4.05344	148	2.99384	103	4.00958	160	0.972659	0.108009	normal	--	--	--	--	--	--	--	Domain of unknown function (DUF4580)	RIKEN cDNA 1700028K03, isoform CRA_e {ECO:0000313|EMBL:EDL20161.1} OS=Mus musculus (Mouse) PE=4 SV=1	S	Function unknown	uncharacterized protein C1orf146 homolog isoform 1 [Mus musculus]
1700028P14Rik(ENSMUSG00000033053)	0.390479	5	0	0	0.278812	4	0.0675042	0	0.136925	2	0	0	--	--	--	--	--	--	--	--	--	--	Domain of unknown function (DUF4572)	Similar to RIKEN cDNA 1700028P14 (Predicted) {ECO:0000313|EMBL:EDM13019.1} OS=Rattus norvegicus (Rat) PE=4 SV=1	S	Function unknown	uncharacterized protein C9orf135 homolog [Mus musculus]
1700029F12Rik(ENSMUSG00000052075)	0	0	0	0	0.279471	6	0	0	0	0	0	0	--	--	--	--	--	--	--	--	--	--	--	Protein 1700029F12Rik {ECO:0000313|Ensembl:ENSMUSP00000088938} OS=Mus musculus (Mouse) PE=2 SV=1	--	--	uncharacterized protein LOC66479 isoform 2 [Mus musculus]
1700029I15Rik(ENSMUSG00000044916)	0	0	0	0	0	0	0	0	0.628984	1	0	0	--	--	--	--	--	--	--	--	--	--	--	Similar to RIKEN cDNA 1700029I15 (Predicted) {ECO:0000313|EMBL:EDL79568.1} OS=Rattus norvegicus (Rat) PE=4 SV=1	S	Function unknown	RIKEN cDNA 1700029I15 [Mus musculus]
1700029J07Rik(ENSMUSG00000071103)	3.02116	91	2.93977	82	2.37014	67	2.45735	72	2.74783	71	2.70409	74	0.94196	0.185536	normal	--	--	--	--	--	--	--	Domain of unknown function (DUF4586)	Similar to LOC495042 protein (Predicted) {ECO:0000313|EMBL:EDL78867.1} OS=Rattus norvegicus (Rat) PE=4 SV=2	S	Function unknown	UPF0602 protein C4orf47 homolog [Mus musculus]
1700029P11Rik(ENSMUSG00000061633)	5.24982	88	4.54794	76	9.87895	165	6.06687	100	7.11494	118	7.30786	124	1	-0.0257038	normal	--	--	--	--	--	[S]	Function unknown	ESSS subunit of NADH:ubiquinone oxidoreductase (complex I)	Uncharacterized protein {ECO:0000313|EMBL:AAH48460.1} OS=Mus musculus (Mouse) PE=2 SV=1	C	Energy production and conversion	NADH dehydrogenase [ubiquinone] 1 beta subcomplex subunit 11, mitochondrial-like [Mus musculus]
1700030J22Rik(ENSMUSG00000031847)	4.08851	277	2.86894	199	3.62197	295	3.21915	246	3.83623	272	3.5024	274	1	-0.00436736	normal	--	--	--	--	--	--	--	Protein of unknown function (DUF4529)	Uncharacterized protein {ECO:0000313|EMBL:AAI37751.1} OS=Mus musculus (Mouse) PE=2 SV=1	S	Function unknown	uncharacterized protein C16orf46 homolog [Mus musculus]
1700030K09Rik(ENSMUSG00000052794)	6.26539	380	6.19712	372	5.80098	349	5.68421	352	6.04365	374	7.07281	410	1	-0.00636917	normal	--	--	--	--	--	--	--	Domain of unknown function (DUF4614)	Protein 1700030K09Rik {ECO:0000313|Ensembl:ENSMUSP00000113279} OS=Mus musculus (Mouse) PE=1 SV=1	S	Function unknown	uncharacterized protein C19orf44 homolog [Mus musculus]
1700031F05Rik(ENSMUSG00000032894)	2.60069	69	0.763942	20	1.58119	37	1.51053	40	0.883178	21	0.960693	24	0.850509	0.602553	normal	--	--	--	--	--	--	--	--	Protein 1700031F05Rik {ECO:0000313|Ensembl:ENSMUSP00000136319} OS=Mus musculus (Mouse) PE=4 SV=1	--	--	uncharacterized protein LOC73300 [Mus musculus]
1700034I23Rik(ENSMUSG00000074619)	0	0	0.0258551	0	0.0546466	2	0	0	0	0	0	0	--	--	--	--	--	--	--	--	[S]	Function unknown	FUN14 family	Uncharacterized protein {ECO:0000313|EMBL:AAI17740.1, ECO:0000313|Ensembl:ENSMUSP00000141045} OS=Mus musculus (Mouse) PE=2 SV=1	S	Function unknown	unnamed protein product [Mus musculus]
1700034J05Rik(ENSMUSG00000040163)	0	0	0	0	0.123529	5	0	0	0	0	0.0238303	0	--	--	--	--	--	--	--	--	--	--	Domain of unknown function (DUF4640)	Uncharacterized protein {ECO:0000313|Ensembl:ENSSTOP00000021103} OS=Spermophilus tridecemlineatus (Thirteen-lined ground squirrel) PE=4 SV=1	S	Function unknown	uncharacterized protein C12orf71 homolog isoform 1 [Mus musculus]
1700034O15Rik(ENSMUSG00000029867)	0	0	0	0	0	0	0	0	0.0851847	1	0.0831162	0	--	--	--	--	--	--	--	--	--	--	--	RCG28042 {ECO:0000313|EMBL:EDM15486.1} OS=Rattus norvegicus (Rat) PE=4 SV=1	S	Function unknown	uncharacterized protein C7orf34 homolog precursor [Mus musculus]
1700037C18Rik(ENSMUSG00000005983)	3.71786	148	4.75568	157	4.02742	171	2.622	120	4.28257	162	2.63165	157	0.940455	0.153982	normal	--	--	--	--	--	--	--	Domain of unknown function (DUF4644)	Protein 1700037C18Rik {ECO:0000313|Ensembl:ENSMUSP00000135766} OS=Mus musculus (Mouse) PE=4 SV=1	S	Function unknown	PREDICTED: uncharacterized protein C16orf90 homolog isoform X1 [Mus musculus]
1700037H04Rik(ENSMUSG00000027327)	97.1941	2065	85.3384	1798	84.7926	1808	88.3499	1829	84.6995	1813	92.6991	1975	0.967107	0.051977	normal	--	--	--	--	--	--	--	Domain of unknown function (DUF4517)	Protein 1700037H04Rik {ECO:0000313|Ensembl:ENSMUSP00000028800} OS=Mus musculus (Mouse) PE=4 SV=1	S	Function unknown	RIKEN cDNA 1700037H04, isoform CRA_d [Mus musculus]
1700040L02Rik(ENSMUSG00000019945)	7.45768	165	6.4062	140	9.30757	207	6.35654	140	8.1073	169	9.05104	201	0.989444	0.0393295	normal	--	--	--	--	--	--	--	Flagellar C1a complex subunit C1a-32	Similar to RIKEN cDNA 1700040L02 (Predicted) {ECO:0000313|EMBL:EDL97310.1} OS=Rattus norvegicus (Rat) PE=4 SV=1	S	Function unknown	uncharacterized protein C10orf107 homolog [Mus musculus]
1700042G07Rik(ENSMUSG00000078593)	14.4818	1383	12.9568	1209	16.7582	1575	20.6245	1967	13.7886	1272	16.9666	1526	0.893965	-0.156784	normal	--	--	--	--	--	--	--	--	Protein 1700042G07Rik {ECO:0000313|Ensembl:ENSMUSP00000102101} OS=Mus musculus (Mouse) PE=4 SV=1	S	Function unknown	uncharacterized protein LOC67323 [Mus musculus]
1700047I17Rik2(ENSMUSG00000094103)	0.0405407	2	0	0	0	0	0	0	0	0	0	0	--	--	--	--	--	--	--	--	--	--	FAM177 family	Putative uncharacterized protein {ECO:0000313|EMBL:BAE35485.1} OS=Mus musculus (Mouse) PE=2 SV=1	S	Function unknown	protein FAM177A1 [Mus musculus]
1700049E17Rik1(ENSMUSG00000079271)	0.249768	6	0.145822	3	0.0384774	1	0.293246	7	0.115293	3	0.037836	0	--	--	--	--	--	--	--	--	--	--	Takusan	Protein 1700049E17Rik1 {ECO:0000313|Ensembl:ENSMUSP00000093683} OS=Mus musculus (Mouse) PE=4 SV=1	--	--	mCG112965, isoform CRA_a [Mus musculus]
1700056E22Rik(ENSMUSG00000044854)	0.652592	11	1.11701	20	1.29638	23	0.607047	10	0.973371	18	0.936806	16	--	--	--	--	--	--	--	--	--	--	--	Protein 1700056E22Rik {ECO:0000313|Ensembl:ENSMUSP00000055787} OS=Mus musculus (Mouse) PE=4 SV=1	--	--	uncharacterized protein LOC73363 [Mus musculus]
1700057G04Rik(ENSMUSG00000074139)	0.208641	2	0.141299	1	0.296555	3	0.0985923	0	0.297079	3	0.0975009	0	--	--	--	--	--	--	--	--	[M]	Cell wall/membrane/envelope biogenesis	Scramblase	Uncharacterized protein {ECO:0000313|EMBL:AAI47544.1} OS=Mus musculus (Mouse) PE=2 SV=1	M	Cell wall/membrane/envelope biogenesis	uncharacterized protein LOC78459 [Mus musculus]
1700061G19Rik(ENSMUSG00000024209)	0.689685	14	0.874399	17	0.735845	13	0.822019	13	1.5273	34	0.815342	20	--	--	--	--	--	Molecular Function: catalytic activity (GO:0003824);; Biological Process: metabolic process (GO:0008152);;	K15013|0|mmu:78625|1700061G19Rik, 1700026H02, AI507598; RIKEN cDNA 1700061G19 gene; K15013 long-chain-fatty-acid--CoA ligase ACSBG [EC:6.2.1.3] (A)	Fatty acid biosynthesis (ko00061);; Fatty acid degradation (ko00071);; Fatty acid metabolism (ko01212);; PPAR signaling pathway (ko03320);; Adipocytokine signaling pathway (ko04920)	[I]	Lipid transport and metabolism	AMP-binding enzyme	Uncharacterized protein {ECO:0000313|EMBL:AAI16284.1} OS=Mus musculus (Mouse) PE=2 SV=1	I	Lipid transport and metabolism	uncharacterized protein LOC78625 [Mus musculus]
1700064H15Rik(ENSMUSG00000082766)	0.316624	0	0.662518	1	0.34776	1	0	0	0.34734	1	0	0	--	--	--	--	--	--	--	--	--	--	--	Protein 1700064H15Rik {ECO:0000313|Ensembl:ENSMUSP00000113751} OS=Mus musculus (Mouse) PE=4 SV=1	--	--	PREDICTED: uncharacterized protein LOC102633032 [Mus musculus]
1700066B19Rik(ENSMUSG00000073598)	0.11413	5	0.0955851	4	0.0811666	4	0.137388	6	0.179576	9	0.117242	5	--	--	--	--	--	--	--	--	--	--	--	Protein 1700066B19Rik {ECO:0000313|Ensembl:ENSMUSP00000095222} OS=Mus musculus (Mouse) PE=2 SV=1	S	Function unknown	uncharacterized protein LOC73449 [Mus musculus]
1700066M21Rik(ENSMUSG00000038323)	3.79866	175	3.95055	173	5.18452	231	4.97773	226	5.10268	221	4.60562	198	0.959072	-0.119534	normal	--	--	--	--	--	[R]	General function prediction only	Uncharacterised protein family UPF0565	Similar to CG31122-PA (Predicted) {ECO:0000313|EMBL:EDL99025.1} OS=Rattus norvegicus (Rat) PE=4 SV=1	S	Function unknown	UPF0565 protein C2orf69 homolog precursor [Mus musculus]
1700067K01Rik(ENSMUSG00000046408)	1.25208	34	1.46729	39	1.65848	45	1.94976	47	2.97723	68	2.1728	57	0.71885	-0.506613	normal	--	--	--	--	--	--	--	Protein of unknown function (DUF3314)	Protein 1700067K01Rik {ECO:0000313|Ensembl:ENSMUSP00000134671} OS=Mus musculus (Mouse) PE=4 SV=1	S	Function unknown	PREDICTED: UPF0575 protein C19orf67 homolog isoform X1 [Mus musculus]
1700074P13Rik(ENSMUSG00000029883)	0.0382569	0	0	0	0.248389	2	0	0	0	0	0	0	--	--	--	--	--	Molecular Function: serine-type endopeptidase activity (GO:0004252);; Biological Process: proteolysis (GO:0006508);;	--	--	[E]	Amino acid transport and metabolism	Trypsin	RIKEN cDNA 1700074P13, isoform CRA_a {ECO:0000313|EMBL:EDL13562.1} OS=Mus musculus (Mouse) PE=2 SV=1	E	Amino acid transport and metabolism	trypsin X5 precursor [Mus musculus]
1700080O16Rik(ENSMUSG00000031118)	5.09313	155	1.20836	33	12.301	369	4.92375	148	4.35563	131	4.16448	125	0.936486	0.48427	normal	--	--	--	--	--	[S]	Function unknown	MAGE family	Protein 1700080O16Rik {ECO:0000313|Ensembl:ENSMUSP00000033449} OS=Mus musculus (Mouse) PE=2 SV=1	S	Function unknown	uncharacterized protein LOC74279 [Mus musculus]
1700084M14Rik(ENSMUSG00000057805)	0.285937	1	0.720203	4	0.303804	2	0.307647	1	0.302106	2	0	0	--	--	--	--	--	--	--	--	--	--	--	Protein 1700084M14Rik {ECO:0000313|Ensembl:ENSMUSP00000077877} OS=Mus musculus (Mouse) PE=4 SV=1	--	--	mCG1037283, isoform CRA_a [Mus musculus]
1700086D15Rik(ENSMUSG00000020548)	0.3918	7	0.0981741	1	0.155702	3	0.304555	5	0.257114	5	0.0497072	0	--	--	--	--	--	--	--	--	--	--	--	Protein 1700086D15Rik {ECO:0000313|Ensembl:ENSMUSP00000020855} OS=Mus musculus (Mouse) PE=2 SV=1	--	--	unnamed protein product [Mus musculus]
1700088E04Rik(ENSMUSG00000033029)	6.46115	141	8.55333	151	8.26789	146	6.50221	140	6.68717	152	8.85141	171	0.991124	-0.0415849	normal	--	--	--	--	--	--	--	Uncharacterised protein family (UPF0193)	Uncharacterized protein {ECO:0000313|EMBL:AAI16894.1} OS=Mus musculus (Mouse) PE=2 SV=1	S	Function unknown	UPF0193 protein EVG1 homolog [Mus musculus]
1700092M07Rik(ENSMUSG00000090840)	67.3852	1604	63.4332	1542	56.6926	1380	60.9427	1440	66.9048	1634	66.5693	1633	0.993497	-0.0172744	normal	--	--	--	--	--	--	--	--	Protein 1700092M07Rik {ECO:0000313|Ensembl:ENSMUSP00000130094} OS=Mus musculus (Mouse) PE=4 SV=1	--	--	uncharacterized protein LOC74307 [Mus musculus]
1700093K21Rik(ENSMUSG00000020286)	0.265089	8	0.55806	18	0.404665	13	0	0	0.057029	1	0.0555743	0	--	--	--	--	--	--	--	--	--	--	Domain of unknown function (DUF4642)	RCG23283 {ECO:0000313|EMBL:EDL97991.1} OS=Rattus norvegicus (Rat) PE=4 SV=1	S	Function unknown	uncharacterized protein C2orf74 homolog [Mus musculus]
1700102P08Rik(ENSMUSG00000032611)	7.79706	133	1.60554	29	22.6001	401	9.49403	149	9.6967	167	13.6274	225	0.995472	0.0751837	normal	--	--	--	--	--	--	--	--	Protein LOC498675 {ECO:0000313|Ensembl:ENSRNOP00000066835} OS=Rattus norvegicus (Rat) PE=4 SV=1	S	Function unknown	PREDICTED: uncharacterized protein C3orf62 homolog isoform X1 [Mus musculus]
1700112E06Rik(ENSMUSG00000063458)	3.17267	24	2.84244	28	1.21985	17	1.20592	16	0.63312	9	2.32873	26	0.824899	0.477536	normal	--	--	Molecular Function: protein binding (GO:0005515);;	--	--	[A]	RNA processing and modification	Leucine-rich repeat;; Leucine Rich repeats (2 copies)	Protein 1700112E06Rik {ECO:0000313|Ensembl:ENSMUSP00000125751} OS=Mus musculus (Mouse) PE=4 SV=1	A	RNA processing and modification	leucine-rich repeat-containing protein C10orf11 homolog [Mus musculus]
1700113H08Rik(ENSMUSG00000047129)	0.204791	2	0.894901	21	0.941211	12	0.75371	11	0.41315	9	0.583628	15	--	--	--	--	--	--	--	--	--	--	Domain of unknown function (DUF4607)	Protein 1700113H08Rik {ECO:0000313|Ensembl:ENSMUSP00000130852} OS=Mus musculus (Mouse) PE=4 SV=1	S	Function unknown	uncharacterized protein C12orf42 homolog [Mus musculus]
1700123L14Rik(ENSMUSG00000072878)	0.0475071	1	0.117087	4	0.174896	7	0.023983	0	0	0	0.0476514	1	--	--	--	--	--	Cellular Component: nuclear pore (GO:0005643);; Biological Process: intracellular transport (GO:0046907);;	K14295|0|cge:103160839|nuclear pore complex protein Nup50-like; K14295 nuclear pore complex protein Nup50 (A)	RNA transport (ko03013)	[U]	Intracellular trafficking, secretion, and vesicular transport	NUP50 (Nucleoporin 50 kDa);; RanBP1 domain	Protein 1700123L14Rik {ECO:0000313|Ensembl:ENSMUSP00000087515} OS=Mus musculus (Mouse) PE=2 SV=1	U	Intracellular trafficking, secretion, and vesicular transport	unnamed protein product [Mus musculus]
1700123O20Rik(ENSMUSG00000040822)	32.5338	984	30.3608	917	27.9713	848	28.8865	875	31.3351	950	32.5277	980	1	0.00986933	normal	--	--	--	--	--	--	--	Domain of unknown function (DUF4508)	RIKEN cDNA 1700123O20 {ECO:0000313|EMBL:EDL36332.1} OS=Mus musculus (Mouse) PE=2 SV=1	S	Function unknown	uncharacterized protein C14orf119 homolog [Mus musculus]
1700125H20Rik(ENSMUSG00000018479)	4.42372	58	2.50072	32	3.8983	52	4.73644	63	3.13673	46	5.04006	68	0.893965	-0.284363	normal	--	--	--	--	--	[K]	Transcription	Domain of unknown function (DUF4208)	Protein RGD1310166 {ECO:0000313|Ensembl:ENSRNOP00000004193} OS=Rattus norvegicus (Rat) PE=4 SV=2	K	Transcription	uncharacterized protein C17orf64 homolog [Mus musculus]
1700129C05Rik(ENSMUSG00000021977)	0	0	0	0	0.209328	2	0	0	0	0	0	0	--	--	--	--	--	--	--	--	--	--	--	RIKEN cDNA 1700129C05, isoform CRA_c {ECO:0000313|EMBL:EDL36148.1} OS=Mus musculus (Mouse) PE=2 SV=1	--	--	uncharacterized protein LOC67932 [Mus musculus]
1810009A15Rik(ENSMUSG00000071653)	121.231	6932	104.014	6158	122.489	7110	126.67	7436	131.833	8103	129.469	7441	0.786898	-0.148823	normal	--	--	--	--	--	--	--	--	Protein LOC102308570 {ECO:0000313|Ensembl:ENSMUSP00000139692} OS=Mus musculus (Mouse) PE=4 SV=1	S	Function unknown	LBH domain-containing protein 1 [Mus musculus]
1810010D01Rik(ENSMUSG00000109305)	0.0777872	0	0	0	0	0	0.160626	1	0.158782	2	0	0	--	--	--	--	--	--	--	--	--	--	--	Protein Rmt1 {ECO:0000313|Ensembl:ENSRNOP00000061833} OS=Rattus norvegicus (Rat) PE=2 SV=1	--	--	mammary cancer associated protein RMT-1 [Rattus norvegicus]
1810010H24Rik(ENSMUSG00000078607)	1.47922	40	2.63771	71	1.72336	47	2.05344	52	0.989573	24	1.53645	41	0.783151	0.477822	normal	--	--	--	--	--	--	--	--	UPF0450 protein C17orf58-like {ECO:0000313|EMBL:EGV99154.1} OS=Cricetulus griseus (Chinese hamster) PE=4 SV=1	S	Function unknown	PREDICTED: UPF0450 protein C17orf58 homolog isoform X1 [Mus musculus]
1810011H11Rik(ENSMUSG00000041707)	0.139129	3	0.138591	3	0.110454	3	0.140955	3	0.0362496	1	0.0712318	1	--	--	--	--	--	--	--	--	--	--	Domain of unknown function (DUF4514)	Protein 1810011H11Rik {ECO:0000313|Ensembl:ENSMUSP00000132997} OS=Mus musculus (Mouse) PE=4 SV=1	S	Function unknown	mCG6353, isoform CRA_b [Mus musculus]
1810011O10Rik(ENSMUSG00000056313)	2.43636	70	2.32327	65	1.15969	32	1.4521	41	1.54384	43	1.43995	40	0.748173	0.473759	normal	--	--	--	--	--	--	--	Thyroid cancer protein 1	Protein LOC100910163 {ECO:0000313|Ensembl:ENSRNOP00000065387} OS=Rattus norvegicus (Rat) PE=2 SV=1	S	Function unknown	uncharacterized protein C8orf4 homolog [Mus musculus]
1810013L24Rik(ENSMUSG00000022507)	29.4829	1562	23.1931	1186	31.103	1635	26.5913	1289	25.1085	1268	30.8193	1520	0.851782	0.139261	normal	--	--	--	--	--	--	--	Domain of unknown function (DUF4588)	Similar to CG4768-PA (Predicted) {ECO:0000313|EMBL:EDL96237.1} OS=Rattus norvegicus (Rat) PE=4 SV=1	S	Function unknown	PREDICTED: UPF0472 protein C16orf72 homolog, partial [Cricetulus griseus]
1810022K09Rik(ENSMUSG00000078784)	95.6972	331	137.015	462	94.7531	329	168.786	539	110.306	374	121.173	412	0.874646	-0.196638	normal	--	--	--	--	--	--	--	--	Uncharacterized protein {ECO:0000313|Ensembl:ENSMUSP00000128814} OS=Mus musculus (Mouse) PE=4 SV=1	S	Function unknown	PREDICTED: uncharacterized protein C8orf59 homolog isoform X1 [Mus musculus]
1810024B03Rik(ENSMUSG00000044145)	9.98553	25	18.8171	46	8.61535	21	10.5203	27	11.8895	29	6.83279	18	0.898506	0.36263	normal	[RTKL]	General function prediction only;; Signal transduction mechanisms;; Transcription;; Replication, recombination and repair	Molecular Function: protein kinase activity (GO:0004672);; Molecular Function: ATP binding (GO:0005524);; Biological Process: protein phosphorylation (GO:0006468);;	--	--	[R]	General function prediction only	Protein kinase domain;; Protein tyrosine kinase	Uncharacterized protein {ECO:0000313|EMBL:AAI17066.1} OS=Mus musculus (Mouse) PE=2 SV=1	T	Signal transduction mechanisms	uncharacterized protein LOC329509 [Mus musculus]
1810030O07Rik(ENSMUSG00000044148)	11.1313	588	11.5475	611	10.8178	570	10.2215	544	10.3041	534	9.108	481	0.80113	0.222071	normal	--	--	--	--	--	--	--	Domain of unknown function (DUF4559)	Uncharacterized protein {ECO:0000313|EMBL:AAI37661.1} OS=Mus musculus (Mouse) PE=2 SV=1	S	Function unknown	uncharacterized protein CXorf38 homolog [Mus musculus]
1810032O08Rik(ENSMUSG00000020812)	7.28535	128	10.0255	172	8.06345	118	7.9681	126	6.9006	112	8.43639	134	0.902623	0.21074	normal	--	--	--	--	--	--	--	--	Protein 1810032O08Rik {ECO:0000313|Ensembl:ENSMUSP00000131548} OS=Mus musculus (Mouse) PE=4 SV=1	--	--	unnamed protein product [Mus musculus]
1810037I17Rik(ENSMUSG00000054091)	159.489	2641	168.632	2739	157.063	2550	153.474	2564	167.089	2720	178.199	2839	1	0.00441575	normal	--	--	--	--	--	--	--	--	Uncharacterized protein C4orf3-like {ECO:0000313|EMBL:EGW02512.1} OS=Cricetulus griseus (Chinese hamster) PE=4 SV=1	S	Function unknown	uncharacterized protein C4orf3 homolog [Mus musculus]
1810041L15Rik(ENSMUSG00000062760)	0.478236	44	0.756781	61	0.233032	30	0.585593	75	0.591933	58	0.69553	42	0.862311	-0.327021	normal	--	--	--	--	--	--	--	--	Protein 1810041L15Rik {ECO:0000313|Ensembl:ENSMUSP00000141117} OS=Mus musculus (Mouse) PE=4 SV=1	R	General function prediction only	PREDICTED: uncharacterized protein KIAA1644 isoform X2 [Mus musculus]
1810043G02Rik(ENSMUSG00000020284)	15.1562	552	11.8053	440	13.8593	508	10.3094	370	10.7896	398	11.2126	415	0.495773	0.379248	normal	--	--	--	--	--	[S]	Function unknown	Leucine Rich repeats (2 copies);; Leucine rich repeat	Uncharacterized protein {ECO:0000313|EMBL:AAH85944.1} OS=Rattus norvegicus (Rat) PE=2 SV=1	S	Function unknown	protein C21orf2 homolog [Mus musculus]
1810046K07Rik(ENSMUSG00000036027)	0	0	0.131684	2	0	0	0	0	0	0	0.0898057	1	--	--	--	--	--	--	--	--	--	--	--	Uncharacterized protein C11orf53-like {ECO:0000313|EMBL:EGW03800.1} (Fragment) OS=Cricetulus griseus (Chinese hamster) PE=4 SV=1	S	Function unknown	mCG4182 [Mus musculus]
1810049J17Rik(ENSMUSG00000097221)	2.95877	9	2.07273	6	2.54005	8	2.60047	7	3.08092	10	1.83748	5	--	--	--	--	--	--	--	--	--	--	--	Protein 1810049J17Rik {ECO:0000313|Ensembl:ENSMUSP00000137703} (Fragment) OS=Mus musculus (Mouse) PE=2 SV=1	--	--	unnamed protein product [Mus musculus]
1810055G02Rik(ENSMUSG00000035372)	21.3053	961	16.9417	782	18.2578	847	17.0429	773	16.9536	781	16.8017	788	0.820416	0.182819	normal	--	--	--	--	--	--	--	--	Uncharacterized protein C11orf24-like {ECO:0000313|EMBL:EGW12717.1} OS=Cricetulus griseus (Chinese hamster) PE=4 SV=1	S	Function unknown	RIKEN cDNA 1810055G02, isoform CRA_a [Mus musculus]
1810062G17Rik(ENSMUSG00000027713)	1.01305	13	1.14995	15	0.30924	4	0.760489	9	1.67073	22	1.17632	15	--	--	--	--	--	--	--	--	--	--	--	Protein 1810062G17Rik {ECO:0000313|Ensembl:ENSMUSP00000029268} OS=Mus musculus (Mouse) PE=4 SV=1	--	--	uncharacterized protein LOC72282 [Mus musculus]
2010003K11Rik(ENSMUSG00000042041)	0.699877	14	0.547152	12	0.639116	13	0.624599	12	0.675852	14	0.687498	15	--	--	--	--	--	--	--	--	--	--	Domain of unknown function (DUF4633)	RCG48054 {ECO:0000313|EMBL:EDM12408.1} OS=Rattus norvegicus (Rat) PE=4 SV=1	S	Function unknown	uncharacterized protein C11orf86 homolog [Mus musculus]
2010005H15Rik(ENSMUSG00000095620)	0.486517	3	0	0	1.37646	9	0.257883	1	0.128536	1	0	0	--	--	--	--	--	--	--	--	--	--	Cystatin domain	Uncharacterized protein {ECO:0000313|EMBL:AAI25397.1} OS=Mus musculus (Mouse) PE=2 SV=1	R	General function prediction only	uncharacterized protein LOC76770 [Mus musculus]
2010106E10Rik(ENSMUSG00000025528)	0	0	0	0	0.103081	2	0	0	0	0	0	0	--	--	--	--	--	--	--	--	--	--	--	RIKEN cDNA 2010106E10, isoform CRA_b {ECO:0000313|EMBL:EDL14006.1} OS=Mus musculus (Mouse) PE=4 SV=1	S	Function unknown	uncharacterized protein LOC67715 isoform 1 precursor [Mus musculus]
2010107E04Rik(ENSMUSG00000021290)	1049.28	1892	1081.38	1821	820.699	1424	1066.92	1634	1147.98	1896	1177.9	2010	0.958843	-0.0687293	normal	--	--	--	K18193|2.30723e-35|mmu:70257|2010107E04Rik, 9430003J03Rik, AU043134, AV124504, Mp68; RIKEN cDNA 2010107E04 gene; K18193 6.8 kDa mitochondrial proteolipid (A)	--	--	--	Mitochondrial proteolipid	Uncharacterized protein {ECO:0000313|Ensembl:ENSSTOP00000007038} OS=Spermophilus tridecemlineatus (Thirteen-lined ground squirrel) PE=4 SV=1	S	Function unknown	6.8 kDa mitochondrial proteolipid [Mus musculus]
2010107G23Rik(ENSMUSG00000020083)	27.1604	610	23.7293	556	21.7701	468	24.1902	546	23.7632	542	23.1395	525	0.973634	0.0588432	normal	--	--	--	--	--	--	--	Domain of unknown function (DUF4605)	Protein 2010107G23Rik {ECO:0000313|Ensembl:ENSMUSP00000119343} (Fragment) OS=Mus musculus (Mouse) PE=4 SV=3	S	Function unknown	uncharacterized protein C10orf35 homolog [Mus musculus]
2010109A12Rik(ENSMUSG00000029384)	0	0	0	0	0	0	0.303109	1	0.151614	1	0.147972	0	--	--	--	--	--	--	--	--	--	--	--	Protein 2010109A12Rik {ECO:0000313|Ensembl:ENSMUSP00000031330} OS=Mus musculus (Mouse) PE=2 SV=1	--	--	uncharacterized protein LOC75610 [Mus musculus]
2010109I03Rik(ENSMUSG00000063522)	0.0275388	0	0	0	0	0	0	0	0	0	0.114112	3	--	--	--	--	--	--	--	--	--	--	Snake toxin	RIKEN cDNA 2010109I03 {ECO:0000313|EMBL:EDL29458.1} OS=Mus musculus (Mouse) PE=2 SV=1	R	General function prediction only	intectin precursor [Mus musculus]
2010111I01Rik(ENSMUSG00000021458)	4.22196	314	4.36489	315	4.06276	295	3.66618	263	4.55322	326	4.27361	308	0.969051	0.0816918	normal	[E]	Amino acid transport and metabolism	Molecular Function: metallopeptidase activity (GO:0008237);; Molecular Function: zinc ion binding (GO:0008270);;	K09606|0|mmu:72061|2010111I01Rik, 2300006M17Rik, AP-O, Aopep; RIKEN cDNA 2010111I01 gene; K09606 aminopeptidase O [EC:3.4.11.-] (A)	--	[IOVE]	Lipid transport and metabolism;; Posttranslational modification, protein turnover, chaperones;; Defense mechanisms;; Amino acid transport and metabolism	Peptidase family M1;; Leukotriene A4 hydrolase, C-terminal;; Peptidase MA superfamily	Uncharacterized protein {ECO:0000313|EMBL:AAI41280.1} OS=Mus musculus (Mouse) PE=2 SV=1	EIOV	Amino acid transport and metabolism;; Lipid transport and metabolism;; Posttranslational modification, protein turnover, chaperones;; Defense mechanisms	aminopeptidase O [Mus musculus]
2010300C02Rik(ENSMUSG00000026090)	2.03736	204	3.54997	317	1.41229	142	2.90911	287	3.42991	305	2.72732	263	0.820416	-0.319745	normal	--	--	--	--	--	--	--	Domain of unknown function (DUF4592);; Ribosomal protein L37e	Protein 2010300C02Rik {ECO:0000313|Ensembl:ENSMUSP00000123803} OS=Mus musculus (Mouse) PE=1 SV=1	S	Function unknown	uncharacterized protein KIAA1211-like homolog [Mus musculus]
2010315B03Rik(ENSMUSG00000074829)	0.581784	25	0.639662	16	1.09506	44	0.677029	22	0.357509	14	0.354887	13	0.664177	0.825023	normal	[R]	General function prediction only	Molecular Function: nucleic acid binding (GO:0003676);; Cellular Component: intracellular (GO:0005622);; Biological Process: regulation of transcription, DNA-templated (GO:0006355);;	--	--	[R]	General function prediction only	Zinc-finger double domain;; Zinc finger, C2H2 type;; C2H2-type zinc finger;; C2H2-type zinc finger;; KRAB box;; GATA zinc finger	Protein 2010315B03Rik {ECO:0000313|Ensembl:ENSMUSP00000137258} OS=Mus musculus (Mouse) PE=4 SV=2	R	General function prediction only	RIKEN cDNA 2010315B03 isoform 3 [Mus musculus]
2200002D01Rik(ENSMUSG00000030587)	5.00782	142	3.21047	91	3.74203	106	2.2056	62	4.34952	124	3.60547	103	0.876185	0.26592	normal	--	--	Cellular Component: nucleus (GO:0005634);;	--	--	--	--	--	HAI-2 related small peptide {ECO:0000313|EMBL:AAM54028.1} OS=Mus musculus (Mouse) PE=4 SV=1	S	Function unknown	HAI-2 related small peptide [Mus musculus]
2200002J24Rik(ENSMUSG00000013083)	15.273	97	18.0581	111	12.4643	80	12.6763	76	16.5561	102	15.9014	103	0.981487	0.0766468	normal	--	--	Biological Process: response to biotic stimulus (GO:0009607);; Cellular Component: integral component of membrane (GO:0016021);;	--	--	--	--	Interferon-induced transmembrane protein	Uncharacterized protein {ECO:0000313|EMBL:AAH48568.1} OS=Mus musculus (Mouse) PE=2 SV=1	S	Function unknown	uncharacterized protein LOC69147 [Mus musculus]
2210010C04Rik(ENSMUSG00000029882)	0.211458	6	0.0911555	2	0	0	0.0925557	2	0.0317248	1	0.0314424	0	--	--	--	--	--	Molecular Function: serine-type endopeptidase activity (GO:0004252);; Biological Process: proteolysis (GO:0006508);;	K01312|2.43542e-177|mmu:67373|2210010C04Rik, AV072249; RIKEN cDNA 2210010C04 gene (EC:3.4.21.4); K01312 trypsin [EC:3.4.21.4] (A)	Neuroactive ligand-receptor interaction (ko04080);; Pancreatic secretion (ko04972);; Protein digestion and absorption (ko04974);; Influenza A (ko05164)	[E]	Amino acid transport and metabolism	Trypsin	Uncharacterized protein {ECO:0000313|EMBL:AAH61093.1} OS=Mus musculus (Mouse) PE=2 SV=1	E	Amino acid transport and metabolism	trypsinogen 7 precursor [Mus musculus]
2210011C24Rik(ENSMUSG00000074217)	3.18176	47	1.61524	29	1.36112	20	1.08961	21	1.79921	33	1.41687	27	0.921991	0.28514	normal	--	--	--	--	--	--	--	A-kinase anchor protein 2 C-terminus	Protein 2210011C24Rik {ECO:0000313|Ensembl:ENSMUSP00000140089} OS=Mus musculus (Mouse) PE=4 SV=1	S	Function unknown	uncharacterized protein LOC70134 [Mus musculus]
2210013O21Rik(ENSMUSG00000086316)	53.1832	525	56.8972	566	54.0933	529	48.8453	477	50.2666	493	52.3237	511	0.876534	0.168648	normal	--	--	--	--	--	--	--	--	--	S	Function unknown	mCG1034286, isoform CRA_b [Mus musculus]
2210016F16Rik(ENSMUSG00000021550)	31.2423	1638	27.4195	1425	27.6756	1443	27.2396	1429	30.6927	1592	31.9124	1649	0.997959	-0.0136178	normal	--	--	--	--	--	[H]	Coenzyme transport and metabolism	Protein of unknown function (DUF2419)	Protein 2210016F16Rik {ECO:0000313|Ensembl:ENSMUSP00000022032} OS=Mus musculus (Mouse) PE=4 SV=1	H	Coenzyme transport and metabolism	UPF0553 protein C9orf64 homolog [Mus musculus]
2210016L21Rik(ENSMUSG00000029559)	16.9904	983	16.1632	938	14.0466	811	14.6811	847	16.8939	973	15.1145	881	0.971211	0.0563263	normal	--	--	--	--	--	--	--	--	Uncharacterized protein C12orf43-like {ECO:0000313|EMBL:EGW10601.1} OS=Cricetulus griseus (Chinese hamster) PE=4 SV=1	S	Function unknown	RecName: Full=Uncharacterized protein C12orf43 homolog [Mus musculus]
2210408I21Rik(ENSMUSG00000071252)	0.723794	63	1.17277	98	0.915494	79	0.981501	83	1.05129	86	1.24579	106	0.952125	-0.155628	normal	--	--	--	--	--	--	--	Domain of unknown function (DUF4495)	2210408I21Rik protein {ECO:0000313|EMBL:AAI51067.1} OS=Mus musculus (Mouse) PE=2 SV=1	S	Function unknown	uncharacterized protein KIAA0825 homolog isoform 1 [Mus musculus]
2210418O10Rik(ENSMUSG00000078894)	0.0235674	0	0.0959502	3	0.0252041	1	0.0473144	1	0.0252781	1	0	0	--	--	--	[R]	General function prediction only	--	--	--	[R]	General function prediction only	Zinc-finger double domain;; Zinc finger, C2H2 type;; C2H2-type zinc finger	Protein Gm14296 {ECO:0000313|Ensembl:ENSMUSP00000104559} OS=Mus musculus (Mouse) PE=4 SV=1	K	Transcription	mCG113398, isoform CRA_b [Mus musculus]
2300002M23Rik(ENSMUSG00000039269)	0	0	0.0434866	0	0	0	0.135469	2	0.912039	20	0	0	--	--	--	--	--	--	--	--	--	--	--	Protein RGD1562885 {ECO:0000313|Ensembl:ENSRNOP00000046094} OS=Rattus norvegicus (Rat) PE=4 SV=2	S	Function unknown	uncharacterized protein C6orf15 homolog precursor [Mus musculus]
2300009A05Rik(ENSMUSG00000032403)	21.504	124	32.5563	190	22.5221	131	24.4926	138	24.3843	143	29.2572	171	1	0.0198776	normal	--	--	--	--	--	--	--	Domain of unknown function (DUF4528)	Uncharacterized protein C15orf61 {ECO:0000313|EMBL:EGW04323.1} OS=Cricetulus griseus (Chinese hamster) PE=4 SV=1	S	Function unknown	uncharacterized protein C15orf61 homolog precursor [Mus musculus]
2310002L09Rik(ENSMUSG00000028396)	0	0	0.0790133	1	0	0	0	0	0	0	0	0	--	--	--	--	--	--	--	--	--	--	--	Protein 2310002L09Rik {ECO:0000313|Ensembl:ENSMUSP00000092633} OS=Mus musculus (Mouse) PE=2 SV=1	S	Function unknown	RIKEN cDNA 2310002L09, isoform CRA_a [Mus musculus]
2310009B15Rik(ENSMUSG00000079283)	52.837	345	58.8222	386	40.6005	263	48.4697	311	50.1545	330	48.0942	314	0.960947	0.100102	normal	--	--	--	--	--	--	--	--	Protein 2310009B15Rik {ECO:0000313|Ensembl:ENSMUSP00000107656} OS=Mus musculus (Mouse) PE=4 SV=1	S	Function unknown	uncharacterized protein C1orf53 homolog [Mus musculus]
2310011J03Rik(ENSMUSG00000020133)	43.6239	1426	44.3278	1447	36.6379	1193	35.3184	1136	40.0143	1303	39.6175	1295	0.824899	0.163013	normal	--	--	--	--	--	--	--	Uncharacterised protein family UPF0449	UPF0449 protein C19orf25-like {ECO:0000313|EMBL:EGV99503.1} OS=Cricetulus griseus (Chinese hamster) PE=4 SV=1	S	Function unknown	UPF0449 protein C19orf25 homolog [Mus musculus]
2310022A10Rik(ENSMUSG00000049643)	10.8602	585	10.2502	560	12.2764	632	10.8306	564	12.978	678	11.2509	597	1	-0.0121117	normal	--	--	--	--	--	[S]	Function unknown	--	RIKEN cDNA 2310022A10, isoform CRA_b {ECO:0000313|EMBL:EDL24178.1} OS=Mus musculus (Mouse) PE=4 SV=1	S	Function unknown	uncharacterized protein C19orf47 homolog isoform 1 [Mus musculus]
2310022B05Rik(ENSMUSG00000031983)	53.4725	3179	53.8717	3158	50.0344	3029	53.9039	3308	62.6335	3840	53.1515	3203	0.88236	-0.105053	normal	--	--	--	--	--	--	--	--	Similar to RIKEN cDNA 2310022B05 (Predicted) {ECO:0000313|EMBL:EDL96735.1} OS=Rattus norvegicus (Rat) PE=1 SV=1	S	Function unknown	uncharacterized protein C1orf198 homolog [Mus musculus]
2310030G06Rik(ENSMUSG00000032062)	1.97149	38	3.39461	64	1.64935	31	2.95208	56	2.48551	47	3.18681	60	0.911702	-0.247205	normal	--	--	--	--	--	--	--	Domain of unknown function (DUF4578)	RCG58347, isoform CRA_b {ECO:0000313|EMBL:EDL95474.1} OS=Rattus norvegicus (Rat) PE=4 SV=1	S	Function unknown	uncharacterized protein C11orf52 homolog [Mus musculus]
2310033P09Rik(ENSMUSG00000020441)	31.4843	898	25.8273	751	26.8175	770	21.8901	639	24.8275	724	27.61	803	0.804027	0.196905	normal	--	--	--	--	--	[R]	General function prediction only	Kinase phosphorylation protein	Similar to RIKEN cDNA 2310033P09, isoform CRA_a {ECO:0000313|EMBL:EDM04593.1} OS=Rattus norvegicus (Rat) PE=2 SV=1	S	Function unknown	multiple myeloma tumor-associated protein 2 homolog [Mus musculus]
2310035C23Rik(ENSMUSG00000026319)	12.51	1178	9.38305	864	14.0957	1304	14.2044	1334	12.1684	1089	12.9471	1169	0.965414	-0.0674766	normal	--	--	--	--	--	[T]	Signal transduction mechanisms	HEAT repeat;; HEAT repeats;; HEAT-like repeat	RIKEN cDNA 2310035C23, isoform CRA_a {ECO:0000313|EMBL:EDL39872.1} OS=Mus musculus (Mouse) PE=1 SV=2	T	Signal transduction mechanisms	RecName: Full=LisH domain and HEAT repeat-containing protein KIAA1468 [Mus musculus]
2310036O22Rik(ENSMUSG00000041203)	195.427	3420	202.963	3616	165.005	2907	167.893	2942	171.276	3051	186.555	3334	0.836831	0.13267	normal	--	--	--	--	--	--	--	--	RCG51149 {ECO:0000313|EMBL:EDL92166.1} OS=Rattus norvegicus (Rat) PE=4 SV=1	S	Function unknown	uncharacterized protein C19orf43 homolog [Mus musculus]
2310039H08Rik(ENSMUSG00000062619)	41.8622	488	52.5097	621	33.1485	392	41.3047	475	43.0394	515	44.092	522	0.993136	0.032587	normal	--	--	--	--	--	--	--	--	Protein LOC681367 {ECO:0000313|Ensembl:ENSRNOP00000067620} (Fragment) OS=Rattus norvegicus (Rat) PE=4 SV=1	S	Function unknown	uncharacterized protein C6orf226 homolog [Mus musculus]
2310057M21Rik(ENSMUSG00000040177)	8.61282	436	5.82932	349	7.7835	385	10.6156	494	10.0566	469	11.9695	500	0.7192	-0.285001	normal	--	--	--	--	--	--	--	Domain of unknown function (DUF4506)	Uncharacterized protein C10orf88-like {ECO:0000313|EMBL:EGW10498.1} OS=Cricetulus griseus (Chinese hamster) PE=4 SV=1	S	Function unknown	uncharacterized protein C10orf88 homolog [Mus musculus]
2310061I04Rik(ENSMUSG00000050705)	50.6099	971	32.3105	629	41.6371	819	45.6557	831	45.6108	860	41.2035	817	0.999077	-0.0162266	normal	--	--	--	--	--	[S]	Function unknown	Uncharacterized conserved protein (DUF2358)	Protein 2310061I04Rik {ECO:0000313|Ensembl:ENSMUSP00000116278} OS=Mus musculus (Mouse) PE=4 SV=1	S	Function unknown	mCG141136, isoform CRA_b [Mus musculus]
2410002F23Rik(ENSMUSG00000045411)	144.187	4897	155.672	5234	130.761	4496	187.43	5922	174.547	5830	174.629	5784	0.537379	-0.221414	normal	--	--	--	--	--	--	--	--	RIKEN cDNA 2410002F23, isoform CRA_a {ECO:0000313|EMBL:EDL22706.1} OS=Mus musculus (Mouse) PE=2 SV=1	S	Function unknown	uncharacterized protein C19orf48 homolog [Mus musculus]
2410004B18Rik(ENSMUSG00000036873)	32.5238	811	30.7783	759	30.5332	741	27.6927	708	29.7726	730	32.191	768	0.932359	0.105639	normal	--	--	--	--	--	--	--	Domain of unknown function (DUF4660)	Uncharacterized protein {ECO:0000313|Ensembl:ENSCPOP00000010609} OS=Cavia porcellus (Guinea pig) PE=4 SV=1	S	Function unknown	UPF0690 protein C1orf52 homolog [Mus musculus]
2410004P03Rik(ENSMUSG00000071398)	0.295121	15	0.251691	12	0.253488	6	0.27156	20	0.247508	14	0.252429	10	--	--	--	--	--	--	--	--	--	--	--	Protein 2410004P03Rik {ECO:0000313|Ensembl:ENSMUSP00000140390} OS=Mus musculus (Mouse) PE=4 SV=1	S	Function unknown	uncharacterized protein C2orf50 homolog isoform 2 [Mus musculus]
2410015M20Rik(ENSMUSG00000049760)	181.327	2124	206.12	2377	152.141	1761	152.898	1711	174.888	2012	172.48	2009	0.827456	0.1688	normal	--	--	--	--	--	--	--	--	Protein QIL1 {ECO:0000313|EMBL:EGV93727.1} OS=Cricetulus griseus (Chinese hamster) PE=4 SV=1	S	Function unknown	protein QIL1 precursor [Mus musculus]
2410089E03Rik(ENSMUSG00000039801)	4.63188	688	3.93758	598	6.22909	960	6.61381	1201	5.11886	886	5.63101	868	0.657108	-0.360965	normal	--	--	--	--	--	--	--	Joubert syndrome-associated	Uncharacterized protein {ECO:0000313|Ensembl:ENSRNOP00000060886} OS=Rattus norvegicus (Rat) PE=4 SV=2	S	Function unknown	uncharacterized protein C5orf42 homolog [Mus musculus]
2410131K14Rik(ENSMUSG00000032840)	18.6039	996	14.3199	944	14.5355	798	14.97	884	15.1653	883	10.4618	810	0.899889	0.127806	normal	--	--	--	--	--	[S]	Function unknown	Uncharacterized conserved protein (DUF2054)	Putative uncharacterized protein RGD1562310_predicted {ECO:0000313|EMBL:EDM13806.1} OS=Rattus norvegicus (Rat) PE=4 SV=1	S	Function unknown	UPF0454 protein C12orf49 homolog precursor [Mus musculus]
2410141K09Rik(ENSMUSG00000074832)	0	0	0.487744	10	0.996531	19	6.10183	37	2.10102	30	1.11456	18	--	--	--	[R]	General function prediction only	Molecular Function: nucleic acid binding (GO:0003676);; Cellular Component: intracellular (GO:0005622);; Biological Process: regulation of transcription, DNA-templated (GO:0006355);;	--	--	[R]	General function prediction only	Zinc-finger double domain;; Zinc finger, C2H2 type;; C2H2-type zinc finger;; C2H2-type zinc finger;; KRAB box;; GATA zinc finger;; Zinc finger, ZZ type	Protein 2410141K09Rik {ECO:0000313|Ensembl:ENSMUSP00000134352} OS=Mus musculus (Mouse) PE=4 SV=2	K	Transcription	zinc finger protein-like isoform a [Mus musculus]
2510002D24Rik(ENSMUSG00000071632)	5.04606	110	6.42545	148	4.09808	79	8.46527	120	4.40428	110	6.0179	100	0.982107	0.0757762	normal	--	--	--	--	--	--	--	Protein of unknown function (DUF3128)	Similar to CG15908-PA {ECO:0000313|EMBL:EDL77961.1} OS=Rattus norvegicus (Rat) PE=4 SV=1	S	Function unknown	UPF0545 protein C22orf39 homolog [Mus musculus]
2510009E07Rik(ENSMUSG00000043391)	4.82029	414	5.60482	473	4.36017	375	4.68151	415	4.3637	375	3.78556	337	0.851782	0.204908	normal	--	--	--	--	--	--	--	--	Protein RGD1562339 {ECO:0000313|Ensembl:ENSRNOP00000002408} OS=Rattus norvegicus (Rat) PE=4 SV=1	S	Function unknown	UPF0524 protein C3orf70 homolog [Mus musculus]
2510039O18Rik(ENSMUSG00000044496)	47.0754	2446	38.8499	2044	45.9622	2417	46.2225	2406	52.5608	2800	50.421	2678	0.80305	-0.154244	normal	--	--	--	--	--	[S]	Function unknown	Uncharacterized conserved protein (DUF2152)	Protein RGD1305350 {ECO:0000313|Ensembl:ENSRNOP00000010558} OS=Rattus norvegicus (Rat) PE=4 SV=1	S	Function unknown	uncharacterized protein KIAA2013 precursor [Mus musculus]
2610001J05Rik(ENSMUSG00000052419)	36.6529	605	45.7779	730	38.3007	612	39.5683	652	38.1035	611	42.2605	671	0.976995	0.0502138	normal	--	--	--	--	--	--	--	--	Protein 2610001J05Rik {ECO:0000313|Ensembl:ENSMUSP00000120110} OS=Mus musculus (Mouse) PE=4 SV=1	R	General function prediction only	Putative transmembrane protein LOC401397 [Cricetulus griseus]
2610002M06Rik(ENSMUSG00000031242)	5.76134	551	5.35248	496	7.41606	696	6.17234	585	4.79223	436	5.0332	463	0.714464	0.267999	normal	[N]	Cell motility	Biological Process: vacuolar transport (GO:0007034);;	K12197|1.43505e-112|rno:363487|RGD1566265; similar to RIKEN cDNA 2610002M06; K12197 charged multivesicular body protein 1 (A)	Endocytosis (ko04144)	[U]	Intracellular trafficking, secretion, and vesicular transport	Snf7	Similar to RIKEN cDNA 2610002M06 (Predicted) {ECO:0000313|EMBL:EDM07109.1} OS=Rattus norvegicus (Rat) PE=4 SV=1	U	Intracellular trafficking, secretion, and vesicular transport	charged multivesicular body protein 1b-2 [Mus musculus]
2610008E11Rik(ENSMUSG00000060301)	2.41254	174	2.18455	166	2.93194	223	2.57013	201	1.76464	132	1.8127	135	0.802404	0.303498	normal	[R]	General function prediction only	Molecular Function: nucleic acid binding (GO:0003676);; Cellular Component: intracellular (GO:0005622);; Biological Process: regulation of transcription, DNA-templated (GO:0006355);;	K09228|0|mmu:72128|2610008E11Rik; RIKEN cDNA 2610008E11 gene; K09228 KRAB domain-containing zinc finger protein (A)	--	[R]	General function prediction only	Zinc-finger double domain;; Zinc finger, C2H2 type;; C2H2-type zinc finger;; KRAB box;; C2H2-type zinc finger	RIKEN cDNA 2610008E11, isoform CRA_a {ECO:0000313|EMBL:EDL31706.1} OS=Mus musculus (Mouse) PE=4 SV=1	K	Transcription	uncharacterized protein LOC72128 [Mus musculus]
2610020H08Rik(ENSMUSG00000030924)	25.0864	1056	9.8854	387	38.3143	1590	26.7796	1105	29.6842	1152	32.8433	1354	0.953238	-0.225886	normal	[L]	Replication, recombination and repair	Molecular Function: nucleic acid binding (GO:0003676);;	K14570|0|rno:309036|Exnef, 2610020h08rik, RGD1305412; exonuclease NEF-sp; K14570 RNA exonuclease 1 [EC:3.1.-.-] (A)	Ribosome biogenesis in eukaryotes (ko03008)	[L]	Replication, recombination and repair	Exonuclease;; RNA recognition motif. (a.k.a. RRM, RBD, or RNP domain);; RNA recognition motif. (a.k.a. RRM, RBD, or RNP domain);; RNA recognition motif (a.k.a. RRM, RBD, or RNP domain)	Protein 2610020H08Rik {ECO:0000313|Ensembl:ENSMUSP00000102130} OS=Mus musculus (Mouse) PE=4 SV=1	L	Replication, recombination and repair	PREDICTED: putative RNA exonuclease NEF-sp isoform X8 [Mus musculus]
2610021A01Rik(ENSMUSG00000091474)	1.22557	95	1.29633	98	1.59235	122	1.33829	104	1.04845	59	0.984256	75	0.702736	0.441845	normal	[R]	General function prediction only	Molecular Function: nucleic acid binding (GO:0003676);; Cellular Component: intracellular (GO:0005622);; Biological Process: regulation of transcription, DNA-templated (GO:0006355);;	K09228|0|rno:690343|Zfp141; zinc finger protein 141; K09228 KRAB domain-containing zinc finger protein (A)	--	[R]	General function prediction only	Zinc-finger double domain;; Zinc finger, C2H2 type;; C2H2-type zinc finger;; Zinc-finger double-stranded RNA-binding;; C2H2-type zinc finger;; KRAB box;; Phorbol esters/diacylglycerol binding domain (C1 domain);; XPA protein N-terminal;; Zinc ribbon domain;; Transposase zinc-ribbon domain;; Probable zinc-binding domain;; Zinc-finger of C2H2 type	Protein 2610021A01Rik {ECO:0000313|Ensembl:ENSMUSP00000127760} OS=Mus musculus (Mouse) PE=4 SV=1	R	General function prediction only	RIKEN cDNA 2810426N06 [Mus musculus]
2610028H24Rik(ENSMUSG00000009114)	0.158255	4	0.0309868	0	0.0328918	1	0.165742	5	0.10874	4	0.10653	3	--	--	--	--	--	--	--	--	--	--	Domain of unknown function (DUF4587)	RIKEN cDNA 2610028H24 {ECO:0000313|EMBL:EDL31851.1} OS=Mus musculus (Mouse) PE=4 SV=1	S	Function unknown	uncharacterized protein C21orf58 homolog [Mus musculus]
2610042L04Rik(ENSMUSG00000079388)	0.119491	3	0.151798	1	0.0958295	3	0.0911963	2	0.0952002	3	0.0626068	1	--	--	--	--	--	--	--	--	--	--	Takusan	Protein 2610042L04Rik {ECO:0000313|Ensembl:ENSMUSP00000108398} OS=Mus musculus (Mouse) PE=2 SV=1	--	--	unnamed protein product [Mus musculus]
2610044O15Rik8(ENSMUSG00000071302)	2.34001	93	4.00658	105	3.15617	105	4.01911	100	2.4889	82	2.80952	100	0.959937	0.142384	normal	[R]	General function prediction only	Molecular Function: nucleic acid binding (GO:0003676);; Cellular Component: intracellular (GO:0005622);; Biological Process: regulation of transcription, DNA-templated (GO:0006355);;	--	--	[R]	General function prediction only	Zinc-finger double domain;; Zinc finger, C2H2 type;; C2H2-type zinc finger;; C2H2-type zinc finger;; KRAB box;; NTF2 fold immunity protein	Protein 2610044O15Rik8 {ECO:0000313|Ensembl:ENSMUSP00000140654} OS=Mus musculus (Mouse) PE=4 SV=1	K	Transcription	zinc finger protein-like isoform a [Mus musculus]
2610301B20Rik(ENSMUSG00000059482)	15.2721	516	15.3221	506	19.1341	638	15.0019	508	15.1917	497	14.5329	474	0.827456	0.20315	normal	--	--	--	--	--	--	--	Retinal Maintenance	Protein 2610301B20Rik {ECO:0000313|Ensembl:ENSMUSP00000103966} OS=Mus musculus (Mouse) PE=4 SV=1	S	Function unknown	protein C8orf37 homolog [Mus musculus]
2610318N02Rik(ENSMUSG00000049916)	7.30031	153	6.90439	145	5.78818	121	7.20353	147	7.91352	165	9.04158	187	0.893965	-0.212579	normal	--	--	--	--	--	--	--	--	Uncharacterized protein {ECO:0000313|EMBL:AAH39993.1} OS=Mus musculus (Mouse) PE=2 SV=1	S	Function unknown	uncharacterized protein LOC70458 [Mus musculus]
2610507B11Rik(ENSMUSG00000010277)	59.0441	9255	61.0204	9529	69.4908	10884	69.1725	10847	69.6978	10809	63.1845	9833	0.967107	-0.0482285	normal	--	--	--	--	--	[S]	Function unknown	Golgi-body localisation protein domain;; Mitochondrial protein from FMP27;; RNA pol II promoter Fmp27 protein domain	Protein RGD1307929 {ECO:0000313|Ensembl:ENSRNOP00000016084} OS=Rattus norvegicus (Rat) PE=4 SV=1	S	Function unknown	UPF0378 protein KIAA0100 precursor [Mus musculus]
2610528A11Rik(ENSMUSG00000096001)	0	0	0.105298	0	0.111241	1	0	0	0	0	0.108105	0	--	--	--	--	--	--	--	--	--	--	--	Protein LOC290595 {ECO:0000313|Ensembl:ENSRNOP00000060855} OS=Rattus norvegicus (Rat) PE=4 SV=2	S	Function unknown	putative uncharacterized protein C10orf99 homolog precursor [Mus musculus]
2610528J11Rik(ENSMUSG00000028536)	0	0	0.133763	1	0.0714954	1	0	0	0.0695428	1	0	0	--	--	--	--	--	--	--	--	--	--	Leucine-rich repeat family 19 TM domain	Similar to RIKEN cDNA 2610528J11 (Predicted), isoform CRA_a {ECO:0000313|EMBL:EDL90162.1} OS=Rattus norvegicus (Rat) PE=4 SV=1	S	Function unknown	type III endosome membrane protein TEMP [Mus musculus]
2700049A03Rik(ENSMUSG00000034601)	3.36432	291	3.1403	254	4.36219	408	3.48447	345	3.31571	287	3.32032	312	0.981433	0.0478436	normal	--	--	Biological Process: smoothened signaling pathway (GO:0007224);;	--	--	--	--	Hedgehog signalling target	Protein 2700049A03Rik {ECO:0000313|Ensembl:ENSMUSP00000044701} OS=Mus musculus (Mouse) PE=4 SV=1	S	Function unknown	mCG5765, isoform CRA_a [Mus musculus]
2700060E02Rik(ENSMUSG00000021807)	158.523	3697	140.659	3209	127.722	2934	157.197	3649	165.355	3720	178.748	4046	0.720489	-0.175264	normal	--	--	--	K15433|4.17649e-167|mmu:68045|2700060E02Rik; RIKEN cDNA 2700060E02 gene; K15433 RLL motif containing protein 1 (A)	--	[R]	General function prediction only	Putative carnitine deficiency-associated protein	Uncharacterized protein {ECO:0000313|EMBL:AAH96571.1} OS=Mus musculus (Mouse) PE=2 SV=1	S	Function unknown	UPF0568 protein C14orf166 homolog [Mus musculus]
2700062C07Rik(ENSMUSG00000024273)	23.3376	392	20.2696	340	18.7086	316	18.6807	312	20.9819	350	20.7872	349	0.963817	0.0906703	normal	--	--	--	--	--	--	--	--	Uncharacterized protein {ECO:0000313|EMBL:KFO27402.1} OS=Fukomys damarensis (Damaraland mole rat) PE=4 SV=1	S	Function unknown	UPF0711 protein C18orf21 homolog [Mus musculus]
2700081O15Rik(ENSMUSG00000053080)	10.4764	985	10.701	978	8.97424	866	10.0037	915	11.0661	1045	9.48222	927	1	0.0105241	normal	--	--	--	--	--	--	--	BED zinc finger	Uncharacterized protein {ECO:0000313|EMBL:AAH59063.1} OS=Mus musculus (Mouse) PE=2 SV=1	R	General function prediction only	uncharacterized protein C11orf95 homolog [Mus musculus]
2700097O09Rik(ENSMUSG00000062198)	7.51816	113	7.37404	109	6.33994	94	9.54441	142	10.9758	159	9.90205	144	0.641208	-0.453909	normal	--	--	--	--	--	--	--	Methyltransferase domain;; CheR methyltransferase, SAM binding domain	Uncharacterized protein {ECO:0000313|EMBL:AAH56967.1} OS=Mus musculus (Mouse) PE=2 SV=1	R	General function prediction only	uncharacterized protein LOC72658 [Mus musculus]
2810004N23Rik(ENSMUSG00000031984)	26.0521	1558	25.7882	1548	26.6999	1631	32.1986	1904	30.8931	1730	33.4493	1911	0.739054	-0.1891	normal	--	--	--	--	--	--	--	Domain of unknown function (DUF4602)	Putative uncharacterized protein {ECO:0000313|EMBL:BAB27930.1} (Fragment) OS=Mus musculus (Mouse) PE=2 SV=1	S	Function unknown	uncharacterized protein C1orf131 homolog [Mus musculus]
2810006K23Rik(ENSMUSG00000047635)	14.4961	464	13.0089	412	13.8312	437	12.1859	387	14.2412	447	13.5824	431	0.960618	0.0914225	normal	--	--	Molecular Function: translation release factor activity (GO:0003747);; Biological Process: translational termination (GO:0006415);;	--	--	[J]	Translation, ribosomal structure and biogenesis	RF-1 domain	RGD1563482 protein {ECO:0000313|EMBL:AAI68187.1} OS=Rattus norvegicus (Rat) PE=2 SV=2	J	Translation, ribosomal structure and biogenesis	probable peptide chain release factor C12orf65 homolog, mitochondrial isoform a [Mus musculus]
2810021J22Rik(ENSMUSG00000020491)	3.51561	310	5.80412	318	4.23037	361	6.79484	334	3.44877	288	3.89939	330	0.962574	0.0924575	normal	[R]	General function prediction only	Molecular Function: nucleic acid binding (GO:0003676);; Cellular Component: intracellular (GO:0005622);; Biological Process: regulation of transcription, DNA-templated (GO:0006355);;	K09228|0|mmu:69944|2810021J22Rik, AI449137; RIKEN cDNA 2810021J22 gene; K09228 KRAB domain-containing zinc finger protein (A)	--	[R]	General function prediction only	Zinc-finger double domain;; Zinc finger, C2H2 type;; KRAB box;; C2H2-type zinc finger;; C2H2-type zinc finger;; TFIIH C1-like domain	Uncharacterized protein {ECO:0000313|EMBL:AAH58081.1} OS=Mus musculus (Mouse) PE=2 SV=1	K	Transcription	uncharacterized protein LOC69944 [Mus musculus]
2810403A07Rik(ENSMUSG00000028060)	14.9084	828	12.1286	669	16.9088	936	14.7439	819	12.8456	702	13.1565	722	0.867302	0.152916	normal	--	--	--	--	--	[A]	RNA processing and modification	--	Similar to RIKEN cDNA 2810403A07, isoform CRA_b {ECO:0000313|EMBL:EDM00692.1} OS=Rattus norvegicus (Rat) PE=4 SV=2	A	RNA processing and modification	UPF0469 protein KIAA0907 [Mus musculus]
2810408A11Rik(ENSMUSG00000018570)	7.54636	245	2.94857	99	7.80769	259	3.13371	150	4.37246	178	3.48929	147	0.849462	0.374431	normal	--	--	Molecular Function: protein phosphatase inhibitor activity (GO:0004864);; Biological Process: regulation of signal transduction (GO:0009966);; Biological Process: regulation of phosphoprotein phosphatase activity (GO:0043666);;	--	--	[OT]	Posttranslational modification, protein turnover, chaperones;; Signal transduction mechanisms	Protein phosphatase inhibitor 2 (IPP-2)	Uncharacterized protein {ECO:0000313|EMBL:AAH69874.1} OS=Mus musculus (Mouse) PE=2 SV=1	OT	Posttranslational modification, protein turnover, chaperones;; Signal transduction mechanisms	protein phosphatase inhibitor 2-like [Mus musculus]
2810428I15Rik(ENSMUSG00000058833)	232.958	1964	191.389	1597	172.31	1447	179.924	1484	201.548	1701	210.859	1782	0.971115	0.0505623	normal	--	--	--	--	--	--	--	DNA repair REX1-B	Uncharacterized protein C19orf60-like {ECO:0000313|EMBL:EGV97434.1} OS=Cricetulus griseus (Chinese hamster) PE=4 SV=1	S	Function unknown	uncharacterized protein C19orf60 homolog [Mus musculus]
2810459M11Rik(ENSMUSG00000026227)	0.192011	11	0.455337	18	0.288208	17	0.250995	14	0.381025	23	0.280046	16	--	--	--	--	--	--	--	--	--	--	Domain of unknown function (DUF4630)	Uncharacterized protein {ECO:0000313|EMBL:AAI44822.1} OS=Mus musculus (Mouse) PE=2 SV=1	S	Function unknown	uncharacterized protein C2orf72 homolog isoform 1 [Mus musculus]
2810474O19Rik(ENSMUSG00000032712)	2.22263	262	3.11075	359	3.94557	461	2.71278	315	2.04316	233	2.27455	261	0.572813	0.45636	normal	--	--	--	--	--	--	--	Domain of unknown function (DUF4617)	2810474O19Rik protein {ECO:0000313|EMBL:AAI39436.1} OS=Mus musculus (Mouse) PE=2 SV=1	S	Function unknown	mKIAA1551 protein [Mus musculus]
2900011O08Rik(ENSMUSG00000044117)	0.203085	9	0.202933	10	0.157556	8	0.15252	7	0.567723	29	0.428926	18	--	--	--	--	--	--	--	--	--	--	Protein of unknown function (DUF3585)	Uncharacterized protein C16orf45-like {ECO:0000313|EMBL:EGV92998.1} OS=Cricetulus griseus (Chinese hamster) PE=4 SV=1	S	Function unknown	uncharacterized protein C16orf45 homolog [Mus musculus]
2900026A02Rik(ENSMUSG00000051339)	4.39937	620	5.06695	791	3.94293	615	4.46829	707	5.60937	847	4.51146	658	0.951831	-0.0849328	normal	--	--	--	--	--	--	--	Tankyrase binding protein C terminal domain	Uncharacterized protein {ECO:0000313|EMBL:EHB08434.1} OS=Heterocephalus glaber (Naked mole rat) PE=4 SV=1	S	Function unknown	PREDICTED: uncharacterized protein KIAA1671 isoform X1 [Mus musculus]
3110001I22Rik(ENSMUSG00000079737)	13.9339	733	14.096	722	16.6603	876	14.3247	753	12.6529	623	12.6329	639	0.712485	0.247392	normal	--	--	--	--	--	--	--	Transcriptional regulatory protein LGE1	Uncharacterized protein {ECO:0000313|EMBL:AAH38880.1} OS=Mus musculus (Mouse) PE=2 SV=1	S	Function unknown	uncharacterized protein LOC66598 [Mus musculus]
3110002H16Rik(ENSMUSG00000024410)	17.8231	746	18.9497	787	17.9258	751	17.0886	715	18.5753	771	19.6573	779	0.975415	0.0510127	normal	--	--	--	--	--	[S]	Function unknown	Colon cancer-associated protein Mic1-like	Putative uncharacterized protein {ECO:0000313|EMBL:BAE32456.1} OS=Mus musculus (Mouse) PE=2 SV=1	S	Function unknown	uncharacterized protein C18orf8 homolog [Mus musculus]
3110009E18Rik(ENSMUSG00000026388)	19.8106	58	22.881	70	12.9233	55	19.6532	70	16.1053	64	27.6192	101	0.851047	-0.320807	normal	--	--	--	--	--	[S]	Function unknown	Uncharacterized conserved protein (DUF2340)	Protein 3110009E18Rik {ECO:0000313|Ensembl:ENSMUSP00000115887} (Fragment) OS=Mus musculus (Mouse) PE=4 SV=1	S	Function unknown	RIKEN cDNA 3110009E18, isoform CRA_b [Mus musculus]
3110021N24Rik(ENSMUSG00000094958)	3.36888	97	3.01541	88	4.06686	119	5.13419	151	4.21199	123	3.08389	89	0.901418	-0.218747	normal	--	--	--	--	--	--	--	--	Protein 3110021N24Rik {ECO:0000313|Ensembl:ENSMUSP00000136370} OS=Mus musculus (Mouse) PE=4 SV=1	--	--	uncharacterized protein LOC73133 [Mus musculus]
3110035E14Rik(ENSMUSG00000067879)	8.53501	532	7.32248	450	11.0717	687	10.0725	628	6.90594	421	8.55797	524	0.940455	0.120341	normal	--	--	--	--	--	--	--	Domain of unknown function (DUF4648)	Similar to RIKEN cDNA 3110035E14 (Predicted) {ECO:0000313|EMBL:EDM11560.1} OS=Rattus norvegicus (Rat) PE=4 SV=1	S	Function unknown	uncharacterized protein C8orf46 homolog [Mus musculus]
3110040N11Rik(ENSMUSG00000025102)	16.578	269	17.4731	279	13.2894	220	13.6511	225	16.7362	263	18.5837	290	0.99953	0.0215224	normal	[S]	Function unknown	--	K09131|1.61622e-73|mmu:67290|3110040N11Rik, AI851475; RIKEN cDNA 3110040N11 gene; K09131 hypothetical protein (A)	--	[S]	Function unknown	Uncharacterised ACR, YggU family COG1872	RIKEN cDNA 3110040N11, isoform CRA_d {ECO:0000313|EMBL:EDL06922.1} OS=Mus musculus (Mouse) PE=2 SV=1	S	Function unknown	UPF0235 protein C15orf40 homolog [Mus musculus]
3110043O21Rik(ENSMUSG00000028300)	19.8959	1047	21.0095	1081	21.6282	1128	20.2247	1060	22.2648	1130	24.7011	1261	0.975052	-0.0461306	normal	--	--	--	--	--	--	--	C9orf72-like protein family	Protein 3110043O21Rik {ECO:0000313|Ensembl:ENSMUSP00000103762} OS=Mus musculus (Mouse) PE=2 SV=1	S	Function unknown	protein C9orf72 homolog [Mus musculus]
3110062M04Rik(ENSMUSG00000046806)	14.1589	1084	12.9092	1007	11.9468	976	13.4552	922	13.9244	1045	12.15	943	0.907298	0.114645	normal	--	--	--	--	--	--	--	Modulator of retrovirus infection	Protein 3110062M04Rik {ECO:0000313|Ensembl:ENSMUSP00000113335} (Fragment) OS=Mus musculus (Mouse) PE=4 SV=1	S	Function unknown	PREDICTED: modulator of retrovirus infection homolog isoform X1 [Mus musculus]
3110070M22Rik(ENSMUSG00000074635)	0.983681	18	1.01221	19	1.34992	25	1.27209	23	1.1035	21	1.14092	21	1	-0.031936	normal	--	--	--	--	--	--	--	--	Protein 3110070M22Rik {ECO:0000313|Ensembl:ENSMUSP00000096752} OS=Mus musculus (Mouse) PE=2 SV=1	--	--	unnamed protein product [Mus musculus]
3110079O15Rik(ENSMUSG00000026258)	0	0	0	0	0	0	0.306566	0	0.580654	2	0	0	--	--	--	--	--	--	--	--	--	--	--	Protein RGD1311447 {ECO:0000313|Ensembl:ENSRNOP00000022308} OS=Rattus norvegicus (Rat) PE=4 SV=1	S	Function unknown	uncharacterized protein C2orf82 homolog precursor [Mus musculus]
3110082I17Rik(ENSMUSG00000053553)	42.5858	1472	47.8339	1594	42.4211	1434	43.962	1471	46.9106	1550	48.9435	1642	0.997959	-0.0118592	normal	--	--	--	--	--	[S]	Function unknown	Uncharacterised conserved protein (DUF2373)	Uncharacterized protein {ECO:0000313|EMBL:ERE74574.1} OS=Cricetulus griseus (Chinese hamster) PE=4 SV=1	S	Function unknown	uncharacterized protein C7orf50 homolog [Mus musculus]
3110082J24Rik(ENSMUSG00000086815)	0.380877	3	0.371809	3	0.197634	2	0.297262	2	0.189713	2	0.665201	6	--	--	--	--	--	--	--	--	--	--	--	Protein 3110082J24Rik {ECO:0000313|Ensembl:ENSMUSP00000131958} OS=Mus musculus (Mouse) PE=4 SV=2	S	Function unknown	uncharacterized protein LOC433868 [Mus musculus]
3300002I08Rik(ENSMUSG00000063364)	1.84145	14	1.9967	15	1.05431	8	2.32446	17	1.9466	15	1.67828	12	--	--	--	--	--	Molecular Function: nucleic acid binding (GO:0003676);; Cellular Component: intracellular (GO:0005622);; Biological Process: regulation of transcription, DNA-templated (GO:0006355);;	--	--	[R]	General function prediction only	KRAB box	Uncharacterized protein {ECO:0000313|EMBL:AAI32263.1} OS=Mus musculus (Mouse) PE=2 SV=2	K	Transcription	zinc finger protein family member [Mus musculus]
3632451O06Rik(ENSMUSG00000036242)	1.70875	116	1.87488	125	1.15273	77	1.38389	92	2.05698	136	1.29979	87	0.989069	0.0570746	normal	--	--	--	--	--	--	--	--	Protein 3632451O06Rik {ECO:0000313|Ensembl:ENSMUSP00000113609} OS=Mus musculus (Mouse) PE=4 SV=1	S	Function unknown	uncharacterized protein C14orf37 homolog precursor [Mus musculus]
3830403N18Rik(ENSMUSG00000031125)	2.72595	47	2.20866	37	2.8121	47	3.02471	52	2.26502	38	2.0065	33	0.97135	0.128393	normal	--	--	--	--	--	--	--	Cor1/Xlr/Xmr conserved region	Protein 3830403N18Rik {ECO:0000313|Ensembl:ENSMUSP00000033458} OS=Mus musculus (Mouse) PE=2 SV=1	--	--	Xlr-like [Mus musculus]
3830406C13Rik(ENSMUSG00000033111)	10.2665	381	8.36592	302	11.6597	427	8.44006	314	8.32267	298	9.98544	361	0.829603	0.224735	normal	--	--	--	--	--	--	--	Domain of unknown function (DUF4570)	Similar to HT021 (Predicted), isoform CRA_c {ECO:0000313|EMBL:EDL94139.1} OS=Rattus norvegicus (Rat) PE=2 SV=1	S	Function unknown	uncharacterized protein C3orf14 homolog isoform 2 [Mus musculus]
3830408C21Rik(ENSMUSG00000071181)	0.329396	10	0.829575	26	0.598756	19	0.775025	24	0.38312	12	0.701908	22	1	-0.0330314	normal	--	--	--	--	--	--	--	--	Protein 3830408C21Rik {ECO:0000313|Ensembl:ENSMUSP00000093111} OS=Mus musculus (Mouse) PE=2 SV=1	--	--	unnamed protein product [Mus musculus]
3830417A13Rik(ENSMUSG00000031179)	0.728556	23	1.02826	32	0.913779	28	0.622998	19	0.689056	22	0.946394	30	0.930586	0.264392	normal	--	--	--	--	--	[S]	Function unknown	MAGE family;; Melanoma associated antigen family N terminal	RIKEN cDNA 3830417A13 {ECO:0000313|EMBL:EDL42196.1} OS=Mus musculus (Mouse) PE=2 SV=1	S	Function unknown	uncharacterized protein LOC70696 [Mus musculus]
4430402I18Rik(ENSMUSG00000064202)-2	0	0	0.0379138	1	0.160697	8	0.0389859	1	0.298649	15	0.0580794	2	--	--	--	--	--	--	--	--	--	--	--	--	--	--	--
4430402I18Rik(ENSMUSG00000064202)-3	1.14711	21	1.16234	45	1.79233	24	0.724486	26	1.50441	35	0.570493	23	0.973634	0.146424	normal	--	--	--	--	--	--	--	--	--	--	--	--
4833420G17Rik(ENSMUSG00000062822)	18.696	719	17.5312	764	16.7437	724	24.7633	781	20.6486	697	21.1771	768	1	0.0140107	normal	--	--	--	--	--	--	--	Domain of unknown function (DUF4524);; Domain of unknown function (DUF4520)	Uncharacterized protein C5orf34-like {ECO:0000313|EMBL:EGW00727.1} OS=Cricetulus griseus (Chinese hamster) PE=4 SV=1	S	Function unknown	uncharacterized protein C5orf34 homolog [Mus musculus]
4833423E24Rik(ENSMUSG00000075217)	0	0	0	0	0	0	0	0	0.0245306	1	0	0	--	--	--	[CI]	Energy production and conversion;; Lipid transport and metabolism	Biological Process: lipid metabolic process (GO:0006629);;	--	--	[I]	Lipid transport and metabolism	Fatty acid desaturase;; Cytochrome b5-like Heme/Steroid binding domain	RCG26407 {ECO:0000313|EMBL:EDL79342.1} OS=Rattus norvegicus (Rat) PE=4 SV=1	I	Lipid transport and metabolism	fatty acid desaturase 2-like protein FADS2P1 [Mus musculus]
4833427G06Rik(ENSMUSG00000032057)	0.121291	1	0	0	0.386541	6	0	0	0.381719	6	0	0	--	--	--	--	--	--	--	--	--	--	--	Putative uncharacterized protein {ECO:0000313|EMBL:BAB29549.1} OS=Mus musculus (Mouse) PE=2 SV=1	S	Function unknown	UPF0722 protein C11orf88 homolog [Mus musculus]
4833439L19Rik(ENSMUSG00000025871)	61.4497	3066	59.595	3004	63.4676	3172	68.1756	3354	70.438	3389	68.2336	3439	0.890758	-0.101692	normal	--	--	--	--	--	--	--	P33 mono-oxygenase	Uncharacterized protein {ECO:0000313|EMBL:ERE80000.1} OS=Cricetulus griseus (Chinese hamster) PE=4 SV=1	R	General function prediction only	putative monooxygenase p33MONOX isoform 1 [Mus musculus]
4921501E09Rik(ENSMUSG00000023350)	0	0	0	0	0	0	0	0	0.0272026	2	0	0	--	--	--	--	--	--	K11445|0|mmu:74042|4921501E09Rik, PHF8; RIKEN cDNA 4921501E09 gene; K11445 JmjC domain-containing histone demethylation protein 1D/E/F (A)	--	[B]	Chromatin structure and dynamics	JmjC domain, hydroxylase;; PHD-finger;; Cupin-like domain	Uncharacterized protein {ECO:0000313|EMBL:AAI50956.1} OS=Mus musculus (Mouse) PE=2 SV=1	B	Chromatin structure and dynamics	PHD finger protein 8-like [Mus musculus]
4921504E06Rik(ENSMUSG00000026734)	0	0	0.0494728	1	0	0	0	0	0	0	0	0	--	--	--	--	--	--	--	--	--	--	--	Uncharacterized protein {ECO:0000313|EMBL:AAI32143.1} OS=Mus musculus (Mouse) PE=2 SV=1	S	Function unknown	uncharacterized protein C10orf67 homolog [Mus musculus]
4921507P07Rik(ENSMUSG00000029828)	1.52632	69	1.66531	74	1.49579	69	1.79965	79	2.0467	84	1.95563	86	0.935863	-0.192878	normal	--	--	--	--	--	--	--	Domain of unknown function (DUF4555)	Putative uncharacterized protein {ECO:0000313|EMBL:BAE36434.1} OS=Mus musculus (Mouse) PE=2 SV=1	S	Function unknown	RIKEN cDNA 4921507P07, isoform CRA_a [Mus musculus]
4921513D11Rik(ENSMUSG00000066944)	0.15915	2	0.0535683	0	0.223363	4	0.10769	1	0.111122	2	0.0553996	0	--	--	--	--	--	--	--	--	--	--	--	Putative uncharacterized protein {ECO:0000313|EMBL:BAB29598.1} OS=Mus musculus (Mouse) PE=2 SV=1	S	Function unknown	mCG141086 [Mus musculus]
4921524J17Rik(ENSMUSG00000036934)	16.0334	322	16.1928	286	23.4736	456	14.3138	322	16.251	295	17.297	320	0.839895	0.217337	normal	--	--	--	--	--	--	--	Uncharacterised protein family UPF0547	Similar to RIKEN cDNA 4921524J17 (Predicted), isoform CRA_b {ECO:0000313|EMBL:EDL87486.1} OS=Rattus norvegicus (Rat) PE=2 SV=1	S	Function unknown	UPF0547 protein C16orf87 homolog [Mus musculus]
4921536K21Rik(ENSMUSG00000020434)	0.96691	42	0.395501	17	1.42112	62	1.04193	45	0.782366	34	0.835063	36	0.982428	0.101158	normal	--	--	--	--	--	--	--	--	Similar to RIKEN cDNA 4921536K21 (Predicted) {ECO:0000313|EMBL:EDM00194.1} OS=Rattus norvegicus (Rat) PE=4 SV=1	S	Function unknown	uncharacterized protein C5orf52 homolog [Mus musculus]
4921539E11Rik(ENSMUSG00000028520)	0	0	0.0434083	1	0.0227935	1	0	0	0	0	0.0222061	0	--	--	--	--	--	--	--	--	--	--	Domain of unknown function (DUF4545)	Protein RGD1562532 {ECO:0000313|Ensembl:ENSRNOP00000066691} OS=Rattus norvegicus (Rat) PE=4 SV=1	S	Function unknown	uncharacterized protein C1orf141 homolog isoform 1 [Mus musculus]
4922502D21Rik(ENSMUSG00000047720)	0	0	0	0	1.22065	25	0.1126	2	0.154972	4	0.15333	3	--	--	--	--	--	--	--	--	[TV]	Signal transduction mechanisms;; Defense mechanisms	Lectin C-type domain;; UL45 protein	Uncharacterized protein {ECO:0000313|EMBL:AAH89479.1} OS=Mus musculus (Mouse) PE=2 SV=1	TV	Signal transduction mechanisms;; Defense mechanisms	C-type lectin-like receptor 2m [Mus musculus]
4930402H24Rik(ENSMUSG00000027309)	16.4109	1317	12.1327	1150	16.431	1742	16.5948	1658	14.6601	1493	15.665	1501	0.916604	-0.109605	normal	--	--	--	--	--	--	--	--	RCG26366 {ECO:0000313|EMBL:EDL80211.1} OS=Rattus norvegicus (Rat) PE=4 SV=1	S	Function unknown	uncharacterized protein C20orf194 homolog [Mus musculus]
4930404N11Rik(ENSMUSG00000020234)	1.82043	39	2.91409	49	3.10995	52	2.11733	25	3.038	46	1.92644	35	0.796618	0.439085	normal	--	--	--	--	--	--	--	Domain of unknown function (DUF4531)	RCG29306 {ECO:0000313|EMBL:EDL89155.1} OS=Rattus norvegicus (Rat) PE=4 SV=1	S	Function unknown	uncharacterized protein C19orf71 homolog [Mus musculus]
4930407I10Rik(ENSMUSG00000075524)	0.00700291	0	0	0	0	0	0.00701329	0	0.00722853	1	0.0212484	2	--	--	--	--	--	--	--	--	--	--	--	Protein 4930407I10Rik {ECO:0000313|Ensembl:ENSMUSP00000097965} OS=Mus musculus (Mouse) PE=4 SV=2	S	Function unknown	uncharacterized protein C22orf46 homolog [Mus musculus]
4930415F15Rik(ENSMUSG00000020191)	0.240737	1	0.582657	7	0.853208	11	0.376741	3	0.242897	3	0.124108	2	--	--	--	--	--	--	--	--	--	--	Domain of unknown function (DUF4540)	Uncharacterized protein {ECO:0000313|EMBL:ERE90138.1} OS=Cricetulus griseus (Chinese hamster) PE=4 SV=1	S	Function unknown	PREDICTED: uncharacterized protein C7orf72 homolog isoform X2 [Mus musculus]
4930415O20Rik(ENSMUSG00000022993)	0.147884	0	0.299894	1	0.157689	1	0.475492	2	0.469437	3	0	0	--	--	--	--	--	--	--	--	--	--	--	Uncharacterized protein {ECO:0000313|EMBL:AAH48564.1} OS=Mus musculus (Mouse) PE=2 SV=1	S	Function unknown	uncharacterized protein LOC73863 [Mus musculus]
4930426L09Rik(ENSMUSG00000026736)	0.15511	3	0.154722	3	0.164155	4	0.278766	6	0.487039	12	0.198374	4	--	--	--	--	--	--	--	--	--	--	--	Protein 4930426L09Rik {ECO:0000313|Ensembl:ENSMUSP00000028069} OS=Mus musculus (Mouse) PE=4 SV=1	--	--	unnamed protein product [Mus musculus]
4930427A07Rik(ENSMUSG00000037466)	10.5701	634	8.07404	526	5.01553	330	9.21547	563	9.89444	597	9.50718	604	0.874847	-0.201631	normal	--	--	--	--	--	--	--	Domain of unknown function (DUF4510);; Domain of unknown function (DUF4509)	RCG27644 {ECO:0000313|EMBL:EDL97388.1} OS=Rattus norvegicus (Rat) PE=4 SV=1	S	Function unknown	uncharacterized protein C14orf80 homolog [Mus musculus]
4930430A15Rik(ENSMUSG00000027157)	0	0	0	0	0.030729	1	0	0	0	0	0	0	--	--	--	[R]	General function prediction only	Molecular Function: protein binding (GO:0005515);;	K17299|0|mmu:67575|4930430A15Rik; RIKEN cDNA 4930430A15 gene; K17299 POTE ankyrin domain family protein (A)	--	[R]	General function prediction only	Ankyrin repeats (3 copies);; Ankyrin repeat;; Ankyrin repeats (many copies);; Ankyrin repeats (many copies);; Ankyrin repeat	Uncharacterized protein {ECO:0000313|EMBL:AAI25325.1} OS=Mus musculus (Mouse) PE=2 SV=1	R	General function prediction only	uncharacterized protein LOC67575 [Mus musculus]
4930430F08Rik(ENSMUSG00000046567)	4.04221	107	3.58939	105	4.83924	143	6.02553	150	4.62395	104	4.32387	122	0.991124	-0.0467655	normal	--	--	--	--	--	--	--	--	Uncharacterized protein {ECO:0000313|EMBL:KFO30887.1} OS=Fukomys damarensis (Damaraland mole rat) PE=4 SV=1	S	Function unknown	uncharacterized protein C12orf29 homolog [Mus musculus]
4930432K21Rik(ENSMUSG00000008129)	15.0234	801	7.80604	438	10.329	579	10.2341	567	12.9468	722	14.0715	775	0.94196	-0.148331	normal	--	--	--	--	--	--	--	--	Protein 4930432K21Rik {ECO:0000313|Ensembl:ENSMUSP00000113651} OS=Mus musculus (Mouse) PE=4 SV=1	S	Function unknown	uncharacterized protein C19orf57 homolog isoform 1 [Mus musculus]
4930438A08Rik(ENSMUSG00000069873)	0.0488848	1	0	0	0.0257565	1	0.0250963	0	0	0	0.0249031	0	--	--	--	[E]	Amino acid transport and metabolism	Molecular Function: oxidoreductase activity (GO:0016491);; Biological Process: oxidation-reduction process (GO:0055114);;	K03334|0|mmu:73988|4930438A08Rik; RIKEN cDNA 4930438A08 gene; K03334 L-amino-acid oxidase [EC:1.4.3.2] (A)	Alanine, aspartate and glutamate metabolism (ko00250);; Cysteine and methionine metabolism (ko00270);; Valine, leucine and isoleucine degradation (ko00280);; Tyrosine metabolism (ko00350);; Phenylalanine metabolism (ko00360);; Tryptophan metabolism (ko00380);; Phenylalanine, tyrosine and tryptophan biosynthesis (ko00400)	[Q]	Secondary metabolites biosynthesis, transport and catabolism	Flavin containing amine oxidoreductase;; NAD(P)-binding Rossmann-like domain;; FAD dependent oxidoreductase;; FAD binding domain;; Pyridine nucleotide-disulphide oxidoreductase;; Pyridine nucleotide-disulphide oxidoreductase;; Pyridine nucleotide-disulphide oxidoreductase;; Alanine dehydrogenase/PNT, C-terminal domain;; HI0933-like protein;; Thi4 family;; FAD binding domain	Protein RGD1308564 {ECO:0000313|Ensembl:ENSRNOP00000062069} (Fragment) OS=Rattus norvegicus (Rat) PE=4 SV=1	Q	Secondary metabolites biosynthesis, transport and catabolism	PREDICTED: L-amino-acid oxidase [Mus musculus]
4930442H23Rik(ENSMUSG00000053603)	0.105205	1	0	0	0.0541466	1	0	0	0	0	0.0532786	0	--	--	--	--	--	--	--	--	--	--	--	Protein 4930442H23Rik {ECO:0000313|Ensembl:ENSMUSP00000049685} OS=Mus musculus (Mouse) PE=2 SV=1	--	--	unnamed protein product [Mus musculus]
4930444P10Rik(ENSMUSG00000067795)	0.220931	4	0.120566	1	0.471406	9	0.434266	6	0.0625488	1	0.512852	6	--	--	--	--	--	--	--	--	--	--	--	Protein 4930444P10Rik {ECO:0000313|Ensembl:ENSMUSP00000111024} OS=Mus musculus (Mouse) PE=4 SV=1	--	--	PREDICTED: putative uncharacterized protein C8orf89 homolog isoform X2 [Mus musculus]
4930447C04Rik(ENSMUSG00000021098)	11.4102	377	6.16369	189	14.1422	469	10.8716	361	7.30475	222	10.0076	316	0.926791	0.233696	normal	--	--	--	--	--	--	--	--	Protein 4930447C04Rik {ECO:0000313|Ensembl:ENSMUSP00000106115} OS=Mus musculus (Mouse) PE=4 SV=1	S	Function unknown	protein SIX6OS1 [Mus musculus]
4930451G09Rik(ENSMUSG00000022543)	1.48012	72	1.00654	49	1.75741	86	1.56337	76	1.66802	81	1.79522	88	0.928644	-0.210482	normal	--	--	--	--	--	--	--	--	Protein 4930451G09Rik {ECO:0000313|Ensembl:ENSMUSP00000087942} OS=Mus musculus (Mouse) PE=2 SV=1	S	Function unknown	unnamed protein product [Mus musculus]
4930452B06Rik(ENSMUSG00000021747)	3.55479	205	3.75649	229	3.53746	213	5.82945	359	5.35424	321	5.67601	346	0.176161	-0.625587	normal	--	--	--	--	--	[K]	Transcription	Protein of unknown function (DUF667)	Putative uncharacterized protein {ECO:0000313|EMBL:BAB30387.1} OS=Mus musculus (Mouse) PE=2 SV=1	K	Transcription	uncharacterized protein C3orf67 homolog [Mus musculus]
4930453N24Rik(ENSMUSG00000059920)	9.10955	769	8.65988	711	9.43429	784	11.0803	937	10.1059	818	10.2965	836	0.864767	-0.15668	normal	--	--	--	--	--	--	--	Domain of unknown function (DUF4518)	Uncharacterized protein {ECO:0000313|EMBL:EHB15645.1} OS=Heterocephalus glaber (Naked mole rat) PE=4 SV=1	S	Function unknown	mCG127693 [Mus musculus]
4930470P17Rik(ENSMUSG00000043583)	6.19e-05	0	0.161857	3	0	0	4.52e-07	0	1.82e-07	0	0.33428	7	--	--	--	--	--	--	--	--	--	--	--	RIKEN cDNA 4930470P17 {ECO:0000313|EMBL:EDL06587.1} OS=Mus musculus (Mouse) PE=2 SV=1	--	--	unnamed protein product [Mus musculus]
4930486L24Rik(ENSMUSG00000050345)	5.68662	147	7.7308	196	8.72561	221	6.5283	165	6.00414	149	7.84954	199	0.919978	0.173855	normal	--	--	Molecular Function: cysteine-type endopeptidase activity (GO:0004197);; Biological Process: proteolysis (GO:0006508);; Molecular Function: cysteine-type peptidase activity (GO:0008234);;	--	--	[O]	Posttranslational modification, protein turnover, chaperones	Papain family cysteine protease;; Cathepsin propeptide inhibitor domain (I29);; Peptidase C1-like family	Testin-2-like protein {ECO:0000313|EMBL:ERE80698.1} OS=Cricetulus griseus (Chinese hamster) PE=3 SV=1	O	Posttranslational modification, protein turnover, chaperones	RIKEN cDNA 4930486L24 [Mus musculus]
4930502E18Rik(ENSMUSG00000055555)	14.9987	323	9.39327	208	22.968	422	14.1197	241	12.5088	232	13.8619	280	0.750936	0.371079	normal	--	--	--	--	--	--	--	--	Uncharacterized protein {ECO:0000313|EMBL:AAI15665.1} OS=Mus musculus (Mouse) PE=2 SV=1	S	Function unknown	uncharacterized protein LOC75013 [Mus musculus]
4930503B20Rik(ENSMUSG00000090202)	0.459062	13	0.676539	18	0.389948	5	0.787813	21	1.03423	16	0.821318	20	--	--	--	[O]	Posttranslational modification, protein turnover, chaperones	--	--	--	[O]	Posttranslational modification, protein turnover, chaperones	DnaJ domain	RIKEN cDNA 4930503B20, isoform CRA_a {ECO:0000313|EMBL:EDL11961.1} OS=Mus musculus (Mouse) PE=2 SV=1	O	Posttranslational modification, protein turnover, chaperones	sterile alpha motif domain-containing protein 13 [Mus musculus]
4930503E14Rik(ENSMUSG00000072595)	0.249272	4	0.454255	8	0.320221	6	0.352094	6	0.47782	9	0.315287	5	--	--	--	--	--	--	--	--	--	--	Takusan	Protein 4930503E14Rik {ECO:0000313|Ensembl:ENSMUSP00000098254} OS=Mus musculus (Mouse) PE=2 SV=1	--	--	uncharacterized protein LOC74954 [Mus musculus]
4930503L19Rik(ENSMUSG00000044906)	1.75754	77	1.68744	70	1.57689	86	1.68498	86	1.5868	68	1.98382	88	1	-0.0182573	normal	--	--	--	--	--	--	--	--	4930503L19Rik {ECO:0000313|EMBL:ADR31435.1} OS=Mus musculus (Mouse) PE=2 SV=1	S	Function unknown	lung adenoma susceptibility protein 2 precursor [Mus musculus]
4930504O13Rik(ENSMUSG00000052642)	3.45295	22	1.98074	12	2.88694	18	3.74932	22	3.01335	19	4.92929	31	0.850509	-0.436144	normal	--	--	--	--	--	--	--	u-PAR/Ly-6 domain	Uncharacterized protein {ECO:0000313|EMBL:AAH48595.1} OS=Mus musculus (Mouse) PE=2 SV=1	R	General function prediction only	uncharacterized protein LOC403200 precursor [Mus musculus]
4930505A04Rik(ENSMUSG00000040919)	0.170624	2	0.0571531	0	0	0	0	0	0.120143	2	0	0	--	--	--	--	--	--	--	--	--	--	--	Putative uncharacterized protein RGD1562229_predicted {ECO:0000313|EMBL:EDL98044.1} OS=Rattus norvegicus (Rat) PE=4 SV=1	S	Function unknown	uncharacterized protein C2orf73 homolog [Mus musculus]
4930507D05Rik(ENSMUSG00000097129)	0.95079	29	0.766021	23	0.845186	25	0.483509	14	0.695099	21	0.917868	27	0.887509	0.348362	normal	--	--	--	K17675|1.40328e-08|mmu:338359|Supv3l1, 6330443E10Rik; suppressor of var1, 3-like 1 (S. cerevisiae) (EC:3.6.4.13); K17675 ATP-dependent RNA helicase SUPV3L1/SUV3 [EC:3.6.4.13] (A)	--	--	--	--	Protein 4930507D05Rik {ECO:0000313|Ensembl:ENSMUSP00000137990} (Fragment) OS=Mus musculus (Mouse) PE=2 SV=1	A	RNA processing and modification	unnamed protein product [Mus musculus]
4930518I15Rik(ENSMUSG00000074629)	0.290168	21	0.346874	25	0.464621	33	0.661024	48	0.589389	42	0.357814	25	0.75707	-0.503891	normal	--	--	--	--	--	--	--	--	Protein 4930518I15Rik {ECO:0000313|Ensembl:ENSMUSP00000096744} OS=Mus musculus (Mouse) PE=2 SV=1	--	--	unnamed protein product [Mus musculus]
4930519G04Rik(ENSMUSG00000029564)	0	0	0.104321	2	0.0367355	1	0	0	0.0361675	1	0.0357936	0	--	--	--	--	--	--	--	--	--	--	--	Protein 4930519G04Rik {ECO:0000313|Ensembl:ENSMUSP00000031547} OS=Mus musculus (Mouse) PE=2 SV=1	--	--	uncharacterized protein LOC67593 [Mus musculus]
4930519P11Rik(ENSMUSG00000097602)	0.370167	7	1.00011	24	0.610177	18	0.884648	26	0.72834	22	1.20161	33	0.646212	-0.682391	normal	--	--	--	--	--	--	--	--	Protein 4930519P11Rik {ECO:0000313|Ensembl:ENSMUSP00000137692} (Fragment) OS=Mus musculus (Mouse) PE=2 SV=1	--	--	unnamed protein product [Mus musculus]
4930522L14Rik(ENSMUSG00000072762)	3.58288	41	4.62376	49	3.43498	39	4.54247	50	6.14192	65	5.37025	56	0.836669	-0.365709	normal	[R]	General function prediction only	Molecular Function: nucleic acid binding (GO:0003676);; Cellular Component: intracellular (GO:0005622);; Biological Process: regulation of transcription, DNA-templated (GO:0006355);;	--	--	[R]	General function prediction only	Zinc-finger double domain;; Zinc finger, C2H2 type;; C2H2-type zinc finger;; C2H2-type zinc finger;; KRAB box;; Zinc-finger double-stranded RNA-binding;; Phorbol esters/diacylglycerol binding domain (C1 domain);; NTF2 fold immunity protein;; Zinc ribbon domain;; Rad4 beta-hairpin domain 1;; NAB conserved region 1 (NCD1)	Protein 4930522L14Rik {ECO:0000313|Ensembl:ENSMUSP00000108166} OS=Mus musculus (Mouse) PE=4 SV=1	K	Transcription	mCG142615 [Mus musculus]
4930523C07Rik(ENSMUSG00000090394)	2.55e-09	0	0.170163	0	0.705909	0	1.97235	1	1.92e-37	0	1.22701	1	--	--	--	--	--	--	--	--	--	--	--	Protein 4930523C07Rik {ECO:0000313|Ensembl:ENSMUSP00000127485} OS=Mus musculus (Mouse) PE=4 SV=1	S	Function unknown	uncharacterized protein KIAA0040 homolog [Mus musculus]
4930524B15Rik(ENSMUSG00000020299)	11.6445	273	3.12721	89	19.1836	431	9.09762	223	12.4896	269	11.4165	289	0.99524	0.0466324	normal	--	--	--	--	--	--	--	--	Similar to RIKEN cDNA 4930524B15 (Predicted), isoform CRA_a {ECO:0000313|EMBL:EDM04030.1} OS=Rattus norvegicus (Rat) PE=4 SV=1	S	Function unknown	uncharacterized protein C5orf47 homolog [Mus musculus]
4930524J08Rik(ENSMUSG00000035364)	2.95338	21	4.35636	31	3.43255	24	4.23988	30	3.54274	26	3.58625	25	0.997959	-0.0495561	normal	--	--	--	--	--	--	--	--	Protein 4930524J08Rik {ECO:0000313|Ensembl:ENSMUSP00000043949} (Fragment) OS=Mus musculus (Mouse) PE=2 SV=1	--	--	unnamed protein product [Mus musculus]
4930535I16Rik(ENSMUSG00000096969)	1.6277	8	3.06072	16	4.04548	21	1.73216	8	2.79923	15	2.7831	14	--	--	--	--	--	--	K16186|4.53828e-20|rno:298514|Rragc; Ras-related GTP binding C; K16186 Ras-related GTP-binding protein C/D (A)	mTOR signaling pathway (ko04150)	[U]	Intracellular trafficking, secretion, and vesicular transport	--	Protein 4930535I16Rik {ECO:0000313|Ensembl:ENSMUSP00000137693} (Fragment) OS=Mus musculus (Mouse) PE=2 SV=1	U	Intracellular trafficking, secretion, and vesicular transport	unnamed protein product [Mus musculus]
4930539E08Rik(ENSMUSG00000048905)	1.30439	137	1.04459	110	1.25295	132	0.9792	102	1.15544	121	1.07073	113	0.902623	0.210215	normal	--	--	--	--	--	--	--	--	Protein LOC689561 {ECO:0000313|Ensembl:ENSRNOP00000023028} OS=Rattus norvegicus (Rat) PE=4 SV=2	S	Function unknown	RIKEN cDNA 4930539E08, isoform CRA_a [Mus musculus]
4930544G11Rik(ENSMUSG00000036463)	0.0432424	0	0	0	0.138814	3	0	0	0	0	0	0	--	--	--	[R]	General function prediction only	Molecular Function: GTPase activity (GO:0003924);; Molecular Function: GTP binding (GO:0005525);; Biological Process: small GTPase mediated signal transduction (GO:0007264);;	K04513|7.86813e-141|mmu:67653|4930544G11Rik; RIKEN cDNA 4930544G11 gene; K04513 Ras homolog gene family, member A (A)	Ras signaling pathway (ko04014);; Rap1 signaling pathway (ko04015);; cGMP-PKG signaling pathway (ko04022);; cAMP signaling pathway (ko04024);; Chemokine signaling pathway (ko04062);; Sphingolipid signaling pathway (ko04071);; Endocytosis (ko04144);; Vascular smooth muscle contraction (ko04270);; Wnt signaling pathway (ko04310);; TGF-beta signaling pathway (ko04350);; Axon guidance (ko04360);; Foc…	[R]	General function prediction only	Ras family;; Miro-like protein;; ADP-ribosylation factor family	RIKEN cDNA 4930544G11 {ECO:0000313|EMBL:EDK98782.1} OS=Mus musculus (Mouse) PE=2 SV=1	R	General function prediction only	ras homolog gene family, member A-like [Mus musculus]
4930548H24Rik(ENSMUSG00000029138)	0.0513899	1	0.0261723	0	0	0	0	0	0.10983	4	0.158479	5	--	--	--	--	--	--	--	--	--	--	Domain of unknown function (DUF4515)	RIKEN cDNA 4930548H24 {ECO:0000313|EMBL:EDL37368.1} OS=Mus musculus (Mouse) PE=2 SV=1	S	Function unknown	uncharacterized protein LOC67656 [Mus musculus]
4930550C14Rik(ENSMUSG00000005131)	0.781135	29	0.655223	23	0.594595	21	0.797652	26	0.811516	24	0.765366	31	0.980972	-0.111534	normal	--	--	--	--	--	--	--	--	Uncharacterized protein {ECO:0000313|Ensembl:ENSSTOP00000004047} OS=Spermophilus tridecemlineatus (Thirteen-lined ground squirrel) PE=4 SV=1	S	Function unknown	RIKEN cDNA 4930550C14, isoform CRA_a [Mus musculus]
4930550L24Rik(ENSMUSG00000046180)	103.847	3015	110.182	3213	114.789	3320	120.522	3484	117.763	3379	127.438	3651	0.891371	-0.100762	normal	--	--	--	--	--	[S]	Function unknown	MAGE family	Uncharacterized protein {ECO:0000313|EMBL:AAH87920.1} OS=Mus musculus (Mouse) PE=2 SV=1	S	Function unknown	mage-k1 [Mus musculus]
4930556J24Rik(ENSMUSG00000034493)	0	0	0	0	0	0	0.100669	1	0.050907	1	0	0	--	--	--	--	--	--	K14843|5.44939e-15|mmu:64934|Pes1; pescadillo homolog 1, containing BRCT domain (zebrafish); K14843 pescadillo (A)	--	[A]	RNA processing and modification	--	Protein 4930556J24Rik {ECO:0000313|Ensembl:ENSMUSP00000048953} OS=Mus musculus (Mouse) PE=2 SV=1	A	RNA processing and modification	unnamed protein product [Mus musculus]
4930558C23Rik(ENSMUSG00000105734)	0.127241	0	0	0	0.401853	3	0	0	0	0	0	0	--	--	--	--	--	--	--	--	--	--	Cortexin of kidney	--	--	--	mCG148353 [Mus musculus]
4930558K02Rik(ENSMUSG00000086277)	0.297265	4	0.7105	11	0.372647	6	0.306049	4	0.308764	5	0.787079	12	--	--	--	--	--	--	--	--	--	--	Domain of unknown function (DUF4548)	Protein 4930558K02Rik {ECO:0000313|Ensembl:ENSMUSP00000124751} OS=Mus musculus (Mouse) PE=4 SV=1	S	Function unknown	uncharacterized protein C1orf105 homolog isoform 1 [Mus musculus]
4930563M21Rik(ENSMUSG00000050702)	0	0	0	0	0.256324	3	0.0256976	0	0.0267269	1	0.164699	2	--	--	--	--	--	--	--	--	--	--	--	Protein Rfpl3s {ECO:0000313|Ensembl:ENSMUSP00000051794} OS=Mus musculus (Mouse) PE=4 SV=1	--	--	PREDICTED: RFPL3 antisense RNA isoform X2 [Mus musculus]
4930578C19Rik(ENSMUSG00000037358)	0.127718	3	0.127488	3	0.101007	3	0	0	0.299463	9	0.0986118	2	--	--	--	--	--	--	--	--	--	--	Protein-kinase domain of FAM69	Uncharacterized protein {ECO:0000313|EMBL:KFO31504.1} OS=Fukomys damarensis (Damaraland mole rat) PE=4 SV=1	S	Function unknown	deleted in autism-related protein 1 homolog precursor [Mus musculus]
4930578G10Rik(ENSMUSG00000054885)	0.0867271	0	0.227215	1	0.119592	1	0.558635	5	0	0	0	0	--	--	--	--	--	--	--	--	--	--	--	Protein 4930578G10Rik {ECO:0000313|Ensembl:ENSMUSP00000068585} OS=Mus musculus (Mouse) PE=2 SV=1	--	--	unnamed protein product [Mus musculus]
4930579G24Rik(ENSMUSG00000027811)	12.7593	340	9.94085	261	13.9231	369	13.2958	352	11.9617	312	11.8085	305	0.987081	0.0370465	normal	--	--	--	--	--	--	--	--	RGD1560010 (Predicted) {ECO:0000313|EMBL:EDM00866.1} OS=Rattus norvegicus (Rat) PE=2 SV=1	S	Function unknown	uncharacterized protein C4orf46 homolog [Mus musculus]
4930590J08Rik(ENSMUSG00000034063)	0	0	0	0	0	0	0.0172086	0	0.0291011	2	0	0	--	--	--	--	--	--	--	--	--	--	FAM194 protein	Protein RGD1560289 {ECO:0000313|Ensembl:ENSRNOP00000038091} OS=Rattus norvegicus (Rat) PE=4 SV=2	S	Function unknown	uncharacterized protein C3orf20 homolog [Mus musculus]
4930595M18Rik(ENSMUSG00000060673)	0.304587	15	0.244943	11	0.535084	27	0.222166	10	0.150524	7	0.0424467	1	--	--	--	[O]	Posttranslational modification, protein turnover, chaperones	Molecular Function: nucleic acid binding (GO:0003676);; Molecular Function: zinc ion binding (GO:0008270);; Molecular Function: metal ion binding (GO:0046872);;	--	--	[O]	Posttranslational modification, protein turnover, chaperones	Ring finger domain;; RNA recognition motif. (a.k.a. RRM, RBD, or RNP domain);; RNA recognition motif (a.k.a. RRM, RBD, or RNP domain);; zinc-RING finger domain;; RING-H2 zinc finger;; Zinc finger, C3HC4 type (RING finger);; Zinc finger, C3HC4 type (RING finger);; RNA recognition motif. (a.k.a. RRM, RBD, or RNP domain);; Zinc finger, C3HC4 type (RING finger)	Uncharacterized protein {ECO:0000313|EMBL:AAI31911.1} OS=Mus musculus (Mouse) PE=2 SV=1	O	Posttranslational modification, protein turnover, chaperones	uncharacterized protein LOC245492 [Mus musculus]
4931406B18Rik(ENSMUSG00000013353)	0.0828904	2	0.0559322	2	0.0398903	1	0.103464	3	0.0393438	1	0.0764347	3	--	--	--	--	--	--	--	--	--	--	Immunoglobulin domain	Uncharacterized protein {ECO:0000313|EMBL:AAI32159.1} OS=Mus musculus (Mouse) PE=2 SV=1	S	Function unknown	RIKEN cDNA 4931406B18 [Mus musculus]
4931406C07Rik(ENSMUSG00000031938)	18.2434	1040	17.2886	972	20.5037	1137	18.231	1035	15.3427	851	17.957	1016	0.849648	0.154918	normal	--	--	Cellular Component: nucleus (GO:0005634);;	--	--	[S]	Function unknown	Domain of Unknown Function (DUF1907)	Uncharacterized protein {ECO:0000313|Ensembl:ENSSTOP00000007216} OS=Spermophilus tridecemlineatus (Thirteen-lined ground squirrel) PE=4 SV=1	S	Function unknown	RIKEN cDNA 4931406C07, isoform CRA_b [Mus musculus]
4931406P16Rik(ENSMUSG00000066571)	23.1334	2738	22.3175	2739	31.1576	3640	32.6672	4038	28.3599	3393	29.8898	3512	0.609103	-0.227141	normal	--	--	--	--	--	--	--	--	Protein 4931406P16Rik {ECO:0000313|Ensembl:ENSMUSP00000082730} OS=Mus musculus (Mouse) PE=1 SV=1	S	Function unknown	uncharacterized protein KIAA0355 homolog [Mus musculus]
4931409K22Rik(ENSMUSG00000038199)	0.0317636	1	0.17125	2	0	0	0	0	0	0	0	0	--	--	--	[O]	Posttranslational modification, protein turnover, chaperones	Molecular Function: protein binding (GO:0005515);; Molecular Function: ATP binding (GO:0005524);;	--	--	--	--	ATPase family associated with various cellular activities (AAA);; IQ calmodulin-binding motif	Uncharacterized protein {ECO:0000313|Ensembl:ENSSTOP00000008621} OS=Spermophilus tridecemlineatus (Thirteen-lined ground squirrel) PE=4 SV=1	O	Posttranslational modification, protein turnover, chaperones	IQ and AAA domain-containing protein 1-like [Mus musculus]
4931414P19Rik(ENSMUSG00000022179)	3.21321	175	4.80586	262	3.708	202	4.39695	237	4.20635	228	3.90005	215	0.984379	-0.0475137	normal	--	--	--	--	--	--	--	Domain of unknown function (DUF4616)	Similar to RIKEN cDNA 4931414P19 (Predicted) {ECO:0000313|EMBL:EDM14179.1} OS=Rattus norvegicus (Rat) PE=4 SV=1	S	Function unknown	uncharacterized protein C14orf93 homolog precursor [Mus musculus]
4931417E11Rik(ENSMUSG00000056197)	0.337162	4	0	0	0.358697	5	0	0	0	0	0.140731	1	--	--	--	--	--	--	--	--	[S]	Function unknown	Protein of unknown function (DUF766)	Uncharacterized protein {ECO:0000313|EMBL:AAH48456.1} OS=Mus musculus (Mouse) PE=2 SV=1	S	Function unknown	JNK1/MAPK8-associated membrane protein-like [Mus musculus]
4931422A03Rik(ENSMUSG00000046085)	0.191514	2	0	0	0.267115	4	0.0652554	0	0.0651439	1	0	0	--	--	--	--	--	--	--	--	--	--	--	Protein 4931422A03Rik {ECO:0000313|Ensembl:ENSMUSP00000061324} OS=Mus musculus (Mouse) PE=4 SV=1	--	--	unnamed protein product [Mus musculus]
4931423N10Rik(ENSMUSG00000026774)	0	0	0	0	0	0	0.0843435	2	0	0	0	0	--	--	--	[R]	General function prediction only	Molecular Function: protein binding (GO:0005515);;	K17299|0|mmu:70981|4931423N10Rik; RIKEN cDNA 4931423N10 gene; K17299 POTE ankyrin domain family protein (A)	--	[R]	General function prediction only	Ankyrin repeats (3 copies);; Ankyrin repeat;; Ankyrin repeats (many copies);; Ankyrin repeats (many copies);; Ankyrin repeat	Protein 4931423N10Rik {ECO:0000313|Ensembl:ENSMUSP00000028113} OS=Mus musculus (Mouse) PE=2 SV=1	R	General function prediction only	uncharacterized protein LOC70981 [Mus musculus]
4931428F04Rik(ENSMUSG00000014837)	5.98332	387	6.34707	409	5.02025	322	7.37095	468	6.70215	438	7.27865	482	0.739411	-0.271242	normal	--	--	--	--	--	--	--	Domain of unknown function (DUF1704)	Exocyst complex component 3-like protein {ECO:0000313|EMBL:ERE77181.1} OS=Cricetulus griseus (Chinese hamster) PE=4 SV=1	S	Function unknown	uncharacterized protein KIAA0895-like [Mus musculus]
4931428L18Rik(ENSMUSG00000086727)	2.3715	9	1.99656	11	2.96121	19	1.33304	13	2.77401	22	7.13569	28	--	--	--	--	--	--	--	--	[E]	Amino acid transport and metabolism	--	RIKEN cDNA 4931428L18, isoform CRA_b {ECO:0000313|EMBL:EDL14427.1} OS=Mus musculus (Mouse) PE=2 SV=1	E	Amino acid transport and metabolism	unnamed protein product [Mus musculus]
4931440F15Rik(ENSMUSG00000078157)	0.0290158	1	0	0	0.0603881	4	0.0880776	5	0.0586932	4	0	0	--	--	--	[R]	General function prediction only	Molecular Function: protein binding (GO:0005515);;	--	--	[R]	General function prediction only	Ankyrin repeats (3 copies);; Ankyrin repeat;; Ankyrin repeats (many copies);; Ankyrin repeat;; Ankyrin repeats (many copies)	Protein 4931440F15Rik {ECO:0000313|Ensembl:ENSMUSP00000100568} OS=Mus musculus (Mouse) PE=4 SV=1	R	General function prediction only	protein fem-1 homolog A-B [Mus musculus]
4932414N04Rik(ENSMUSG00000079324)	0	0	0	0	0.024379	2	0	0	0	0	0	0	--	--	--	--	--	--	--	--	--	--	Domain of unknown function (DUF3496)	Protein 4932414N04Rik {ECO:0000313|Ensembl:ENSMUSP00000059809} OS=Mus musculus (Mouse) PE=2 SV=1	R	General function prediction only	PREDICTED: uncharacterized protein LOC75721 isoform X1 [Mus musculus]
4932415D10Rik(ENSMUSG00000044581)	0.00287866	0	0.0290961	1	0.0151645	5	0	0	0.0152561	1	0.00296751	0	--	--	--	--	--	--	--	--	--	--	--	Uncharacterized protein {ECO:0000313|Ensembl:ENSSTOP00000017349} (Fragment) OS=Spermophilus tridecemlineatus (Thirteen-lined ground squirrel) PE=4 SV=1	S	Function unknown	PREDICTED: uncharacterized protein LOC102635990 isoform X2 [Mus musculus]
4932438A13Rik(ENSMUSG00000037270)	5.89361	1047	4.52224	920	8.65426	1797	9.60774	2036	6.99258	1416	7.75297	1489	0.800199	-0.359767	normal	--	--	--	--	--	[S]	Function unknown	Fragile site-associated protein C-terminus	Protein RGD1307100 {ECO:0000313|Ensembl:ENSRNOP00000068256} OS=Rattus norvegicus (Rat) PE=4 SV=1	S	Function unknown	uncharacterized protein KIAA1109 [Mus musculus]
4932438H23Rik(ENSMUSG00000039851)	0.121044	4	0.121568	4	0.0254134	1	0.128451	5	0.101351	4	0.0752774	2	--	--	--	--	--	--	--	--	--	--	Domain of unknown function (DUF4571)	RCG58666, isoform CRA_a {ECO:0000313|EMBL:EDM10709.1} OS=Rattus norvegicus (Rat) PE=4 SV=1	S	Function unknown	uncharacterized protein C21orf62 homolog precursor [Mus musculus]
4932443I19Rik(ENSMUSG00000090336)	0.0750529	0	0.0746647	0	0	0	0	0	0.0780533	1	0	0	--	--	--	--	--	--	--	--	--	--	KIAA1430 homologue	Protein 4932443I19Rik {ECO:0000313|Ensembl:ENSMUSP00000127953} OS=Mus musculus (Mouse) PE=4 SV=1	S	Function unknown	uncharacterized protein LOC403185 [Mus musculus]
4933402E13Rik(ENSMUSG00000045330)	93.2678	3438	68.5275	2467	105.55	3791	90.6221	3326	78.9746	2816	96.7763	3464	0.973634	0.0476086	normal	--	--	--	--	--	[S]	Function unknown	MAGE family	Protein 4933402E13Rik {ECO:0000313|Ensembl:ENSMUSP00000056260} OS=Mus musculus (Mouse) PE=2 SV=1	S	Function unknown	melanoma-associated antigen 11-like [Mus musculus]
4933402J07Rik(ENSMUSG00000069971)	0.338703	9	0.305469	8	0.653324	18	0.172829	4	0.35366	10	0.208112	5	--	--	--	--	--	--	--	--	--	--	Domain of unknown function (DUF4638)	Uncharacterized protein {ECO:0000313|EMBL:AAI17079.1} OS=Mus musculus (Mouse) PE=2 SV=1	S	Function unknown	uncharacterized protein C16orf78 homolog [Mus musculus]
4933402P03Rik(ENSMUSG00000044084)	0.117773	3	0	0	0	0	0	0	0	0	0	0	--	--	--	--	--	--	--	--	--	--	--	Fibroblast growth factor {ECO:0000256|RuleBase:RU049442} OS=Cricetulus griseus (Chinese hamster) PE=3 SV=1	S	Function unknown	uncharacterized protein C17orf74 homolog [Mus musculus]
4933403O08Rik(ENSMUSG00000079460)	6.62428	356	2.19117	150	7.70295	570	9.17068	468	3.4416	235	3.84924	305	0.97913	0.122121	normal	--	--	--	--	--	[F]	Nucleotide transport and metabolism	--	4933403O08Rik protein {ECO:0000313|EMBL:AAI27171.1} (Fragment) OS=Mus musculus (Mouse) PE=2 SV=1	S	Function unknown	4933403O08Rik protein, partial [Mus musculus]
4933405L10Rik(ENSMUSG00000013158)	0.384747	8	0.295531	6	0.447843	10	0.248007	5	0.137068	3	0.685083	15	--	--	--	--	--	--	--	--	--	--	--	Uncharacterized protein {ECO:0000313|EMBL:ERE77151.1} OS=Cricetulus griseus (Chinese hamster) PE=4 SV=1	S	Function unknown	uncharacterized protein C16orf86 homolog [Mus musculus]
4933406M09Rik(ENSMUSG00000050526)	0.0354788	0	0.107318	2	0	0	0.0733432	1	0.149719	4	0.0365035	0	--	--	--	--	--	Biological Process: carbohydrate metabolic process (GO:0005975);; Cellular Component: membrane (GO:0016020);; Molecular Function: transferase activity, transferring hexosyl groups (GO:0016758);;	--	--	--	--	N-Acetylglucosaminyltransferase-IV (GnT-IV) conserved region	RIKEN cDNA 4933406M09 {ECO:0000313|EMBL:EDL39615.1} OS=Mus musculus (Mouse) PE=4 SV=1	S	Function unknown	uncharacterized protein LOC240755 [Mus musculus]
4933407L21Rik(ENSMUSG00000026224)	0.299829	5	0.249972	4	0.265829	5	0.205097	3	0.156204	3	0.102255	1	--	--	--	--	--	--	--	--	--	--	--	Protein 4933407L21Rik {ECO:0000313|Ensembl:ENSMUSP00000027426} OS=Mus musculus (Mouse) PE=2 SV=1	--	--	unnamed protein product [Mus musculus]
4933408B17Rik(ENSMUSG00000049357)	0.257556	11	0.133679	5	1.44068	30	0.195596	7	0.543188	16	0.597427	17	--	--	--	[BK]	Chromatin structure and dynamics;; Transcription	Molecular Function: protein binding (GO:0005515);;	K11321|2.66767e-163|mmu:271508|4933408B17Rik; RIKEN cDNA 4933408B17 gene; K11321 bromodomain-containing protein 8 (A)	--	--	--	Bromodomain	Protein 4933408B17Rik {ECO:0000313|Ensembl:ENSMUSP00000054234} OS=Mus musculus (Mouse) PE=4 SV=1	R	General function prediction only	uncharacterized protein LOC271508 [Mus musculus]
4933409G03Rik(ENSMUSG00000053896)	0	0	0.0292914	0	0	0	0	0	0.101933	1	0	0	--	--	--	--	--	--	--	--	--	--	--	Protein 4933409G03Rik {ECO:0000313|Ensembl:ENSMUSP00000099774} OS=Mus musculus (Mouse) PE=2 SV=1	--	--	uncharacterized protein LOC227998 [Mus musculus]
4933411K16Rik(ENSMUSG00000090369)	0.0317606	0	0.0309574	0	0	0	0.129243	3	0	0	0.0313035	0	--	--	--	--	--	--	--	--	--	--	--	Dihydrodipicolinate synthase-like, mitochondrial {ECO:0000313|EMBL:EGV99289.1} OS=Cricetulus griseus (Chinese hamster) PE=4 SV=1	S	Function unknown	uncharacterized protein C10orf62 homolog [Mus musculus]
4933412E24Rik(ENSMUSG00000071749)	0.143918	5	0.282965	11	0.579268	23	0.270045	10	0.370218	15	0.578047	23	--	--	--	--	--	--	--	--	[W]	Extracellular structures	Domain of unknown function (DUF4641)	Uncharacterized protein ENSP00000382514-like {ECO:0000313|EMBL:EGV91497.1} OS=Cricetulus griseus (Chinese hamster) PE=4 SV=1	W	Extracellular structures	uncharacterized protein CXorf49 homolog [Mus musculus]
4933413G19Rik(ENSMUSG00000079304)	15.128	1268	16.59	1224	14.0218	1309	18.8159	1596	22.6723	1904	19.2653	1765	0.110619	-0.432298	normal	--	--	--	--	--	--	--	Protein of unknown function (DUF4532)	RCG30099, isoform CRA_a {ECO:0000313|EMBL:EDM01781.1} OS=Rattus norvegicus (Rat) PE=4 SV=1	S	Function unknown	uncharacterized protein ENSP00000372125 homolog [Mus musculus]
4933414I15Rik(ENSMUSG00000072983)	0	0	0	0	0.182104	7	0	0	0	0	0.0503919	1	--	--	--	--	--	--	--	--	--	--	--	Protein 4933414I15Rik {ECO:0000313|Ensembl:ENSMUSP00000104751} OS=Mus musculus (Mouse) PE=2 SV=1	--	--	unnamed protein product [Mus musculus]
4933415A04Rik(ENSMUSG00000045877)	6.4328	415	6.36776	395	6.94398	409	6.83898	416	5.94459	362	5.56244	334	0.88667	0.171449	normal	--	--	--	--	--	--	--	--	Protein 4933415A04Rik {ECO:0000313|Ensembl:ENSMUSP00000062657} OS=Mus musculus (Mouse) PE=2 SV=1	--	--	unnamed protein product [Mus musculus]
4933415F23Rik(ENSMUSG00000073730)	0.276146	8	0.0915592	2	1.19484	38	0.217015	6	0.285839	9	0.502828	15	--	--	--	--	--	Cellular Component: cytoplasm (GO:0005737);; Biological Process: regulation of phosphorylation (GO:0042325);;	--	--	--	--	PKC-activated protein phosphatase-1 inhibitor	Protein 4933415F23Rik {ECO:0000313|Ensembl:ENSMUSP00000072920} OS=Mus musculus (Mouse) PE=2 SV=1	T	Signal transduction mechanisms	protein phosphatase 1, regulatory (inhibitor) subunit 14B-like [Mus musculus]
4933416C03Rik(ENSMUSG00000074734)	7.47071	341	3.01419	136	10.0717	454	7.60114	348	7.08324	318	8.60903	388	0.968522	-0.151434	normal	[K]	Transcription	Cellular Component: transcription factor TFIID complex (GO:0005669);; Biological Process: transcription initiation from RNA polymerase II promoter (GO:0006367);;	K03132|0|mmu:619332|4933416C03Rik; RIKEN cDNA 4933416C03 gene; K03132 transcription initiation factor TFIID subunit 7 (A)	Basal transcription factors (ko03022)	[K]	Transcription	TAFII55 protein conserved region	Protein 4933416C03Rik {ECO:0000313|Ensembl:ENSMUSP00000096867} OS=Mus musculus (Mouse) PE=2 SV=1	K	Transcription	RIKEN cDNA 4933416C03 [Mus musculus]
4933425L06Rik(ENSMUSG00000021718)	0.999096	39	0.771493	25	1.63005	62	1.54355	60	1.42381	45	1.36462	51	0.901693	-0.27788	normal	[F]	Nucleotide transport and metabolism	Biological Process: nucleotide catabolic process (GO:0009166);; Molecular Function: hydrolase activity (GO:0016787);;	K01081|0|mmu:66763|4933425L06Rik; RIKEN cDNA 4933425L06 gene; K01081 5'-nucleotidase [EC:3.1.3.5] (A)	Purine metabolism (ko00230);; Pyrimidine metabolism (ko00240);; Nicotinate and nicotinamide metabolism (ko00760)	[F]	Nucleotide transport and metabolism	5'-nucleotidase, C-terminal domain;; Calcineurin-like phosphoesterase	Uncharacterized protein {ECO:0000313|EMBL:AAI19577.1} OS=Mus musculus (Mouse) PE=2 SV=1	F	Nucleotide transport and metabolism	uncharacterized protein LOC66763 [Mus musculus]
4933427D14Rik(ENSMUSG00000020807)	1.80764	185	1.67047	171	2.26558	232	1.64661	165	1.70758	173	1.69646	174	0.864459	0.235142	normal	--	--	Biological Process: centriole replication (GO:0007099);;	--	--	--	--	--	Protein RGD1304728 {ECO:0000313|Ensembl:ENSRNOP00000018809} OS=Rattus norvegicus (Rat) PE=4 SV=1	S	Function unknown	uncharacterized protein KIAA0753 [Mus musculus]
4933427I04Rik(ENSMUSG00000073761)	0.418118	19	0.269691	12	0.928446	43	0.10593	4	0.0653308	3	0	0	--	--	--	--	--	--	--	--	--	--	--	Protein 4933427I04Rik {ECO:0000313|Ensembl:ENSMUSP00000095506} OS=Mus musculus (Mouse) PE=2 SV=1	--	--	unnamed protein product [Mus musculus]
4933428G20Rik(ENSMUSG00000047988)	0.131625	3	0.421224	12	0.172599	5	0.235743	6	0.642037	19	0.330432	9	--	--	--	--	--	--	--	--	--	--	--	Protein 4933428G20Rik {ECO:0000313|Ensembl:ENSMUSP00000060323} OS=Mus musculus (Mouse) PE=2 SV=1	--	--	uncharacterized protein LOC100141474 [Mus musculus]
4933428M09Rik(ENSMUSG00000042525)	0.710759	13	0.409387	7	0.219695	4	0.158355	2	0.107214	2	0.368385	6	--	--	--	--	--	--	--	--	--	--	--	Protein 4933428M09Rik {ECO:0000313|Ensembl:ENSMUSP00000108669} OS=Mus musculus (Mouse) PE=2 SV=1	--	--	mCG53839 [Mus musculus]
4933430I17Rik(ENSMUSG00000058046)	0.798965	29	0.747243	27	0.674925	24	1.02603	37	0.749124	27	0.875464	31	0.952108	-0.207832	normal	--	--	--	--	--	--	--	Domain of unknown function (DUF4647)	Protein 4933430I17Rik {ECO:0000313|Ensembl:ENSMUSP00000050465} OS=Mus musculus (Mouse) PE=2 SV=1	S	Function unknown	uncharacterized protein C9orf43 homolog [Mus musculus]
4933434E20Rik(ENSMUSG00000027942)	64.3994	1659	60.7913	1593	53.5131	1436	55.5711	1465	63.1913	1701	62.9902	1633	1	0.00553454	normal	--	--	--	--	--	--	--	NICE-3 protein	Putative uncharacterized protein {ECO:0000313|EMBL:BAE29546.1} OS=Mus musculus (Mouse) PE=2 SV=1	S	Function unknown	uncharacterized protein C1orf43 homolog isoform 1 [Mus musculus]
5031410I06Rik(ENSMUSG00000051940)	0.0358127	1	0.0362407	1	0	0	0	0	0	0	0	0	--	--	--	--	--	--	--	--	--	--	Takusan	Protein 5031410I06Rik {ECO:0000313|Ensembl:ENSMUSP00000069697} OS=Mus musculus (Mouse) PE=4 SV=1	--	--	uncharacterized protein LOC381622 [Mus musculus]
5031439G07Rik(ENSMUSG00000036046)	14.5791	1704	13.6504	1580	14.7116	1736	13.6521	1571	15.8291	1807	13.6504	1575	0.964122	0.0571177	normal	--	--	--	--	--	[S]	Function unknown	Uncharacterized conserved protein (DUF2045)	Protein 5031439G07Rik {ECO:0000313|Ensembl:ENSMUSP00000128699} OS=Mus musculus (Mouse) PE=1 SV=1	S	Function unknown	uncharacterized protein KIAA0930 homolog [Mus musculus]
5330417C22Rik(ENSMUSG00000040412)	0.694162	62	0.884606	73	0.73903	65	1.09827	76	1.31971	111	1.18986	94	0.712182	-0.450976	normal	--	--	--	--	--	[T]	Signal transduction mechanisms	GCC2 and GCC3	Protein 5330417C22Rik {ECO:0000313|Ensembl:ENSMUSP00000102236} OS=Mus musculus (Mouse) PE=4 SV=1	T	Signal transduction mechanisms	PREDICTED: UPF0577 protein KIAA1324 isoform X2 [Mus musculus]
5430403G16Rik(ENSMUSG00000072763)	0.121539	6	0.159341	8	0.166951	9	0.0871517	4	0.149198	8	0.129735	6	--	--	--	[R]	General function prediction only	Molecular Function: nucleic acid binding (GO:0003676);; Cellular Component: intracellular (GO:0005622);; Biological Process: regulation of transcription, DNA-templated (GO:0006355);;	K09228|0|cge:100770581|zinc finger protein 431-like; K09228 KRAB domain-containing zinc finger protein (A)	--	[R]	General function prediction only	Zinc-finger double domain;; Zinc finger, C2H2 type;; C2H2-type zinc finger;; C2H2-type zinc finger;; Zinc-finger double-stranded RNA-binding;; KRAB box;; Phorbol esters/diacylglycerol binding domain (C1 domain);; Zinc ribbon domain;; C1-like domain;; CHY zinc finger	Protein 5430403G16Rik {ECO:0000313|Ensembl:ENSMUSP00000090395} OS=Mus musculus (Mouse) PE=4 SV=1	K	Transcription	mCG21740 [Mus musculus]
5430416O09Rik(ENSMUSG00000028475)	2.10726	81	2.73299	105	5.30981	215	1.62652	71	2.7407	108	2.28587	93	0.798948	0.590505	normal	--	--	--	--	--	--	--	--	Uncharacterized protein {ECO:0000313|EMBL:AAI47345.1} OS=Mus musculus (Mouse) PE=2 SV=1	--	--	rCG54821 [Rattus norvegicus]
5430419D17Rik(ENSMUSG00000006204)	0	0	0	0	0	0	0.0111885	1	0	0	0.00563463	0	--	--	--	--	--	Molecular Function: scavenger receptor activity (GO:0005044);; Cellular Component: membrane (GO:0016020);;	K13912|0|rno:691970|similar to deleted in malignant brain tumors 1 isoform c precursor; K13912 deleted in malignant brain tumors 1 protein (A)	Salivary secretion (ko04970)	--	--	Scavenger receptor cysteine-rich domain;; CUB domain;; Zona pellucida-like domain;; Scavenger receptor cysteine-rich domain	Putative DMBT1-like protein {ECO:0000313|EMBL:ERE80679.1} OS=Cricetulus griseus (Chinese hamster) PE=4 SV=1	R	General function prediction only	PREDICTED: putative DMBT1-like protein isoform X1 [Mus musculus]
5430427O19Rik(ENSMUSG00000025058)	0.131437	7	0.100981	5	0.0884396	5	0.0167169	0	0	0	0.0174924	0	--	--	--	--	--	--	--	--	--	--	Domain of unknown function (DUF4569)	MCG49136 {ECO:0000313|EMBL:EDL29152.1} OS=Mus musculus (Mouse) PE=2 SV=1	S	Function unknown	uncharacterized protein CXorf21 homolog [Mus musculus]
5730409E04Rik(ENSMUSG00000073755)	9.21811	555	10.4439	615	8.04115	471	10.2002	604	10.4739	611	8.98327	531	0.976929	-0.04776	normal	--	--	--	--	--	--	--	Domain of unknown function (DUF4653)	UPF0500 protein C1orf216-like {ECO:0000313|EMBL:EGW01089.1} OS=Cricetulus griseus (Chinese hamster) PE=4 SV=1	S	Function unknown	UPF0500 protein C1orf216 homolog [Mus musculus]
5730455P16Rik(ENSMUSG00000057181)	3.93927	303	4.31312	277	5.93481	405	5.71058	440	4.53287	319	3.90925	279	0.990153	-0.0394396	normal	--	--	--	--	--	--	--	Mjmu-R1-like protein family	Uncharacterized protein {ECO:0000313|EMBL:AAH44897.1} OS=Mus musculus (Mouse) PE=2 SV=1	S	Function unknown	protein Njmu-R1 [Mus musculus]
5730480H06Rik(ENSMUSG00000029089)	21.1426	520	21.4474	517	22.2606	541	23.7876	582	20.582	498	24.8708	601	0.976929	-0.0531594	normal	--	--	--	--	--	[S]	Function unknown	Parkin co-regulated protein;; HEAT-like repeat	Similar to RIKEN cDNA 4933428G09 (Predicted), isoform CRA_b {ECO:0000313|EMBL:EDL99915.1} OS=Rattus norvegicus (Rat) PE=4 SV=2	S	Function unknown	PACRG-like protein [Mus musculus]
5730507C01Rik(ENSMUSG00000073197)	0.589593	16	1.07658	39	0.677806	12	0.544273	20	1.2755	31	0.856791	26	0.976929	-0.149717	normal	[R]	General function prediction only	Molecular Function: nucleic acid binding (GO:0003676);; Cellular Component: intracellular (GO:0005622);; Biological Process: regulation of transcription, DNA-templated (GO:0006355);;	--	--	[R]	General function prediction only	Zinc-finger double domain;; Zinc finger, C2H2 type;; KRAB box;; C2H2-type zinc finger;; C2H2-type zinc finger;; Zinc ribbon domain	Protein 5730507C01Rik {ECO:0000313|Ensembl:ENSMUSP00000137525} OS=Mus musculus (Mouse) PE=4 SV=1	K	Transcription	zinc finger protein-like isoform 1 [Mus musculus]
5730508B09Rik(ENSMUSG00000050549)	17.4617	509	11.3105	323	14.4252	405	17.4833	501	15.5631	429	18.1358	492	0.889058	-0.164934	normal	--	--	--	--	--	--	--	Domain of unknown function (DUF4605)	Uncharacterized protein {ECO:0000313|EMBL:AFE61898.1} OS=Mus musculus (Mouse) PE=4 SV=1	S	Function unknown	uncharacterized protein C4orf32 homolog [Mus musculus]
5730522E02Rik(ENSMUSG00000032985)	0	0	0	0	0	0	0.506423	2	0	0	0.115961	1	--	--	--	--	--	--	--	--	--	--	--	Protein 5730522E02Rik {ECO:0000313|Ensembl:ENSMUSP00000105137} OS=Mus musculus (Mouse) PE=4 SV=1	--	--	RIKEN cDNA 5730522E02, isoform CRA_a [Mus musculus]
5730559C18Rik(ENSMUSG00000041605)	0.292824	15	0.143134	8	0.133778	8	0.660779	36	0.771494	44	0.49788	30	0.00679666	-1.78885	down	--	--	--	--	--	[R]	General function prediction only	Domain of unknown function (DUF3338)	RIKEN cDNA 5730559C18 {ECO:0000313|EMBL:EDL39553.1} OS=Mus musculus (Mouse) PE=4 SV=1	S	Function unknown	uncharacterized protein C1orf106 homolog [Mus musculus]
5730596B20Rik(ENSMUSG00000056468)	0.0291287	1	0	0	0	0	0.0147631	0	0.030394	2	0	0	--	--	--	--	--	--	--	--	--	--	--	Protein 5730596B20Rik {ECO:0000313|Ensembl:ENSMUSP00000069583} OS=Mus musculus (Mouse) PE=2 SV=1	--	--	unnamed protein product [Mus musculus]
5830411N06Rik(ENSMUSG00000054672)	0	0	0	0	0.0682529	4	0	0	0	0	0.0164421	0	--	--	--	--	--	Molecular Function: scavenger receptor activity (GO:0005044);; Cellular Component: membrane (GO:0016020);;	--	--	--	--	Scavenger receptor cysteine-rich domain;; Scavenger receptor cysteine-rich domain	SCART2 splice variant A {ECO:0000313|EMBL:ABV01369.1} OS=Mus musculus (Mouse) PE=2 SV=1	R	General function prediction only	scavenger receptor protein family member isoform 2 precursor [Mus musculus]
5830473C10Rik(ENSMUSG00000070690)	0	0	0	0	0	0	0.0222364	0	0.0686709	3	0.0224765	0	--	--	--	--	--	Cellular Component: extracellular space (GO:0005615);;	--	--	--	--	Serum albumin family	Protein 5830473C10Rik {ECO:0000313|Ensembl:ENSMUSP00000092198} OS=Mus musculus (Mouse) PE=4 SV=2	S	Function unknown	alpha-fetoprotein related protein [Mus musculus]
6030419C18Rik(ENSMUSG00000066607)	5.84954	271	5.5344	256	3.43451	158	4.21383	194	5.10144	239	5.02515	233	0.972495	0.082758	normal	--	--	--	--	--	--	--	Domain of unknown function (DUF4589)	UPF0583 protein C15orf59-like {ECO:0000313|EMBL:EGW02113.1} OS=Cricetulus griseus (Chinese hamster) PE=4 SV=1	S	Function unknown	UPF0583 protein C15orf59 homolog [Mus musculus]
6030445D17Rik(ENSMUSG00000066178)	0.101114	2	0.16816	4	0	0	0.0340511	0	0.139683	4	0.0693067	1	--	--	--	--	--	--	--	--	--	--	--	Protein 6030445D17Rik {ECO:0000313|Ensembl:ENSMUSP00000081641} OS=Mus musculus (Mouse) PE=4 SV=1	--	--	unnamed protein product [Mus musculus]
6030452D12Rik(ENSMUSG00000054069)	0	0	0	0	0.115952	1	0	0	0.113666	1	0	0	--	--	--	--	--	--	--	--	--	--	--	Protein 6030452D12Rik {ECO:0000313|Ensembl:ENSMUSP00000069776} OS=Mus musculus (Mouse) PE=2 SV=1	--	--	unnamed protein product [Mus musculus]
6030458C11Rik(ENSMUSG00000022195)	10.1885	638	9.46304	580	11.6945	724	10.9764	685	10.9133	664	11.3853	688	0.988133	-0.032496	normal	--	--	--	--	--	--	--	UPF0489 domain	Putative uncharacterized protein RGD1306502_predicted {ECO:0000313|EMBL:EDL82949.1} OS=Rattus norvegicus (Rat) PE=4 SV=1	S	Function unknown	UPF0489 protein C5orf22 homolog isoform b [Mus musculus]
6030498E09Rik(ENSMUSG00000051361)	0.372614	7	0.517013	10	0.278678	5	0.475715	9	0.795182	16	1.41541	28	--	--	--	--	--	--	--	--	--	--	--	Protein 6030498E09Rik {ECO:0000313|Ensembl:ENSMUSP00000061776} OS=Mus musculus (Mouse) PE=4 SV=1	--	--	uncharacterized protein LOC77883 [Mus musculus]
6330408A02Rik(ENSMUSG00000070814)	3.34128	267	3.25495	258	2.64182	210	3.03383	241	3.46365	260	3.2525	257	1	-0.00414486	normal	--	--	--	--	--	--	--	--	Protein RGD1310257 {ECO:0000313|Ensembl:ENSRNOP00000018989} OS=Rattus norvegicus (Rat) PE=4 SV=1	S	Function unknown	uncharacterized protein C19orf68 homolog [Mus musculus]
6330409D20Rik(ENSMUSG00000009551)	0.0521592	0	0.155071	2	0	0	0.212319	3	0.0537517	1	0.0535265	0	--	--	--	--	--	--	--	--	--	--	--	Protein 6330409D20Rik {ECO:0000313|Ensembl:ENSMUSP00000009695} OS=Mus musculus (Mouse) PE=4 SV=1	--	--	uncharacterized protein LOC70730 [Mus musculus]
6430531B16Rik(ENSMUSG00000073795)	0.935446	14	0.545918	9	1.84541	32	0.787728	13	0.879684	14	1.30621	25	--	--	--	--	--	--	--	--	--	--	Domain of Unknown Function (DUF1042);; CAMSAP CH domain;; Calponin homology (CH) domain	Uncharacterized protein {ECO:0000313|EMBL:AAI45731.1} OS=Mus musculus (Mouse) PE=2 SV=1	R	General function prediction only	uncharacterized protein LOC381933 [Mus musculus]
6430550D23Rik(ENSMUSG00000074646)	0.631501	12	0.258927	6	0.461573	4	0.340087	8	0.465498	13	0.758111	19	--	--	--	--	--	--	--	--	--	--	--	Protein 6430550D23Rik {ECO:0000313|Ensembl:ENSMUSP00000105246} OS=Mus musculus (Mouse) PE=4 SV=1	S	Function unknown	uncharacterized protein C20orf173 homolog isoform 1 precursor [Mus musculus]
6430571L13Rik(ENSMUSG00000037977)	0.495899	27	0.832704	44	0.630234	33	0.681585	37	0.774749	42	1.15813	62	0.826348	-0.398362	normal	--	--	--	--	--	--	--	--	RIKEN cDNA 6430571L13, isoform CRA_a {ECO:0000313|EMBL:EDL21184.1} OS=Mus musculus (Mouse) PE=2 SV=1	S	Function unknown	uncharacterized protein C3orf18 homolog [Mus musculus]
6430573F11Rik(ENSMUSG00000039620)	2.32565	104	3.30928	143	2.80069	122	1.02699	60	1.95649	89	1.58369	81	0.282169	0.722023	normal	[QR]	Secondary metabolites biosynthesis, transport and catabolism;; General function prediction only	Cellular Component: nucleolus (GO:0005730);; Biological Process: metabolic process (GO:0008152);; Molecular Function: methyltransferase activity (GO:0008168);;	--	--	[R]	General function prediction only	Methyltransferase domain;; Methyltransferase domain;; Methyltransferase domain;; Methyltransferase domain;; Methyltransferase domain;; Hypothetical methyltransferase;; ubiE/COQ5 methyltransferase family;; Mycolic acid cyclopropane synthetase	Similar to 6430573F11Rik protein (Predicted), isoform CRA_d {ECO:0000313|EMBL:EDM09213.1} OS=Rattus norvegicus (Rat) PE=4 SV=1	R	General function prediction only	probable tRNA methyltransferase 9-like protein [Mus musculus]
6430628N08Rik(ENSMUSG00000034185)	0	0	0	0	0	0	0.0363749	0	0.0360636	1	0	0	--	--	--	--	--	--	--	--	--	--	--	Putative uncharacterized protein {ECO:0000313|EMBL:BAB31150.1} OS=Mus musculus (Mouse) PE=2 SV=1	S	Function unknown	PREDICTED: uncharacterized protein 6430628N08Rik [Mus musculus]
6720489N17Rik(ENSMUSG00000072066)	0.221792	9	0.406534	17	0.0950936	4	0.648537	13	0.831443	10	0.0936312	3	--	--	--	--	--	Molecular Function: nucleic acid binding (GO:0003676);; Cellular Component: intracellular (GO:0005622);; Biological Process: regulation of transcription, DNA-templated (GO:0006355);;	--	--	[R]	General function prediction only	KRAB box	Putative uncharacterized protein {ECO:0000313|EMBL:BAC28121.1} OS=Mus musculus (Mouse) PE=2 SV=1	K	Transcription	uncharacterized protein LOC211378 [Mus musculus]
6820408C15Rik(ENSMUSG00000032680)	1.72031	62	1.9346	65	1.62979	62	1.96021	57	1.81304	72	2.60377	80	0.972659	-0.106871	normal	--	--	--	--	--	--	--	Domain of unknown function (DUF4618)	RIKEN cDNA 6820408C15 {ECO:0000313|EMBL:EDL05967.1} OS=Mus musculus (Mouse) PE=2 SV=1	S	Function unknown	uncharacterized protein C20orf96 homolog isoform 2 [Mus musculus]
7420461P10Rik(ENSMUSG00000091060)	0	0	0	0	0	0	0	0	0.238868	3	0	0	--	--	--	--	--	--	--	--	[W]	Extracellular structures	--	Protein 7420461P10Rik {ECO:0000313|Ensembl:ENSMUSP00000127102} OS=Mus musculus (Mouse) PE=2 SV=1	W	Extracellular structures	uncharacterized protein LOC100038657 [Mus musculus]
8030411F24Rik(ENSMUSG00000027444)	103.667	663	54.0594	337	78.5122	496	96.9589	579	84.671	522	98.0593	619	0.922702	-0.166841	normal	--	--	Molecular Function: cysteine-type endopeptidase inhibitor activity (GO:0004869);;	--	--	--	--	Cystatin domain	Protein LOC257643 {ECO:0000313|Ensembl:ENSRNOP00000006555} OS=Rattus norvegicus (Rat) PE=4 SV=1	R	General function prediction only	cystatin-14 precursor [Mus musculus]
8030462N17Rik(ENSMUSG00000047466)	14.3123	1237	10.5075	891	17.6162	1501	14.9771	1281	12.2243	1021	14.8347	1241	0.969713	0.0680915	normal	--	--	--	--	--	--	--	E3 ubiquitin-protein ligase Arkadia N-terminus	Uncharacterized protein {ECO:0000313|EMBL:AAI20890.1} OS=Mus musculus (Mouse) PE=2 SV=1	S	Function unknown	uncharacterized protein C18orf25 homolog [Mus musculus]
8030474K03Rik(ENSMUSG00000046774)	25.4091	1366	21.912	1182	23.613	1257	24.0153	1287	25.0987	1345	25.874	1423	0.969051	-0.0541978	normal	--	--	--	--	--	[W]	Extracellular structures	Domain of unknown function (DUF4641)	Protein 8030474K03Rik {ECO:0000313|Ensembl:ENSMUSP00000133189} OS=Mus musculus (Mouse) PE=4 SV=2	W	Extracellular structures	PREDICTED: uncharacterized protein CXorf49 homolog isoform X2 [Mus musculus]
8430408G22Rik(ENSMUSG00000048489)	0.893978	22	0.995677	25	1.90399	48	2.18022	54	1.74832	44	0.855314	21	0.939642	-0.290557	normal	--	--	--	--	--	--	--	Decidual protein induced by progesterone family	Protein DEPP {ECO:0000313|EMBL:EGW13503.1} OS=Cricetulus griseus (Chinese hamster) PE=4 SV=1	S	Function unknown	protein DEPP [Mus musculus]
9030612E09Rik(ENSMUSG00000045008)	0.897779	27	1.6336	49	0.880319	26	1.20359	36	1.06072	32	1.16005	34	1	0.0461202	normal	--	--	--	--	--	--	--	--	RIKEN cDNA 9030612E09 {ECO:0000313|EMBL:EDL05014.1} OS=Mus musculus (Mouse) PE=2 SV=1	--	--	unnamed protein product [Mus musculus]
9030617O03Rik(ENSMUSG00000021185)	1.81523	121	1.76339	101	2.25575	106	1.27207	87	2.38373	144	2.28633	77	0.96148	0.129276	normal	[S]	Function unknown	--	--	--	--	--	Domain of unknown function (DUF4392);; Protein of unknown function (DUF1445)	Protein 9030617O03Rik {ECO:0000313|Ensembl:ENSMUSP00000105700} OS=Mus musculus (Mouse) PE=1 SV=1	S	Function unknown	PREDICTED: UPF0317 protein C14orf159 homolog, mitochondrial isoform X2 [Mus musculus]
9030624G23Rik(ENSMUSG00000073158)	5.52981	68	4.79831	99	3.83437	23	8.30783	102	8.77117	122	6.50763	122	0.353933	-0.81455	normal	[TZDR]	Signal transduction mechanisms;; Cytoskeleton;; Cell cycle control, cell division, chromosome partitioning;; General function prediction only	Molecular Function: nucleic acid binding (GO:0003676);; Cellular Component: intracellular (GO:0005622);; Biological Process: regulation of transcription, DNA-templated (GO:0006355);;	--	--	[T]	Signal transduction mechanisms	KRAB box	Protein 9030624G23Rik {ECO:0000313|Ensembl:ENSMUSP00000099077} OS=Mus musculus (Mouse) PE=2 SV=1	K	Transcription	uncharacterized protein LOC66808 [Mus musculus]
9030624J02Rik(ENSMUSG00000030982)	45.3199	2441	37.255	1974	56.6208	2997	54.5266	2978	58.4278	3147	57.8131	3085	0.431118	-0.278954	normal	--	--	--	--	--	[S]	Function unknown	--	Protein 9030624J02Rik {ECO:0000313|Ensembl:ENSMUSP00000051263} OS=Mus musculus (Mouse) PE=4 SV=1	S	Function unknown	UPF0505 protein C16orf62 homolog [Mus musculus]
9130008F23Rik(ENSMUSG00000054951)	0.508524	19	0.538427	20	0.0815855	3	0.206373	7	0.428484	16	0.159225	5	--	--	--	--	--	--	--	--	--	--	--	RIKEN cDNA 9130008F23 {ECO:0000313|EMBL:EDL23387.1} OS=Mus musculus (Mouse) PE=2 SV=1	S	Function unknown	uncharacterized protein C6orf141 homolog [Mus musculus]
9130011E15Rik(ENSMUSG00000039901)	17.4368	912	14.9108	862	17.1592	971	18.4463	972	19.0223	1065	20.6704	1077	0.868934	-0.144779	normal	--	--	--	--	--	[S]	Function unknown	Domain of unknown function (DUF1741)	Uncharacterized protein {ECO:0000313|EMBL:EHB18525.1} OS=Heterocephalus glaber (Naked mole rat) PE=4 SV=1	S	Function unknown	UPF0668 protein C10orf76 homolog [Mus musculus]
9130019O22Rik(ENSMUSG00000030823)	1.55597	102	1.58677	114	1.31481	90	1.58116	99	1.08795	86	1.33918	104	0.966047	0.123312	normal	[R]	General function prediction only	Molecular Function: nucleic acid binding (GO:0003676);; Cellular Component: intracellular (GO:0005622);; Biological Process: regulation of transcription, DNA-templated (GO:0006355);;	K09228|0|mmu:78921|9130019O22Rik; RIKEN cDNA 9130019O22 gene; K09228 KRAB domain-containing zinc finger protein (A)	--	[R]	General function prediction only	Zinc-finger double domain;; Zinc finger, C2H2 type;; C2H2-type zinc finger;; C2H2-type zinc finger;; KRAB box;; Zinc-finger double-stranded RNA-binding;; Zinc-finger of C2H2 type	Protein 9130019O22Rik {ECO:0000313|Ensembl:ENSMUSP00000038195} OS=Mus musculus (Mouse) PE=4 SV=1	K	Transcription	uncharacterized protein LOC78921 [Mus musculus]
9130023H24Rik(ENSMUSG00000062944)	4.1757	273	3.12431	203	3.9442	258	3.30837	215	3.29178	212	4.67695	304	0.987081	0.0408931	normal	[R]	General function prediction only	--	--	--	[R]	General function prediction only	Zinc-finger double domain;; Zinc finger, C2H2 type;; C2H2-type zinc finger;; C2H2-type zinc finger;; Zinc-finger double-stranded RNA-binding	Protein 9130023H24Rik {ECO:0000313|Ensembl:ENSMUSP00000077867} OS=Mus musculus (Mouse) PE=2 SV=1	K	Transcription	GLI-Kruppel family member GLI4 [Mus musculus]
9130213A22Rik(ENSMUSG00000097386)	0.650377	13	0.276099	5	0.494293	10	0.240571	4	0.333432	7	1.00672	20	--	--	--	--	--	--	--	--	--	--	--	Protein 9130213A22Rik {ECO:0000313|Ensembl:ENSMUSP00000137894} OS=Mus musculus (Mouse) PE=2 SV=1	--	--	unnamed protein product [Mus musculus]
9130230L23Rik(ENSMUSG00000054598)	0	0	0	0	0	0	0	0	0.11429	3	0	0	--	--	--	--	--	--	--	--	--	--	--	Protein 9130230L23Rik {ECO:0000313|Ensembl:ENSMUSP00000066349} OS=Mus musculus (Mouse) PE=2 SV=1	--	--	unnamed protein product [Mus musculus]
9130401M01Rik(ENSMUSG00000101892)	70.893	2121	85.1334	2385	67.0821	2161	75.6731	2297	69.2407	1992	75.6781	2184	0.933098	0.0825044	normal	--	--	--	--	--	--	--	TPR repeat	Uncharacterized protein {ECO:0000313|Ensembl:ENSSTOP00000002796} OS=Spermophilus tridecemlineatus (Thirteen-lined ground squirrel) PE=4 SV=1	S	Function unknown	uncharacterized protein C8orf76 homolog [Mus musculus]
9130409J20Rik(ENSMUSG00000085683)	0	0	0	0	0	0	0	0	0.0903023	1	0	0	--	--	--	--	--	--	--	--	--	--	TMEM238 protein family	Putative uncharacterized protein {ECO:0000313|EMBL:EGV98631.1} OS=Cricetulus griseus (Chinese hamster) PE=4 SV=1	S	Function unknown	PREDICTED: putative transmembrane protein [Cricetulus griseus]
9230104L09Rik(ENSMUSG00000027446)	0.882576	20	0.905271	28	7.02192	127	0.97225	14	0.355087	13	0.606722	8	--	--	--	--	--	Molecular Function: cysteine-type endopeptidase inhibitor activity (GO:0004869);;	--	--	--	--	Cystatin domain	Uncharacterized protein {ECO:0000313|EMBL:AAI04303.1} OS=Mus musculus (Mouse) PE=2 SV=1	R	General function prediction only	cystatin E2 precursor [Mus musculus]
9230104M06Rik(ENSMUSG00000097100)	1.47613	51	1.51476	53	1.61421	56	1.86253	66	2.01428	71	2.42124	84	0.761323	-0.42852	normal	[K]	Transcription	--	K15196|8.53777e-32|ocu:103346886|BRF1; BRF1, RNA polymerase III transcription initiation factor 90 kDa subunit; K15196 transcription factor IIIB 90 kDa subunit (A)	--	[K]	Transcription	--	Putative uncharacterized protein {ECO:0000313|EMBL:BAC28464.1} (Fragment) OS=Mus musculus (Mouse) PE=2 SV=1	K	Transcription	unnamed protein product [Mus musculus]
9230109A22Rik(ENSMUSG00000051237)	0	0	0.0718912	1	0	0	0	0	0	0	0	0	--	--	--	--	--	--	--	--	--	--	--	Protein 9230109A22Rik {ECO:0000313|Ensembl:ENSMUSP00000054793} OS=Mus musculus (Mouse) PE=2 SV=1	--	--	RIKEN cDNA 9230109A22 [Mus musculus]
9230110C19Rik(ENSMUSG00000053070)	21.7456	470	21.1048	458	21.504	471	20.6267	485	18.7744	414	21.3605	474	0.971374	0.0654467	normal	--	--	--	--	--	--	--	Domain of unknown function (DUF4498)	RIKEN cDNA 9230110C19, isoform CRA_a {ECO:0000313|EMBL:EDL24952.1} OS=Mus musculus (Mouse) PE=2 SV=1	S	Function unknown	uncharacterized protein C11orf70 homolog [Mus musculus]
9330151L19Rik(ENSMUSG00000097061)	1.91899	75	2.35257	91	2.87409	113	2.60079	102	3.22905	126	2.43732	94	0.94328	-0.1698	normal	--	--	--	--	--	[S]	Function unknown	--	Protein kintoun {ECO:0000313|Ensembl:ENSRNOP00000055960} (Fragment) OS=Rattus norvegicus (Rat) PE=4 SV=2	S	Function unknown	RIKEN cDNA 1110034A24, isoform CRA_b [Mus musculus]
9330159F19Rik(ENSMUSG00000004360)	0.297922	21	0.244081	21	0.440964	30	0.180842	16	0.144124	9	0.0878667	5	0.135215	1.30131	normal	--	--	--	--	--	--	--	Domain of unknown function (DUF4482)	Protein 9330159F19Rik {ECO:0000313|Ensembl:ENSMUSP00000090291} OS=Mus musculus (Mouse) PE=4 SV=2	S	Function unknown	uncharacterized protein KIAA0408 homolog [Mus musculus]
9330161L09Rik(ENSMUSG00000055271)	0.212859	2	0.0721483	0	0.454629	6	0.077292	0	0.752475	10	0.297827	3	--	--	--	--	--	--	--	--	--	--	--	Protein 9330161L09Rik {ECO:0000313|Ensembl:ENSMUSP00000049734} OS=Mus musculus (Mouse) PE=2 SV=1	--	--	unnamed protein product [Mus musculus]
9330182L06Rik(ENSMUSG00000056004)	0.713601	64	1.25321	104	0.719709	63	1.08271	94	1.00604	84	0.798763	69	0.988081	-0.0512723	normal	--	--	--	--	--	[T]	Signal transduction mechanisms	GCC2 and GCC3	Uncharacterized protein {ECO:0000313|EMBL:AAI38013.1} OS=Mus musculus (Mouse) PE=2 SV=1	T	Signal transduction mechanisms	UPF0577 protein KIAA1324-like homolog precursor [Mus musculus]
9430015G10Rik(ENSMUSG00000059939)	10.551	582	9.46213	516	10.4703	569	10.4262	556	12.0095	647	12.6144	692	0.893965	-0.14796	normal	--	--	--	--	--	--	--	Domain of unknown function (DUF4501)	Protein 9430015G10Rik {ECO:0000313|Ensembl:ENSMUSP00000072366} OS=Mus musculus (Mouse) PE=4 SV=1	S	Function unknown	uncharacterized protein C1orf159 homolog precursor [Mus musculus]
9430020K01Rik(ENSMUSG00000033960)	19.0079	2807	19.6058	2883	26.3219	3880	23.5229	3474	22.2441	3241	20.1696	2969	0.991124	0.0191144	normal	--	--	Cellular Component: cell-cell junction (GO:0005911);;	--	--	--	--	Junctional protein associated with coronary artery disease	Uncharacterized protein {ECO:0000313|EMBL:AAI44920.1} OS=Mus musculus (Mouse) PE=2 SV=1	S	Function unknown	junctional protein associated with coronary artery disease [Mus musculus]
9430038I01Rik(ENSMUSG00000040139)	13.4487	279	15.6486	318	14.2688	289	13.6185	271	12.6522	246	15.9134	305	0.926791	0.147532	normal	--	--	--	--	--	--	--	--	Protein 9430038I01Rik {ECO:0000313|Ensembl:ENSMUSP00000112892} OS=Mus musculus (Mouse) PE=4 SV=1	S	Function unknown	mCG1046832, isoform CRA_c [Mus musculus]
9430097D07Rik(ENSMUSG00000075405)	0.11101	2	0	0	0.157744	4	0	0	0	0	0	0	--	--	--	--	--	--	--	--	--	--	--	Protein 9430097D07Rik {ECO:0000313|Ensembl:ENSMUSP00000097765} OS=Mus musculus (Mouse) PE=2 SV=1	--	--	unnamed protein product [Mus musculus]
9530002B09Rik(ENSMUSG00000023263)	1.31081	14	1.3306	14	1.87422	20	1.64868	17	1.85807	20	2.38741	25	--	--	--	--	--	Molecular Function: palmitoyl hydrolase activity (GO:0098599);;	--	--	--	--	Palmitoyl protein thioesterase	Protein 9530002B09Rik {ECO:0000313|Ensembl:ENSMUSP00000024032} OS=Mus musculus (Mouse) PE=2 SV=1	--	--	palmitoyl-protein thioesterase-like protein precursor [Mus musculus]
9530053A07Rik(ENSMUSG00000078776)	0.0112421	1	0.00556018	0	0	0	0	0	0	0	0.0057247	0	--	--	--	--	--	--	--	--	[WV]	Extracellular structures;; Defense mechanisms	von Willebrand factor type D domain;; C8 domain;; Trypsin Inhibitor like cysteine rich domain;; TILa domain	Protein 9530053A07Rik {ECO:0000313|Ensembl:ENSMUSP00000114986} OS=Mus musculus (Mouse) PE=4 SV=1	VW	Defense mechanisms;; Extracellular structures	Fc fragment of IgG binding protein-like precursor [Mus musculus]
9530068E07Rik(ENSMUSG00000036275)	169.206	6954	166.395	6775	158.428	6473	150.337	6136	154.755	6237	163.221	6597	0.831026	0.129616	normal	--	--	--	--	--	--	--	--	RIKEN cDNA 9530068E07, isoform CRA_a {ECO:0000313|EMBL:EDL33614.1} OS=Mus musculus (Mouse) PE=2 SV=1	S	Function unknown	keratinocyte-associated transmembrane protein 2 precursor [Mus musculus]
9530077C05Rik(ENSMUSG00000036411)	8.57213	302	8.87359	342	7.35687	287	11.3118	392	10.2638	391	10.8466	421	0.666169	-0.330676	normal	--	--	--	--	--	--	--	Domain of unknown function (DUF1704)	Protein RGD1561444 {ECO:0000313|Ensembl:ENSRNOP00000033075} OS=Rattus norvegicus (Rat) PE=4 SV=1	S	Function unknown	PREDICTED: uncharacterized protein KIAA0895 isoform X1 [Mus musculus]
9930012K11Rik(ENSMUSG00000044551)	2.79594	109	2.29455	89	2.04535	79	2.49542	95	3.04037	117	2.28037	88	0.979983	-0.0753759	normal	--	--	--	--	--	--	--	Domain of unknown function (DUF4657)	Protein RGD1308117 {ECO:0000313|Ensembl:ENSRNOP00000011277} OS=Rattus norvegicus (Rat) PE=4 SV=2	S	Function unknown	uncharacterized protein C8orf58 homolog isoform 1 [Mus musculus]
9930021J03Rik(ENSMUSG00000046138)	4.83631	634	4.1442	527	7.63534	932	6.50926	867	4.65973	627	5.50058	672	1	-0.0158135	normal	--	--	Molecular Function: protein binding (GO:0005515);;	--	--	--	--	--	Protein 9930021J03Rik {ECO:0000313|Ensembl:ENSMUSP00000135473} OS=Mus musculus (Mouse) PE=4 SV=1	S	Function unknown	PREDICTED: uncharacterized protein KIAA2026 homolog isoform X1 [Mus musculus]
9930111J21Rik1(ENSMUSG00000069893)	0.0910293	2	0	0	0.0845391	2	0.023981	1	0.012367	1	0.0694142	0	--	--	--	--	--	Molecular Function: GTP binding (GO:0005525);; Cellular Component: membrane (GO:0016020);;	--	--	--	--	Interferon-inducible GTPase (IIGP);; 50S ribosome-binding GTPase;; Dynamin family;; ABC transporter;; Protein of unknown function, DUF258;; AAA ATPase domain;; Miro-like protein;; Ferrous iron transport protein B;; P-loop containing region of AAA domain;; FtsK/SpoIIIE family;; AIG1 family;; Sigma-54 interaction domain;; Dynein light intermediate chain (DLIC);; Type II/IV secretion system protein;…	Protein 9930111J21Rik1 {ECO:0000313|Ensembl:ENSMUSP00000095102} OS=Mus musculus (Mouse) PE=4 SV=1	R	General function prediction only	interferon-inducible GTPase family member [Mus musculus]
9930111J21Rik2(ENSMUSG00000069892)	0.218404	28	0.0838224	11	0.174543	22	0.00752905	0	0.0394543	5	0.0231976	2	--	--	--	--	--	Molecular Function: GTP binding (GO:0005525);; Cellular Component: membrane (GO:0016020);;	--	--	--	--	Interferon-inducible GTPase (IIGP);; 50S ribosome-binding GTPase;; Dynamin family;; ABC transporter;; Protein of unknown function, DUF258;; AAA ATPase domain;; Miro-like protein;; Ferrous iron transport protein B;; P-loop containing region of AAA domain;; FtsK/SpoIIIE family;; AIG1 family;; Sigma-54 interaction domain;; Dynein light intermediate chain (DLIC);; Type II/IV secretion system protein;…	Protein 9930111J21Rik2 {ECO:0000313|Ensembl:ENSMUSP00000098853} OS=Mus musculus (Mouse) PE=4 SV=1	R	General function prediction only	interferon-inducible GTPase family member [Mus musculus]
A130010J15Rik(ENSMUSG00000079144)	5.20096	284	7.7639	382	5.97188	326	5.32155	283	5.36202	278	5.13521	247	0.687627	0.337091	normal	--	--	--	--	--	--	--	Domain of unknown function (DUF4504)	Uncharacterized protein {ECO:0000313|Ensembl:ENSSTOP00000014806} OS=Spermophilus tridecemlineatus (Thirteen-lined ground squirrel) PE=4 SV=1	S	Function unknown	UPF0739 protein C1orf74 homolog [Mus musculus]
A130051J06Rik(ENSMUSG00000097643)	0.2439	11	0.281848	13	0.171061	8	0.287277	13	0.312784	15	0.290787	13	--	--	--	--	--	--	--	--	--	--	--	Protein A130051J06Rik {ECO:0000313|Ensembl:ENSMUSP00000137818} OS=Mus musculus (Mouse) PE=2 SV=1	--	--	unnamed protein product [Mus musculus]
A1cf(ENSMUSG00000052595)	0	0	0	0	0.0540153	4	0.0129232	0	0.0134138	1	0	0	--	--	--	[R]	General function prediction only	Molecular Function: nucleic acid binding (GO:0003676);;	--	--	[A]	RNA processing and modification	RNA recognition motif. (a.k.a. RRM, RBD, or RNP domain);; RNA recognition motif (a.k.a. RRM, RBD, or RNP domain);; double strand RNA binding domain from DEAD END PROTEIN 1;; RNA recognition motif. (a.k.a. RRM, RBD, or RNP domain);; Limkain b1	APOBEC1 complementation factor {ECO:0000313|Ensembl:ENSRNOP00000062802} OS=Rattus norvegicus (Rat) PE=4 SV=2	A	RNA processing and modification	APOBEC1 complementation factor [Mus musculus]
A230050P20Rik(ENSMUSG00000038884)	4.0759	169	4.43322	188	2.81765	118	3.24965	135	3.73905	158	2.89176	124	0.884571	0.231223	normal	--	--	--	--	--	--	--	Uncharacterised protein UPF0515	Uncharacterized protein {ECO:0000313|Ensembl:ENSCPOP00000018598} OS=Cavia porcellus (Guinea pig) PE=4 SV=1	S	Function unknown	UPF0515 protein C19orf66 homolog [Mus musculus]
A230065H16Rik(ENSMUSG00000087075)	6.81896	73	7.28506	76	3.52606	37	7.19697	74	4.91037	52	5.56909	59	0.99524	0.0530852	normal	--	--	--	--	--	--	--	Cardiac transcription factor regulator, Developmental protein	Protein A230065H16Rik {ECO:0000313|Ensembl:ENSMUSP00000128648} OS=Mus musculus (Mouse) PE=4 SV=1	S	Function unknown	uncharacterized protein LOC380787 [Mus musculus]
A2m(ENSMUSG00000030111)	0.0412358	3	0.144157	13	0.142009	13	0.167222	15	0.171848	16	0.127416	11	--	--	--	--	--	Molecular Function: endopeptidase inhibitor activity (GO:0004866);; Cellular Component: extracellular region (GO:0005576);; Cellular Component: extracellular space (GO:0005615);;	K03910|0|mmu:232345|A2m, A2mp; alpha-2-macroglobulin; K03910 alpha-2-macroglobulin (A)	Complement and coagulation cascades (ko04610)	[O]	Posttranslational modification, protein turnover, chaperones	A-macroglobulin complement component;; Alpha-2-macroglobulin family;; Alpha-2-macroglobulin family N-terminal region;; A-macroglobulin receptor;; MG2 domain;; Alpha-macro-globulin thiol-ester bond-forming region;; Prenyltransferase-like;; Seminal vesicle autoantigen (SVA);; Prenyltransferase-like	Protein LOC100911545 {ECO:0000313|Ensembl:ENSRNOP00000066130} OS=Rattus norvegicus (Rat) PE=4 SV=1	O	Posttranslational modification, protein turnover, chaperones	alpha-2-macroglobulin-P precursor [Mus musculus]
A2ml1(ENSMUSG00000047228)	0.224564	15	0.148902	9	0.109833	8	0.12064	7	0.188899	13	0.07657	4	--	--	--	--	--	Molecular Function: endopeptidase inhibitor activity (GO:0004866);; Cellular Component: extracellular region (GO:0005576);; Cellular Component: extracellular space (GO:0005615);;	--	--	[O]	Posttranslational modification, protein turnover, chaperones	A-macroglobulin complement component;; Alpha-2-macroglobulin family N-terminal region;; Alpha-2-macroglobulin family;; A-macroglobulin receptor;; MG2 domain;; Alpha-macro-globulin thiol-ester bond-forming region	Protein A2ml1 {ECO:0000313|Ensembl:ENSRNOP00000009557} OS=Rattus norvegicus (Rat) PE=4 SV=2	O	Posttranslational modification, protein turnover, chaperones	ovostatin homolog precursor [Mus musculus]
A3galt2(ENSMUSG00000028794)	0.138932	4	0.0276356	0	0.058632	2	0.0825996	3	0.0415525	2	0.0410379	1	--	--	--	--	--	Biological Process: carbohydrate metabolic process (GO:0005975);; Cellular Component: membrane (GO:0016020);; Molecular Function: transferase activity, transferring hexosyl groups (GO:0016758);;	--	--	--	--	Glycosyltransferase family 6	Alpha 1,3-galactosyltransferase 2 {ECO:0000313|EMBL:EGW00091.1} OS=Cricetulus griseus (Chinese hamster) PE=4 SV=1	G	Carbohydrate transport and metabolism	alpha-1,3-galactosyltransferase 2 [Mus musculus]
A430005L14Rik(ENSMUSG00000047613)	55.7987	992	54.6895	974	49.2367	895	42.1604	740	47.0316	845	50.4011	876	0.666302	0.256238	normal	--	--	--	--	--	--	--	--	Protein A430005L14Rik {ECO:0000313|Ensembl:ENSMUSP00000101270} OS=Mus musculus (Mouse) PE=4 SV=1	S	Function unknown	UPF0688 protein C1orf174 homolog isoform 1 [Mus musculus]
A430033K04Rik(ENSMUSG00000056014)	1.25145	81	2.07534	119	2.41335	146	2.35788	145	1.92514	115	1.95448	108	0.989011	-0.0511725	normal	[R]	General function prediction only	Molecular Function: nucleic acid binding (GO:0003676);; Cellular Component: intracellular (GO:0005622);; Biological Process: regulation of transcription, DNA-templated (GO:0006355);;	K09228|0|mmu:243308|A430033K04Rik, C86988; RIKEN cDNA A430033K04 gene; K09228 KRAB domain-containing zinc finger protein (A)	--	[R]	General function prediction only	Zinc-finger double domain;; Zinc finger, C2H2 type;; KRAB box;; C2H2-type zinc finger;; C2H2-type zinc finger	Protein A430033K04Rik {ECO:0000313|Ensembl:ENSMUSP00000067316} OS=Mus musculus (Mouse) PE=4 SV=1	K	Transcription	uncharacterized protein LOC243308 [Mus musculus]
A430078G23Rik(ENSMUSG00000074497)	0.395184	22	0.500655	28	0.420782	23	0.876778	49	0.6126	34	0.552156	30	0.687627	-0.587971	normal	--	--	--	--	--	--	--	--	Protein A430078G23Rik {ECO:0000313|Ensembl:ENSMUSP00000096566} OS=Mus musculus (Mouse) PE=4 SV=1	S	Function unknown	uncharacterized protein LOC319493 [Mus musculus]
A430105I19Rik(ENSMUSG00000045838)	0.720971	83	1.22424	141	1.21423	140	0.545272	63	0.721826	83	0.569747	66	0.18743	0.819284	normal	--	--	--	--	--	--	--	Domain of unknown function (DUF4594)	Uncharacterized protein {ECO:0000313|Ensembl:ENSRNOP00000046560} OS=Rattus norvegicus (Rat) PE=1 SV=1	S	Function unknown	unnamed protein product [Mus musculus]
A4galt(ENSMUSG00000047878)	9.35552	377	8.86807	366	6.2666	256	4.1403	166	5.89938	241	5.29167	212	0.0948519	0.73175	normal	--	--	--	K01988|0|mmu:239559|A4galt; alpha 1,4-galactosyltransferase (EC:2.4.1.228); K01988 lactosylceramide 4-alpha-galactosyltransferase [EC:2.4.1.228] (A)	Glycosphingolipid biosynthesis - globo series (ko00603)	[G]	Carbohydrate transport and metabolism	Alpha 1,4-glycosyltransferase conserved region;; Glycosyltransferase sugar-binding region containing DXD motif	Alpha 1,4-galactosyltransferase {ECO:0000313|EMBL:AAI38845.1} OS=Mus musculus (Mouse) PE=2 SV=1	G	Carbohydrate transport and metabolism	lactosylceramide 4-alpha-galactosyltransferase [Mus musculus]
A530016L24Rik(ENSMUSG00000043122)	0.155189	8	0.0850743	4	0.0541444	3	0.105344	5	0.123818	7	0.121528	6	--	--	--	--	--	--	--	--	--	--	Domain of unknown function (DUF4658)	Protein LOC691485 {ECO:0000313|Ensembl:ENSRNOP00000017504} OS=Rattus norvegicus (Rat) PE=4 SV=1	S	Function unknown	nutritionally-regulated adipose and cardiac-enriched protein [Mus musculus]
A530032D15Rik(ENSMUSG00000089844)	0.298899	3	0.0748478	0	0.309182	5	0.236985	2	0.233751	3	0.076511	0	--	--	--	--	--	Cellular Component: nucleus (GO:0005634);;	--	--	[O]	Posttranslational modification, protein turnover, chaperones	Sp100 domain	Protein A530032D15Rik {ECO:0000313|Ensembl:ENSMUSP00000123750} OS=Mus musculus (Mouse) PE=4 SV=1	O	Posttranslational modification, protein turnover, chaperones	SP140 nuclear body protein family member [Mus musculus]
A530064D06Rik(ENSMUSG00000043939)	0.100558	2	0.178415	5	0.125233	4	0.120871	3	0.0704725	2	0	0	--	--	--	--	--	--	--	--	--	--	Immunoglobulin V-set domain	Uncharacterized protein {ECO:0000313|EMBL:AAI39186.1} OS=Mus musculus (Mouse) PE=2 SV=1	R	General function prediction only	triggering receptor expressed in myeloid cells 4 isoform a precursor [Mus musculus]
A530084C06Rik(ENSMUSG00000090863)	1.5942	80	2.79057	139	1.72753	86	1.55954	78	2.46039	123	2.42286	120	0.997614	-0.0303946	normal	--	--	--	K09410|1.73783e-22|mmu:15220|Foxq1, HFH-1, Hfh1, Hfh1l, sa; forkhead box Q1; K09410 forkhead box protein Q (A)	--	[K]	Transcription	--	Protein A530084C06Rik {ECO:0000313|Ensembl:ENSMUSP00000129167} OS=Mus musculus (Mouse) PE=2 SV=1	K	Transcription	unnamed protein product [Mus musculus]
A530099J19Rik(ENSMUSG00000047462)	0.0473287	1	0.0720434	2	0.0250592	1	0.0242292	0	0.0252721	1	0	0	--	--	--	--	--	Molecular Function: G-protein coupled receptor activity (GO:0004930);; Biological Process: G-protein coupled receptor signaling pathway (GO:0007186);; Cellular Component: integral component of membrane (GO:0016021);;	--	--	--	--	7 transmembrane receptor (rhodopsin family)	Uncharacterized protein {ECO:0000313|EMBL:AAI50909.1} OS=Mus musculus (Mouse) PE=2 SV=1	R	General function prediction only	G protein-coupled receptor-like [Mus musculus]
A630001G21Rik(ENSMUSG00000052760)	0.513783	14	0.364871	10	0.590866	16	0.134215	4	0.194311	6	0.379967	10	--	--	--	--	--	Cellular Component: nucleus (GO:0005634);;	--	--	[O]	Posttranslational modification, protein turnover, chaperones	Sp100 domain	Protein A630001G21Rik {ECO:0000313|Ensembl:ENSMUSP00000070374} OS=Mus musculus (Mouse) PE=2 SV=1	O	Posttranslational modification, protein turnover, chaperones	uncharacterized protein LOC319997 [Mus musculus]
A630023A22Rik(ENSMUSG00000095493)	0	0	0.118904	2	0	0	0.122936	2	0.165931	4	0	0	--	--	--	--	--	--	--	--	--	--	--	Protein A630023A22Rik {ECO:0000313|Ensembl:ENSMUSP00000137109} OS=Mus musculus (Mouse) PE=4 SV=1	R	General function prediction only	uncharacterized protein LOC105518 [Mus musculus]
A630033H20Rik(ENSMUSG00000054293)	0.643048	16	0.264905	9	0.303018	11	0.235391	8	0.111517	4	0.0276648	0	--	--	--	--	--	Molecular Function: G-protein coupled receptor activity (GO:0004930);; Biological Process: G-protein coupled receptor signaling pathway (GO:0007186);; Cellular Component: integral component of membrane (GO:0016021);;	K04274|0|mmu:213438|A630033H20Rik, AI662791, P2ry10; RIKEN cDNA A630033H20 gene; K04274 purinergic receptor P2Y, G protein-coupled, 10 (A)	Neuroactive ligand-receptor interaction (ko04080)	--	--	7 transmembrane receptor (rhodopsin family)	RIKEN cDNA A630033H20, isoform CRA_a {ECO:0000313|EMBL:EDL14040.1} OS=Mus musculus (Mouse) PE=2 SV=1	T	Signal transduction mechanisms	purinergic receptor P2Y G-protein coupled 10-like [Mus musculus]
A630073D07Rik(ENSMUSG00000067541)	0	0	0.740318	2	1.53106	6	0	0	1.02948	4	0.989382	3	--	--	--	--	--	--	--	--	--	--	Proline-rich	Protein A630073D07Rik {ECO:0000313|Ensembl:ENSMUSP00000089395} OS=Mus musculus (Mouse) PE=4 SV=1	--	--	uncharacterized protein LOC381819 precursor [Mus musculus]
A630095N17Rik(ENSMUSG00000096094)	0	0	0	0	0	0	0	0	0.279263	2	0	0	--	--	--	--	--	--	--	--	--	--	--	Protein A630095N17Rik {ECO:0000313|Ensembl:ENSMUSP00000135937} OS=Mus musculus (Mouse) PE=4 SV=1	--	--	uncharacterized protein LOC381272 isoform 1 [Mus musculus]
A730015C16Rik(ENSMUSG00000090551)	0.160986	2	0.104476	1	0.109465	2	0.107164	1	0	0	0.106814	1	--	--	--	--	--	--	K15456|1.83536e-29|mmu:100087|Kti12, 1110001A12Rik, AI326810, AU014758; KTI12 homolog, chromatin associated (S. cerevisiae); K15456 protein KTI12 (A)	--	[R]	General function prediction only	--	Protein A730015C16Rik {ECO:0000313|Ensembl:ENSMUSP00000128780} OS=Mus musculus (Mouse) PE=2 SV=1	R	General function prediction only	unnamed protein product [Mus musculus]
A730017C20Rik(ENSMUSG00000050875)	13.7361	400	11.151	327	16.1798	486	10.1468	302	13.4757	365	12.2242	361	0.746777	0.272957	normal	--	--	--	--	--	--	--	Uncharacterised protein family (UPF0258)	Protein A730017C20Rik {ECO:0000313|Ensembl:ENSMUSP00000125952} OS=Mus musculus (Mouse) PE=1 SV=1	S	Function unknown	UPF0258 protein KIAA1024-like homolog isoform a [Mus musculus]
A730046J19Rik(ENSMUSG00000085139)	0.173697	13	0.175774	13	0.209914	16	0.212797	16	0.0659713	5	0.130206	9	--	--	--	--	--	--	--	--	--	--	--	--	--	--	mCG145228 [Mus musculus]
A730049H05Rik(ENSMUSG00000048636)	0.286672	10	0.292808	10	0.22644	8	0.134782	4	0.280112	10	0.219765	7	--	--	--	--	--	--	--	--	--	--	--	Protein A730049H05Rik {ECO:0000313|Ensembl:ENSMUSP00000051623} OS=Mus musculus (Mouse) PE=2 SV=1	--	--	unnamed protein product [Mus musculus]
A730061H03Rik(ENSMUSG00000053588)	0.283158	0	0.874632	2	0.60537	2	0.921371	2	2.11607	7	0.298974	0	--	--	--	--	--	--	--	--	--	--	--	Protein A730061H03Rik {ECO:0000313|Ensembl:ENSMUSP00000066363} (Fragment) OS=Mus musculus (Mouse) PE=2 SV=1	--	--	unnamed protein product [Mus musculus]
A730071L15Rik(ENSMUSG00000096923)	0.36549	9	0.697911	18	0.501698	13	0.564754	14	0.574582	15	0.719516	18	--	--	--	--	--	--	--	--	--	--	--	Protein A730071L15Rik {ECO:0000313|Ensembl:ENSMUSP00000137938} (Fragment) OS=Mus musculus (Mouse) PE=2 SV=1	T	Signal transduction mechanisms	unnamed protein product [Mus musculus]
A830005F24Rik(ENSMUSG00000053181)	0.324884	4	0.327022	4	0.410038	6	0.201807	2	0.476375	7	0.26207	3	--	--	--	--	--	--	--	--	--	--	--	RIKEN cDNA A830005F24 {ECO:0000313|EMBL:EDL41051.1} OS=Mus musculus (Mouse) PE=2 SV=1	--	--	PREDICTED: uncharacterized protein A830005F24Rik [Mus musculus]
A830018L16Rik(ENSMUSG00000057715)	0.0396467	0	0.0917091	2	0.977416	23	0.162323	3	0.0427147	2	0.137676	3	--	--	--	--	--	--	--	--	--	--	--	Protein A830018L16Rik {ECO:0000313|Ensembl:ENSMUSP00000117421} OS=Mus musculus (Mouse) PE=2 SV=1	S	Function unknown	uncharacterized protein C8orf34 homolog isoform 1 [Mus musculus]
A830031A19Rik(ENSMUSG00000055010)	0	0	0	0	0.105358	1	0	0	0	0	0	0	--	--	--	--	--	--	--	--	--	--	--	Protein A830031A19Rik {ECO:0000313|Ensembl:ENSMUSP00000063283} OS=Mus musculus (Mouse) PE=2 SV=1	--	--	RIKEN cDNA A830031A19 [Mus musculus]
A830080D01Rik(ENSMUSG00000044150)	9.7673	729	7.20225	527	12.0717	877	12.0235	891	8.75774	624	9.70137	700	1	-0.0201689	normal	--	--	--	--	--	--	--	THRAP3/BCLAF1 family	RGD1562161 protein {ECO:0000313|EMBL:AAI66438.1} OS=Rattus norvegicus (Rat) PE=2 SV=1	S	Function unknown	uncharacterized protein CXorf23 homolog [Mus musculus]
A930002H24Rik(ENSMUSG00000045506)	1.44574	40	1.80434	41	1.77712	50	2.07626	45	1.60191	45	2.04683	56	0.972659	-0.120361	normal	--	--	--	--	--	--	--	--	Protein A930002H24Rik {ECO:0000313|Ensembl:ENSMUSP00000060305} (Fragment) OS=Mus musculus (Mouse) PE=2 SV=1	--	--	unnamed protein product [Mus musculus]
A930003A15Rik(ENSMUSG00000075330)	0.192187	1	0.194333	1	0	0	0	0	0.304194	3	0.0991033	0	--	--	--	--	--	--	--	--	--	--	--	Protein A930003A15Rik {ECO:0000313|Ensembl:ENSMUSP00000097662} OS=Mus musculus (Mouse) PE=2 SV=1	--	--	unnamed protein product [Mus musculus]
A930004D18Rik(ENSMUSG00000054057)	0.946811	57	1.10932	69	0.946816	57	0.569982	34	1.05595	65	0.72221	42	0.792857	0.4167	normal	--	--	--	--	--	--	--	--	Protein A930004D18Rik {ECO:0000313|Ensembl:ENSMUSP00000066378} OS=Mus musculus (Mouse) PE=2 SV=1	--	--	unnamed protein product [Mus musculus]
A930017K11Rik(ENSMUSG00000025727)	0.489365	25	0.478179	25	0.373263	19	0.288418	14	0.439037	23	0.451274	23	0.946813	0.241553	normal	--	--	--	--	--	--	--	Zinc-finger	Protein A930017K11Rik {ECO:0000313|Ensembl:ENSMUSP00000125106} OS=Mus musculus (Mouse) PE=4 SV=1	S	Function unknown	mCG48762 [Mus musculus]
A930018P22Rik(ENSMUSG00000032671)	0.756726	7	0.739505	7	1.18251	12	0.871434	8	2.2634	24	1.33553	13	--	--	--	--	--	--	--	--	--	--	--	Similar to RIKEN cDNA A930018P22 (Predicted) {ECO:0000313|EMBL:EDL79686.1} OS=Rattus norvegicus (Rat) PE=4 SV=1	S	Function unknown	uncharacterized protein C11orf91 homolog [Mus musculus]
A930033H14Rik(ENSMUSG00000090622)	1.15029	69	1.51712	90	1.09475	65	1.20304	72	1.31818	78	1.09429	65	0.976245	0.101743	normal	--	--	--	--	--	--	--	--	Protein A930033H14Rik {ECO:0000313|Ensembl:ENSMUSP00000126322} OS=Mus musculus (Mouse) PE=4 SV=1	--	--	mCG1044298 [Mus musculus]
AA467197(ENSMUSG00000033213)	9.70268	97	11.1178	108	13.7678	134	17.1085	166	15.7604	152	14.9404	146	0.689171	-0.415846	normal	--	--	--	--	--	--	--	NADH-ubiquinone reductase complex 1 MLRQ subunit	Expressed sequence AA467197, isoform CRA_a {ECO:0000313|EMBL:EDL28107.1} OS=Mus musculus (Mouse) PE=2 SV=1	S	Function unknown	normal mucosa of esophagus-specific gene 1 protein [Mus musculus]
AA986860(ENSMUSG00000042510)	2.05045	161	1.57589	131	2.80411	232	2.40529	197	1.86963	154	1.86538	153	0.969488	0.0897916	normal	--	--	--	--	--	--	--	Specifically androgen-regulated gene protein	Specifically androgen-regulated protein {ECO:0000313|EMBL:ERE73919.1} OS=Cricetulus griseus (Chinese hamster) PE=4 SV=1	S	Function unknown	specifically androgen-regulated gene protein [Mus musculus]
AB124611(ENSMUSG00000057191)	4.08492	93	1.97224	44	1.71817	39	1.00877	21	1.40213	32	1.16881	25	0.414323	1.21202	normal	--	--	--	--	--	--	--	--	RCG31800 {ECO:0000313|EMBL:EDL78287.1} OS=Rattus norvegicus (Rat) PE=4 SV=1	S	Function unknown	protein HIDE1 isoform 1 precursor [Mus musculus]
AC125149.3(ENSMUSG00000079800)	0.0522015	0	0	0	0.0557393	1	0	0	0.0550858	1	0	0	--	--	--	--	--	--	--	--	--	--	--	Putative uncharacterized protein {ECO:0000313|EMBL:BAE37186.1} OS=Mus musculus (Mouse) PE=2 SV=1	--	--	unnamed protein product [Mus musculus]
AC132444.1(ENSMUSG00000079222)	0.530649	12	0.365539	8	0.431974	10	0.503747	11	0.340039	8	0.414243	9	--	--	--	--	--	--	--	--	[O]	Posttranslational modification, protein turnover, chaperones	--	Putative uncharacterized protein {ECO:0000313|EMBL:BAC39929.1} OS=Mus musculus (Mouse) PE=2 SV=1	O	Posttranslational modification, protein turnover, chaperones	unnamed protein product [Mus musculus]
AC132444.6(ENSMUSG00000096808)	0.25807	7	0.129102	3	0.776642	23	0.19576	5	0.23745	7	0.0656599	1	--	--	--	[L]	Replication, recombination and repair	--	--	--	--	--	Endonuclease/Exonuclease/phosphatase family;; Endonuclease-reverse transcriptase	ORF2 {ECO:0000313|EMBL:AAA39398.2} OS=Mus musculus domesticus (western European house mouse) PE=4 SV=2	R	General function prediction only	ORF2 [Mus musculus domesticus]
AC149090.1(ENSMUSG00000095041)	23.5426	1405	20.1443	1200	23.1315	1385	18.4533	1090	18.3737	1117	19.927	1197	0.570252	0.266006	normal	[I]	Lipid transport and metabolism	--	K01613|1.34104e-74|ocu:100357347|PISD; phosphatidylserine decarboxylase; K01613 phosphatidylserine decarboxylase [EC:4.1.1.65] (A)	Glycerophospholipid metabolism (ko00564)	[I]	Lipid transport and metabolism	--	Uncharacterized protein {ECO:0000313|EMBL:BAE41347.1} OS=Mus musculus (Mouse) PE=2 SV=1	I	Lipid transport and metabolism	unnamed protein product [Mus musculus]
AC168977.1(ENSMUSG00000079808)	0.0455484	1	0.0222171	0	0.0710361	3	0.0227228	0	0.0929073	4	0.250097	10	--	--	--	--	--	Molecular Function: DNA binding (GO:0003677);; Cellular Component: nucleus (GO:0005634);;	--	--	[O]	Posttranslational modification, protein turnover, chaperones	Sp100 domain;; SAND domain	Sp110 nuclear body protein {ECO:0000313|Ensembl:ENSRNOP00000053828} OS=Rattus norvegicus (Rat) PE=4 SV=1	K	Transcription	Sp110 nuclear body protein [Mus musculus]
AF067063(ENSMUSG00000094237)	0.265573	1	0	0	0	0	0	0	0	0	0	0	--	--	--	--	--	--	--	--	--	--	Protein of unknown function (DUF1438)	cDNA sequence AF067063 {ECO:0000313|EMBL:AAI17099.1} OS=Mus musculus (Mouse) PE=2 SV=1	--	--	uncharacterized protein LOC380878 [Mus musculus]
AF529169(ENSMUSG00000039313)	0.0286705	3	0.0143286	1	0.0377331	5	0.0933754	12	0.029987	4	0.0295686	3	--	--	--	--	--	--	--	--	--	--	Uncharacterised protein family (UPF0258)	cDNA sequence AF529169, isoform CRA_b {ECO:0000313|EMBL:EDL20893.1} OS=Mus musculus (Mouse) PE=2 SV=1	S	Function unknown	UPF0258 protein KIAA1024 [Mus musculus]
AI182371(ENSMUSG00000035875)	0.0327717	0	0.131205	3	0.137531	4	0.0660751	1	0.137247	4	0.0671772	1	--	--	--	--	--	Molecular Function: endopeptidase inhibitor activity (GO:0004866);; Cellular Component: extracellular region (GO:0005576);;	--	--	[O]	Posttranslational modification, protein turnover, chaperones	MG2 domain;; Anaphylotoxin-like domain	Protein AI182371 {ECO:0000313|Ensembl:ENSMUSP00000037754} OS=Mus musculus (Mouse) PE=4 SV=2	O	Posttranslational modification, protein turnover, chaperones	expressed sequence AI182371, isoform CRA_b [Mus musculus]
AI314180(ENSMUSG00000050812)	21.9958	3014	22.5889	3017	28.5413	3796	31.6332	4151	26.5564	3404	26.3991	3441	0.850509	-0.125217	normal	--	--	Molecular Function: protein complex scaffold (GO:0032947);; Biological Process: proteasome assembly (GO:0043248);;	K11886|0|mmu:230249|AW558785, BB181316, mKIAA0368; expressed sequence AI314180; K11886 proteasome component ECM29 (A)	--	[S]	Function unknown	Proteasome stabiliser;; HEAT repeat;; HEAT repeats;; HEAT-like repeat;; Vacuolar 14 Fab1-binding region	Protein AI314180 {ECO:0000313|Ensembl:ENSRNOP00000019959} (Fragment) OS=Rattus norvegicus (Rat) PE=4 SV=2	S	Function unknown	proteasome-associated protein ECM29 homolog [Mus musculus]
AI413582(ENSMUSG00000062753)	14.9437	201	15.8303	214	13.0459	176	11.9938	159	10.9831	148	14.6681	201	0.84594	0.25812	normal	--	--	--	--	--	--	--	--	Uncharacterized protein {ECO:0000313|Ensembl:ENSSTOP00000008964} OS=Spermophilus tridecemlineatus (Thirteen-lined ground squirrel) PE=4 SV=1	S	Function unknown	PREDICTED: uncharacterized protein C3orf18 homolog isoform X1 [Microtus ochrogaster]
AI429214(ENSMUSG00000074384)	1.09819	36	0.956639	31	1.00412	33	0.834356	28	0.588177	19	1.28012	41	0.943962	0.220802	normal	--	--	--	--	--	--	--	Domain of unknown function (DUF4606)	MCG67192 {ECO:0000313|EMBL:EDL35483.1} OS=Mus musculus (Mouse) PE=2 SV=1	S	Function unknown	uncharacterized protein C8orf48 homolog [Mus musculus]
AI464131(ENSMUSG00000046312)	0.791294	63	0.911922	73	0.864744	70	0.885174	71	1.03222	83	0.617594	49	0.989069	0.0615471	normal	[G]	Carbohydrate transport and metabolism	Molecular Function: hydrolase activity, hydrolyzing O-glycosyl compounds (GO:0004553);; Biological Process: carbohydrate metabolic process (GO:0005975);;	--	--	[G]	Carbohydrate transport and metabolism	Glycosyl hydrolases family 31	RCG55123, isoform CRA_a {ECO:0000313|EMBL:EDL98671.1} OS=Rattus norvegicus (Rat) PE=1 SV=1	G	Carbohydrate transport and metabolism	uncharacterized family 31 glucosidase KIAA1161 [Mus musculus]
AI467606(ENSMUSG00000045165)	1.64053	61	1.73482	47	1.39272	52	0.665893	24	0.964405	36	0.846924	31	0.319255	0.850983	normal	--	--	--	--	--	--	--	--	Transmembrane protein C16orf54-like {ECO:0000313|EMBL:EGW09885.1} OS=Cricetulus griseus (Chinese hamster) PE=4 SV=1	S	Function unknown	transmembrane protein C16orf54 homolog [Mus musculus]
AI481877(ENSMUSG00000038598)	6.89015	395	2.53586	125	6.04938	353	4.95878	310	4.34011	261	5.49187	338	1	-0.0287533	normal	--	--	--	--	--	--	--	--	Protein AI481877 {ECO:0000313|Ensembl:ENSMUSP00000103171} OS=Mus musculus (Mouse) PE=4 SV=1	S	Function unknown	PREDICTED: uncharacterized protein C9orf84 homolog [Mus musculus]
AI593442(ENSMUSG00000078307)	0.0340853	2	0.0345929	2	0.0479818	4	0.0232879	1	0.0242014	2	0.0119191	0	--	--	--	--	--	--	--	--	--	--	CD34/Podocalyxin family	Uncharacterized protein {ECO:0000313|Ensembl:ENSSTOP00000016039} OS=Spermophilus tridecemlineatus (Thirteen-lined ground squirrel) PE=4 SV=1	S	Function unknown	PREDICTED: uncharacterized protein C11orf87 homolog [Nannospalax galili]
AI597479(ENSMUSG00000010290)	12.2808	660	12.0364	628	13.3205	701	13.793	735	12.8848	664	13.4267	698	0.982671	-0.038601	normal	--	--	Biological Process: embryonic morphogenesis (GO:0048598);; Cellular Component: tRNA-splicing ligase complex (GO:0072669);;	K15432|8.83608e-152|mmu:98404|expressed sequence AI597479; K15432 ashwin (A)	--	--	--	Developmental protein	Ashwin {ECO:0000313|EMBL:EGV98812.1} OS=Cricetulus griseus (Chinese hamster) PE=4 SV=1	S	Function unknown	ashwin [Mus musculus]
AI606181(ENSMUSG00000074873)	6.58522	927	7.33764	1063	7.93356	1160	9.42989	1571	8.5142	1363	8.97638	1319	0.215729	-0.394654	normal	--	--	--	--	--	--	--	--	Protein AI606181 {ECO:0000313|Ensembl:ENSMUSP00000097053} OS=Mus musculus (Mouse) PE=2 SV=1	--	--	unnamed protein product [Mus musculus]
AI661453(ENSMUSG00000034382)	2.79589	275	3.21696	278	1.79533	160	1.92839	194	2.67621	248	1.585	149	0.848658	0.314961	normal	--	--	--	--	--	--	--	--	Protein RGD1561662 {ECO:0000313|Ensembl:ENSRNOP00000020516} OS=Rattus norvegicus (Rat) PE=1 SV=1	S	Function unknown	uncharacterized protein C6orf132 homolog [Mus musculus]
AI837181(ENSMUSG00000047423)	57.3654	1775	59.2102	1856	50.2436	1556	45.6548	1392	56.7398	1773	50.5664	1591	0.803508	0.165239	normal	--	--	--	--	--	--	--	Domain of unknown function (DUF1917)	Protein AI837181 {ECO:0000313|Ensembl:ENSMUSP00000125651} OS=Mus musculus (Mouse) PE=4 SV=1	S	Function unknown	UPF0696 protein C11orf68 homolog isoform a [Mus musculus]
AI846148(ENSMUSG00000024970)	19.0094	1375	18.0932	1312	18.6786	1349	16.5761	1195	17.5377	1265	18.7394	1364	0.89577	0.115795	normal	--	--	--	--	--	--	--	--	Protein RGD1308106 {ECO:0000313|Ensembl:ENSRNOP00000029940} OS=Rattus norvegicus (Rat) PE=4 SV=2	S	Function unknown	uncharacterized protein C11orf84 homolog isoform 1 [Mus musculus]
AI854703(ENSMUSG00000053297)	1.11455	65	1.3036	76	0.332812	19	0.819361	48	0.806014	47	0.763412	44	0.958679	0.252309	normal	[R]	General function prediction only	--	--	--	[R]	General function prediction only	Zinc finger, C2H2 type;; Zinc-finger double domain;; C2H2-type zinc finger;; C2H2-type zinc finger;; CpXC protein;; Protein of unknown function (FYDLN_acid);; Zinc-finger double-stranded RNA-binding	Expressed sequence AI854703, isoform CRA_a {ECO:0000313|EMBL:EDK98554.1} OS=Mus musculus (Mouse) PE=2 SV=1	R	General function prediction only	unnamed protein product [Mus musculus]
AI987944(ENSMUSG00000056383)	1.10124	55	1.40333	65	1.75705	90	1.09608	50	0.638109	32	1.07985	52	0.450692	0.683335	normal	[R]	General function prediction only	Molecular Function: nucleic acid binding (GO:0003676);; Cellular Component: intracellular (GO:0005622);; Biological Process: regulation of transcription, DNA-templated (GO:0006355);;	K09228|0|mmu:233168|expressed sequence AI987944; K09228 KRAB domain-containing zinc finger protein (A)	--	[R]	General function prediction only	Zinc-finger double domain;; Zinc finger, C2H2 type;; C2H2-type zinc finger;; C2H2-type zinc finger;; KRAB box;; Zinc ribbon domain;; Phorbol esters/diacylglycerol binding domain (C1 domain);; GATA zinc finger;; C1-like domain;; NTF2 fold immunity protein;; TFIIH C1-like domain;; Zinc-finger double-stranded RNA-binding	Protein AI987944 {ECO:0000313|Ensembl:ENSMUSP00000071708} OS=Mus musculus (Mouse) PE=2 SV=1	K	Transcription	mCG55139, isoform CRA_c [Mus musculus]
AK157302(ENSMUSG00000078139)	0.0321128	0	0.0970243	2	0.0341172	1	0.032723	0	0.0675225	2	0.134715	3	--	--	--	[S]	Function unknown	--	K13628|3.00839e-89|mmu:69046|Isca1, 1810010A06Rik, Hbld2; iron-sulfur cluster assembly 1 homolog (S. cerevisiae) (EC:2.7.7.52); K13628 iron-sulfur cluster assembly protein (A)	--	[P]	Inorganic ion transport and metabolism	Iron-sulphur cluster biosynthesis	Protein AK157302 {ECO:0000313|Ensembl:ENSMUSP00000100547} OS=Mus musculus (Mouse) PE=4 SV=1	P	Inorganic ion transport and metabolism	mCG50313 [Mus musculus]
AU015836(ENSMUSG00000081044)	86.5316	4760	104.265	5708	104.549	5753	125.084	6925	101.883	5475	115	6297	0.736967	-0.165883	normal	--	--	--	K17782|1.76145e-58|fca:101081126|CHCHD4; coiled-coil-helix-coiled-coil-helix domain containing 4; K17782 mitochondrial intermembrane space import and assembly protein 40 (A)	--	[S]	Function unknown	CHCH domain	Putative uncharacterized protein {ECO:0000313|EMBL:BAE26386.1} OS=Mus musculus (Mouse) PE=2 SV=1	S	Function unknown	mCG48716 [Mus musculus]
AU018091(ENSMUSG00000054753)	0.307461	14	0.454973	19	0.400176	9	0.24475	9	0.0999902	4	0.298232	11	--	--	--	[E]	Amino acid transport and metabolism	Biological Process: amino acid transmembrane transport (GO:0003333);; Biological Process: transport (GO:0006810);; Molecular Function: amino acid transmembrane transporter activity (GO:0015171);; Cellular Component: membrane (GO:0016020);; Biological Process: transmembrane transport (GO:0055085);;	--	--	[E]	Amino acid transport and metabolism	Amino acid permease;; Amino acid permease;; C-terminus of AA_permease	Protein AU018091 {ECO:0000313|Ensembl:ENSMUSP00000126800} OS=Mus musculus (Mouse) PE=4 SV=1	E	Amino acid transport and metabolism	cationic amino acid transporter 5 [Mus musculus]
AU019823(ENSMUSG00000059820)	10.3073	620	9.76024	571	12.8136	724	13.9081	824	11.9841	597	11.7835	687	0.942371	-0.101765	normal	--	--	--	--	--	--	--	--	Protein AU019823 {ECO:0000313|Ensembl:ENSMUSP00000123319} OS=Mus musculus (Mouse) PE=4 SV=1	S	Function unknown	expressed sequence AU019823 [Mus musculus]
AU021092(ENSMUSG00000051669)	23.4635	580	15.4707	384	22.7116	568	11.2158	271	14.3142	353	10.7246	268	0.0195822	0.815151	normal	--	--	--	--	--	--	--	--	Similar to MGC45438 protein (Predicted) {ECO:0000313|EMBL:EDL96260.1} OS=Rattus norvegicus (Rat) PE=4 SV=1	S	Function unknown	UPF0764 protein C16orf89 homolog precursor [Mus musculus]
AU022252(ENSMUSG00000078584)	11.3859	865	10.6455	834	9.79929	835	10.5229	862	11.5563	870	12.2883	892	1	-0.0118466	normal	--	--	--	--	--	--	--	Protein of unknown function (DUF2452)	Similar to chromosome 1 open reading frame 50 (Predicted), isoform CRA_a {ECO:0000313|EMBL:EDL90133.1} OS=Rattus norvegicus (Rat) PE=4 SV=1	S	Function unknown	uncharacterized protein C1orf50 homolog [Mus musculus]
AU022751(ENSMUSG00000073294)	15.5734	608	9.89523	391	13.5237	530	12.7132	508	12.1472	483	12.9786	511	0.97135	0.061143	normal	--	--	--	--	--	--	--	--	AU022751 protein {ECO:0000313|EMBL:AAI00378.1} OS=Mus musculus (Mouse) PE=2 SV=1	--	--	AU022751 protein [Mus musculus]
AU040320(ENSMUSG00000028830)	16.5229	1595	10.0343	1013	20.0932	1758	16.3199	1495	15.7216	1678	17.0683	1711	0.928644	-0.12888	normal	[R]	General function prediction only	--	--	--	--	--	Y_Y_Y domain;; Bacterial Ig-like domain (group 3);; Domain of unknown function (DUF4625);; PKD domain;; Putative Ig domain	Protein AU040320 {ECO:0000313|Ensembl:ENSMUSP00000099668} OS=Mus musculus (Mouse) PE=4 SV=1	S	Function unknown	dyslexia-associated protein KIAA0319-like protein isoform 1 [Mus musculus]
AU041133(ENSMUSG00000078435)	0.278199	11	0.357314	14	0.527011	21	0.425289	17	0.312795	11	0.249316	9	--	--	--	[R]	General function prediction only	Molecular Function: nucleic acid binding (GO:0003676);; Cellular Component: intracellular (GO:0005622);; Biological Process: regulation of transcription, DNA-templated (GO:0006355);;	K09228|0|mmu:216177|expressed sequence AU041133; K09228 KRAB domain-containing zinc finger protein (A)	--	[R]	General function prediction only	Zinc-finger double domain;; Zinc finger, C2H2 type;; C2H2-type zinc finger;; C2H2-type zinc finger;; KRAB box;; TFIIH C1-like domain;; Zinc-finger double-stranded RNA-binding;; Zinc ribbon domain;; NTF2 fold immunity protein	Protein AU041133 {ECO:0000313|Ensembl:ENSMUSP00000100951} OS=Mus musculus (Mouse) PE=4 SV=1	K	Transcription	uncharacterized protein LOC216177 [Mus musculus]
AV320801(ENSMUSG00000054994)	0.700428	38	0.515235	27	0.908204	48	0.733212	39	0.61936	32	0.615221	31	0.959316	0.181366	normal	--	--	--	--	--	--	--	Leucine Rich repeats (2 copies)	Protein AV320801 {ECO:0000313|Ensembl:ENSMUSP00000068753} OS=Mus musculus (Mouse) PE=4 SV=1	S	Function unknown	pramel3 family member [Mus musculus]
AW011738(ENSMUSG00000078349)	0.837872	29	0.336554	11	0.327709	11	0.114036	3	0.320361	11	0.0868242	2	--	--	--	--	--	--	--	--	--	--	--	Protein AW011738 {ECO:0000313|Ensembl:ENSMUSP00000100772} OS=Mus musculus (Mouse) PE=4 SV=1	--	--	mCG1027459, isoform CRA_a [Mus musculus]
AW146154(ENSMUSG00000074166)	2.60181	89	2.25321	91	1.78751	67	2.37868	80	1.95181	64	2.27141	83	0.953984	0.163076	normal	[R]	General function prediction only	Molecular Function: nucleic acid binding (GO:0003676);; Cellular Component: intracellular (GO:0005622);; Biological Process: regulation of transcription, DNA-templated (GO:0006355);;	K09228|0|mmu:101835|AI451288; expressed sequence AW146154; K09228 KRAB domain-containing zinc finger protein (A)	--	[R]	General function prediction only	Zinc-finger double domain;; Zinc finger, C2H2 type;; C2H2-type zinc finger;; C2H2-type zinc finger;; KRAB box;; Phorbol esters/diacylglycerol binding domain (C1 domain);; Zinc ribbon domain;; NTF2 fold immunity protein;; C1-like domain	Protein AW146154 {ECO:0000313|Ensembl:ENSMUSP00000096109} OS=Mus musculus (Mouse) PE=2 SV=1	K	Transcription	uncharacterized protein LOC101835 [Mus musculus]
AW209491(ENSMUSG00000039182)	13.3431	482	12.7296	454	16.0681	578	12.6437	458	13.2844	471	14.3979	506	0.936642	0.113272	normal	--	--	--	--	--	[S]	Function unknown	Protein of unknown function (DUF1308)	Uncharacterized protein {ECO:0000313|Ensembl:ENSCPOP00000016496} OS=Cavia porcellus (Guinea pig) PE=4 SV=1	S	Function unknown	UPF0415 protein C7orf25 homolog [Mus musculus]
AW549877(ENSMUSG00000041935)	13.6267	949	15.3414	1032	17.8428	1221	20.0458	1386	15.1224	1002	15.6249	1038	0.970022	-0.059634	normal	--	--	--	--	--	--	--	--	Uncharacterized protein {ECO:0000313|EMBL:EHB16519.1} OS=Heterocephalus glaber (Naked mole rat) PE=4 SV=1	S	Function unknown	UPF0600 protein C5orf51 homolog [Mus musculus]
AW551984(ENSMUSG00000038112)	0.759837	60	0.966794	75	0.66625	29	0.808307	54	1.42636	108	0.783111	45	0.943962	-0.288191	normal	--	--	--	--	--	--	--	von Willebrand factor type A domain;; Vault protein inter-alpha-trypsin domain;; von Willebrand factor type A domain;; Vault protein inter-alpha-trypsin domain	Protein AW551984 {ECO:0000313|Ensembl:ENSMUSP00000042582} OS=Mus musculus (Mouse) PE=2 SV=1	S	Function unknown	BCSC-1 [Mus musculus]
AW554918(ENSMUSG00000033632)	2.47	264	2.99525	317	3.5637	380	3.62058	387	3.08458	322	3.07534	324	0.973634	-0.0666966	normal	--	--	--	--	--	--	--	Uncharacterised protein KIAA1328	Protein AW554918 {ECO:0000313|Ensembl:ENSMUSP00000128437} OS=Mus musculus (Mouse) PE=4 SV=1	S	Function unknown	uncharacterized protein KIAA1328 [Mus musculus]
AW822073(ENSMUSG00000058537)	0.0210675	0	0	0	0.0219773	1	0	0	0	0	0	0	--	--	--	--	--	Molecular Function: DNA binding (GO:0003677);;	--	--	[K]	Transcription	Homeobox domain;; Homeobox KN domain	Homeobox protein {ECO:0000313|EMBL:CAL38754.1} OS=Mus musculus (Mouse) PE=4 SV=1	K	Transcription	PREDICTED: double homeobox protein 4-like isoform X2 [Mus musculus]
AY074887(ENSMUSG00000044820)	0.174484	1	0.522602	5	0.0932147	1	1.13763	12	0.632007	7	0.537956	5	--	--	--	--	--	--	--	--	--	--	--	cDNA sequence AY074887 {ECO:0000313|EMBL:AAI19354.1} OS=Mus musculus (Mouse) PE=2 SV=2	--	--	cleft palate-related protein 1 [Mus musculus]
Aaas(ENSMUSG00000036678)	44.1971	1467	35.2903	1162	39.6584	1306	43.437	1414	52.0555	1701	49.279	1629	0.653761	-0.232791	normal	--	--	Molecular Function: protein binding (GO:0005515);;	K14320|0|mmu:223921|Aaas, AAA, ADRACALA, D030041N15Rik, GL003; achalasia, adrenocortical insufficiency, alacrimia; K14320 aladin (A)	RNA transport (ko03013)	[R]	General function prediction only	WD domain, G-beta repeat	Achalasia, adrenocortical insufficiency, alacrimia {ECO:0000313|EMBL:AAH25501.1} OS=Mus musculus (Mouse) PE=2 SV=1	R	General function prediction only	aladin [Mus musculus]
Aacs(ENSMUSG00000029482)	10.1573	682	10.1642	686	8.25825	557	12.0839	811	12.505	845	11.2548	759	0.62638	-0.28636	normal	[I]	Lipid transport and metabolism	Molecular Function: catalytic activity (GO:0003824);; Biological Process: metabolic process (GO:0008152);;	K01907|0|mmu:78894|Aacs, 2210408B16Rik, SUR5; acetoacetyl-CoA synthetase (EC:6.2.1.16); K01907 acetoacetyl-CoA synthetase [EC:6.2.1.16] (A)	Valine, leucine and isoleucine degradation (ko00280);; Butanoate metabolism (ko00650)	[I]	Lipid transport and metabolism	AMP-binding enzyme	Uncharacterized protein {ECO:0000313|Ensembl:ENSSTOP00000013179} OS=Spermophilus tridecemlineatus (Thirteen-lined ground squirrel) PE=4 SV=1	I	Lipid transport and metabolism	acetoacetyl-CoA synthetase [Mus musculus]
Aadac(ENSMUSG00000027761)	0	0	0.151247	2	0	0	0.102472	1	0	0	0	0	--	--	--	[I]	Lipid transport and metabolism	Biological Process: metabolic process (GO:0008152);; Molecular Function: hydrolase activity (GO:0016787);;	K13616|0|mmu:67758|Aadac, 5033417E09Rik, AI265437, Aada; arylacetamide deacetylase (esterase) (EC:3.1.1.3); K13616 arylacetamide deacetylase [EC:3.1.1.3] (A)	--	[V]	Defense mechanisms	alpha/beta hydrolase fold;; Carboxylesterase family	Arylacetamide deacetylase (Esterase), isoform CRA_a {ECO:0000313|EMBL:EDM14838.1} OS=Rattus norvegicus (Rat) PE=2 SV=1	V	Defense mechanisms	arylacetamide deacetylase precursor [Mus musculus]
Aadacl3(ENSMUSG00000078507)	0	0	0	0	0.0364053	2	0	0	0	0	0	0	--	--	--	[I]	Lipid transport and metabolism	Biological Process: metabolic process (GO:0008152);; Molecular Function: hydrolase activity (GO:0016787);;	K14351|0|mmu:230883|Aadacl3, Gm435; arylacetamide deacetylase-like 3 (EC:3.1.1.-); K14351 arylacetamide deacetylase-like 3/4 [EC:3.1.1.-] (A)	--	[V]	Defense mechanisms	alpha/beta hydrolase fold	Protein Aadacl3 {ECO:0000313|Ensembl:ENSRNOP00000031426} OS=Rattus norvegicus (Rat) PE=4 SV=2	V	Defense mechanisms	arylacetamide deacetylase-like 3 [Mus musculus]
Aadat(ENSMUSG00000057228)	0.0338735	0	0.0277347	0	0	0	0.0696882	1	0.0871964	3	0	0	--	--	--	[KE]	Transcription;; Amino acid transport and metabolism	Biological Process: biosynthetic process (GO:0009058);; Molecular Function: pyridoxal phosphate binding (GO:0030170);;	K00825|0|mmu:23923|Aadat, AI875679, Aadt, KATII, Kat2, mKat-2; aminoadipate aminotransferase (EC:2.6.1.7 2.6.1.39); K00825 kynurenine/2-aminoadipate aminotransferase [EC:2.6.1.7 2.6.1.39] (A)	Lysine biosynthesis (ko00300);; Lysine degradation (ko00310);; Tryptophan metabolism (ko00380);; 2-Oxocarboxylic acid metabolism (ko01210);; Biosynthesis of amino acids (ko01230)	[E]	Amino acid transport and metabolism	Aminotransferase class I and II;; Alanine-glyoxylate amino-transferase	Putative uncharacterized protein {ECO:0000313|EMBL:BAE25669.1} OS=Mus musculus (Mouse) PE=2 SV=1	E	Amino acid transport and metabolism	PREDICTED: kynurenine/alpha-aminoadipate aminotransferase, mitochondrial isoform X2 [Mus musculus]
Aaed1(ENSMUSG00000021482)	21.0637	1281	24.4752	1412	25.9021	1513	27.693	1587	24.7674	1335	25.3587	1393	1	0.0015593	normal	--	--	Molecular Function: antioxidant activity (GO:0016209);; Molecular Function: oxidoreductase activity (GO:0016491);; Biological Process: oxidation-reduction process (GO:0055114);;	--	--	[S]	Function unknown	AhpC/TSA antioxidant enzyme;; Redoxin;; AhpC/TSA family	Putative uncharacterized protein {ECO:0000313|EMBL:BAE40544.1} (Fragment) OS=Mus musculus (Mouse) PE=2 SV=1	S	Function unknown	thioredoxin-like protein AAED1 [Mus musculus]
Aagab(ENSMUSG00000037257)	25.5215	2572	27.2937	2698	33.0877	3286	28.5212	2847	30.1356	2949	30.8107	3036	1	-0.00921277	normal	--	--	--	--	--	[S]	Function unknown	Alpha and gamma adaptin binding protein p34	Alpha-and gamma-adaptin-binding protein p34 {ECO:0000313|EMBL:EGW04319.1} OS=Cricetulus griseus (Chinese hamster) PE=4 SV=1	S	Function unknown	RIKEN cDNA 2310007F21 gene [Mus musculus]
Aak1(ENSMUSG00000057230)	5.06794	884	4.05617	824	5.66313	1133	5.95977	1240	5.33031	1092	4.57435	913	0.863155	-0.155445	normal	[RTKL]	General function prediction only;; Signal transduction mechanisms;; Transcription;; Replication, recombination and repair	Molecular Function: protein kinase activity (GO:0004672);; Molecular Function: ATP binding (GO:0005524);; Biological Process: protein phosphorylation (GO:0006468);;	K08853|0|mmu:269774|Aak1, 5530400K14Rik, 9630042K20, AU067724, AU067726, BC028270, C79663, D6Ertd245e, R75501, mKIAA1048; AP2 associated kinase 1 (EC:2.7.11.1); K08853 AP2-associated kinase [EC:2.7.11.1] (A)	--	[T]	Signal transduction mechanisms	Protein kinase domain;; Protein tyrosine kinase	AP2-associated protein kinase 1 {ECO:0000313|Ensembl:ENSRNOP00000044665} OS=Rattus norvegicus (Rat) PE=4 SV=2	T	Signal transduction mechanisms	PREDICTED: AP2 associated kinase 1 isoform X2 [Mus musculus]
Aamdc(ENSMUSG00000035642)	49.2729	600	40.0338	449	40.9672	472	42.0125	513	50.23	567	54.1315	632	0.914184	-0.133457	normal	[S]	Function unknown	--	--	--	--	--	Protein of unknown function (DUF498/DUF598)	RIKEN cDNA 1810020D17, isoform CRA_c {ECO:0000313|EMBL:EDL16304.1} OS=Mus musculus (Mouse) PE=4 SV=1	S	Function unknown	mth938 domain-containing protein isoform 1 [Mus musculus]
Aamp(ENSMUSG00000006299)	162.418	6262	150.791	5928	144.775	5542	142.434	5481	161.103	6156	158.817	6156	0.976929	0.0339465	normal	[R]	General function prediction only	Molecular Function: protein binding (GO:0005515);;	--	--	[S]	Function unknown	WD domain, G-beta repeat;; Eukaryotic translation initiation factor eIF2A	Protein Aamp {ECO:0000313|Ensembl:ENSMUSP00000136644} OS=Mus musculus (Mouse) PE=4 SV=1	S	Function unknown	angio-associated migratory cell protein isoform 1 [Mus musculus]
Aanat(ENSMUSG00000020804)	0.0461356	0	0.137445	2	0	0	0.0473692	0	0.141949	3	0.0470524	0	--	--	--	[KR]	Transcription;; General function prediction only	Molecular Function: N-acetyltransferase activity (GO:0008080);;	K00669|7.84281e-148|mmu:11298|Aanat, AA-NAT, Nat-2, Nat4, Snat; arylalkylamine N-acetyltransferase (EC:2.3.1.87); K00669 arylalkylamine N-acetyltransferase [EC:2.3.1.87] (A)	Tryptophan metabolism (ko00380)	[R]	General function prediction only	Acetyltransferase (GNAT) family;; Acetyltransferase (GNAT) domain	Arylalkylamine N-acetyltransferase {ECO:0000313|EMBL:AAI16968.1} OS=Mus musculus (Mouse) PE=2 SV=1	R	General function prediction only	serotonin N-acetyltransferase [Mus musculus]
Aar2(ENSMUSG00000027628)	23.3208	1419	19.7726	1224	21.1666	1256	21.2073	1274	23.5874	1407	22.6656	1386	0.990153	-0.0228539	normal	--	--	--	K13205|0|mmu:68295|Aar2, 0610011L14Rik; AAR2 splicing factor homolog (S. cerevisiae); K13205 A1 cistron-splicing factor AAR2 (A)	--	[A]	RNA processing and modification	AAR2 protein	Putative uncharacterized protein {ECO:0000313|EMBL:BAC26177.1} OS=Mus musculus (Mouse) PE=1 SV=1	A	RNA processing and modification	protein AAR2 homolog [Mus musculus]
Aard(ENSMUSG00000068522)	1320.65	29240	1399.46	31013	1148.11	25260	1594.71	35603	1533.56	34015	1555.48	34313	0.646584	-0.240641	normal	--	--	--	--	--	--	--	--	Uncharacterized protein {ECO:0000313|Ensembl:ENSCPOP00000018520} (Fragment) OS=Cavia porcellus (Guinea pig) PE=4 SV=1	S	Function unknown	alanine and arginine-rich domain-containing protein [Mus musculus]
Aars(ENSMUSG00000031960)	31.1759	3262	26.3617	3022	28.601	3325	30.7132	3559	33.1704	3831	29.0376	3332	0.853794	-0.120218	normal	[J]	Translation, ribosomal structure and biogenesis	Molecular Function: nucleotide binding (GO:0000166);; Molecular Function: nucleic acid binding (GO:0003676);; Molecular Function: alanine-tRNA ligase activity (GO:0004813);; Molecular Function: ATP binding (GO:0005524);; Biological Process: alanyl-tRNA aminoacylation (GO:0006419);; Molecular Function: ligase activity, forming aminoacyl-tRNA and related compounds (GO:0016876);; Biological Process:…	K01872|0|mmu:234734|Aars, AI316495, C76919, sti; alanyl-tRNA synthetase (EC:6.1.1.7); K01872 alanyl-tRNA synthetase [EC:6.1.1.7] (A)	Aminoacyl-tRNA biosynthesis (ko00970)	[J]	Translation, ribosomal structure and biogenesis	tRNA synthetases class II (A);; Threonyl and Alanyl tRNA synthetase second additional domain;; DHHA1 domain	Alanine--tRNA ligase, cytoplasmic {ECO:0000256|HAMAP-Rule:MF_03133} OS=Mus musculus (Mouse) PE=2 SV=1	J	Translation, ribosomal structure and biogenesis	alanine--tRNA ligase, cytoplasmic [Mus musculus]
Aars2(ENSMUSG00000023938)	4.62003	320	4.61	322	4.52857	312	4.96548	360	6.53844	464	4.99017	372	0.738554	-0.287165	normal	[J]	Translation, ribosomal structure and biogenesis	Molecular Function: nucleotide binding (GO:0000166);; Molecular Function: alanine-tRNA ligase activity (GO:0004813);; Molecular Function: ATP binding (GO:0005524);; Biological Process: alanyl-tRNA aminoacylation (GO:0006419);; Molecular Function: ligase activity, forming aminoacyl-tRNA and related compounds (GO:0016876);; Biological Process: tRNA aminoacylation (GO:0043039);;	K01872|0|mmu:224805|Aars2, Aarsl, AlaRS, Gm89; alanyl-tRNA synthetase 2, mitochondrial (putative) (EC:6.1.1.7); K01872 alanyl-tRNA synthetase [EC:6.1.1.7] (A)	Aminoacyl-tRNA biosynthesis (ko00970)	[J]	Translation, ribosomal structure and biogenesis	tRNA synthetases class II (A);; Threonyl and Alanyl tRNA synthetase second additional domain	Uncharacterized protein {ECO:0000313|Ensembl:ENSSTOP00000012108} (Fragment) OS=Spermophilus tridecemlineatus (Thirteen-lined ground squirrel) PE=3 SV=1	J	Translation, ribosomal structure and biogenesis	Aars2 protein, partial [Mus musculus]
Aarsd1(ENSMUSG00000075528)	44.3075	1126	38.4723	1007	43.057	1116	41.957	1104	45.4037	1195	42.5939	1112	0.984705	-0.0326273	normal	[R]	General function prediction only	Molecular Function: nucleotide binding (GO:0000166);; Molecular Function: alanine-tRNA ligase activity (GO:0004813);; Molecular Function: ATP binding (GO:0005524);; Biological Process: alanyl-tRNA aminoacylation (GO:0006419);; Molecular Function: ligase activity, forming aminoacyl-tRNA and related compounds (GO:0016876);; Biological Process: tRNA aminoacylation (GO:0043039);;	K07050|0|mmu:69684|Aarsd1, 1110069E20Rik, 2310044P18Rik, AA589600, AlaX, AlaXp-II; alanyl-tRNA synthetase domain containing 1; K07050 misacylated tRNA(Ala) deacylase [EC:3.1.1.-] (A)	--	[R]	General function prediction only	Threonyl and Alanyl tRNA synthetase second additional domain;; tRNA synthetases class II (A)	Alanyl-tRNA synthetase domain-containing protein 1 {ECO:0000313|EMBL:EGW08069.1} OS=Cricetulus griseus (Chinese hamster) PE=4 SV=1	O	Posttranslational modification, protein turnover, chaperones	alanyl-tRNA editing protein Aarsd1 [Mus musculus]
Aasdh(ENSMUSG00000055923)	4.38924	279	3.83427	260	4.88213	258	5.87317	325	6.42436	396	4.92465	327	0.64698	-0.35628	normal	[Q]	Secondary metabolites biosynthesis, transport and catabolism	Molecular Function: catalytic activity (GO:0003824);; Biological Process: metabolic process (GO:0008152);;	K00142|0|mmu:231326|Aasdh, A230062G08Rik, A830035E16, Acsf4, U26; aminoadipate-semialdehyde dehydrogenase (EC:6.2.1.-); K00142 acyl-CoA synthetase [EC:6.2.1.-] (A)	--	[Q]	Secondary metabolites biosynthesis, transport and catabolism	AMP-binding enzyme;; PQQ-like domain;; PQQ-like domain;; PQQ enzyme repeat;; Phosphopantetheine attachment site	Protein Aasdh {ECO:0000313|Ensembl:ENSRNOP00000002907} OS=Rattus norvegicus (Rat) PE=4 SV=2	Q	Secondary metabolites biosynthesis, transport and catabolism	acyl-CoA synthetase family member 4 [Mus musculus]
Aasdhppt(ENSMUSG00000025894)	19.0133	673	17.4032	547	22.942	762	22.4393	709	22.4492	668	23.5508	722	0.979026	-0.047516	normal	[H]	Coenzyme transport and metabolism	Molecular Function: magnesium ion binding (GO:0000287);; Molecular Function: holo-[acyl-carrier-protein] synthase activity (GO:0008897);;	K06133|0|mmu:67618|Aasdhppt, 2010309J24Rik, 2810407B07Rik, AASD-PPT, CGI-80, LYS2, LYS5; aminoadipate-semialdehyde dehydrogenase-phosphopantetheinyl transferase (EC:2.7.8.-); K06133 4'-phosphopantetheinyl transferase [EC:2.7.8.-] (A)	Pantothenate and CoA biosynthesis (ko00770)	[EH]	Amino acid transport and metabolism;; Coenzyme transport and metabolism	4'-phosphopantetheinyl transferase superfamily	L-aminoadipate-semialdehyde dehydrogenase-phosphopantetheinyl transferase {ECO:0000313|EMBL:EGW09649.1} OS=Cricetulus griseus (Chinese hamster) PE=4 SV=1	EH	Amino acid transport and metabolism;; Coenzyme transport and metabolism	L-aminoadipate-semialdehyde dehydrogenase-phosphopantetheinyl transferase [Mus musculus]
Aass(ENSMUSG00000029695)	5.51017	280	4.04012	221	6.50973	328	8.30301	423	6.67189	331	7.99841	391	0.472253	-0.431048	normal	[E]	Amino acid transport and metabolism	Molecular Function: oxidoreductase activity (GO:0016491);; Biological Process: oxidation-reduction process (GO:0055114);;	K14157|0|mmu:30956|Aass, LKR, LKR/SDH, LOR, LOR/SDH, Lorsdh, SDH; aminoadipate-semialdehyde synthase (EC:1.5.1.8 1.5.1.9); K14157 alpha-aminoadipic semialdehyde synthase [EC:1.5.1.8 1.5.1.9] (A)	Lysine degradation (ko00310)	[E]	Amino acid transport and metabolism	Saccharopine dehydrogenase;; Alanine dehydrogenase/PNT, C-terminal domain;; Alanine dehydrogenase/PNT, N-terminal domain	Aminoadipate-semialdehyde synthase {ECO:0000313|EMBL:EDL13836.1} OS=Mus musculus (Mouse) PE=2 SV=1	E	Amino acid transport and metabolism	alpha-aminoadipic semialdehyde synthase, mitochondrial [Mus musculus]
Aatf(ENSMUSG00000018697)	30.3392	1227	25.9726	1041	29.9018	1188	30.2651	1222	30.838	1224	30.4585	1215	0.975079	-0.045884	normal	--	--	Cellular Component: nucleus (GO:0005634);;	K14782|0|mmu:56321|Aatf, 4933415H02Rik, 5830465M17Rik, Che-1, Trb; apoptosis antagonizing transcription factor; K14782 protein AATF/BFR2 (A)	--	[KU]	Transcription;; Intracellular trafficking, secretion, and vesicular transport	Apoptosis antagonizing transcription factor;; Apoptosis-antagonizing transcription factor, C-terminal	Putative uncharacterized protein {ECO:0000313|EMBL:BAE24653.1} OS=Mus musculus (Mouse) PE=2 SV=1	K	Transcription	protein AATF [Mus musculus]
Aatk(ENSMUSG00000025375)	0.46073	53	0.473069	52	0.568946	63	0.437104	50	0.65719	77	0.298348	35	0.979451	0.0903241	normal	[RTKL]	General function prediction only;; Signal transduction mechanisms;; Transcription;; Replication, recombination and repair	Molecular Function: protein kinase activity (GO:0004672);; Molecular Function: ATP binding (GO:0005524);; Biological Process: protein phosphorylation (GO:0006468);;	K17480|0|mmu:11302|Aatk, AATYK, aatyk1, mKIAA0641; apoptosis-associated tyrosine kinase (EC:2.7.11.1); K17480 lemur tyrosine kinase 1 [EC:2.7.10.1] (A)	--	--	--	Protein tyrosine kinase;; Protein kinase domain	Serine/threonine-protein kinase LMTK1 {ECO:0000313|Ensembl:ENSMUSP00000067181} OS=Mus musculus (Mouse) PE=3 SV=1	T	Signal transduction mechanisms	serine/threonine-protein kinase LMTK1 isoform 2 precursor [Mus musculus]
Abat(ENSMUSG00000057880)	28.757	2665	28.9379	2687	33.5701	3120	36.5506	3360	36.491	3348	32.4768	3011	0.768156	-0.160542	normal	[E]	Amino acid transport and metabolism	Molecular Function: transaminase activity (GO:0008483);; Molecular Function: pyridoxal phosphate binding (GO:0030170);;	K13524|0|rno:81632|Abat, Gabat, beta-AlaAT; 4-aminobutyrate aminotransferase (EC:2.6.1.19 2.6.1.22); K13524 4-aminobutyrate aminotransferase / (S)-3-amino-2-methylpropionate transaminase [EC:2.6.1.19 2.6.1.22] (A)	Alanine, aspartate and glutamate metabolism (ko00250);; Valine, leucine and isoleucine degradation (ko00280);; beta-Alanine metabolism (ko00410);; Propanoate metabolism (ko00640);; Butanoate metabolism (ko00650);; GABAergic synapse (ko04727)	[E]	Amino acid transport and metabolism	Aminotransferase class-III	Putative uncharacterized protein {ECO:0000313|EMBL:BAE21080.1} OS=Mus musculus (Mouse) PE=2 SV=1	E	Amino acid transport and metabolism	4-aminobutyrate aminotransferase, mitochondrial isoform 1 precursor [Mus musculus]
Abca1(ENSMUSG00000015243)	6.60361	1350	8.60665	1740	15.4938	3159	11.6125	2368	8.54878	1723	7.53018	1515	0.95526	0.190405	normal	[V]	Defense mechanisms	Molecular Function: ATP binding (GO:0005524);; Molecular Function: ATPase activity (GO:0016887);;	K05641|0|mmu:11303|Abca1, ABC-1, Abc1; ATP-binding cassette, sub-family A (ABC1), member 1; K05641 ATP-binding cassette, subfamily A (ABC1), member 1 (A)	ABC transporters (ko02010);; Fat digestion and absorption (ko04975)	[IR]	Lipid transport and metabolism;; General function prediction only	ABC-2 family transporter protein;; ABC transporter;; AAA domain	ATP-binding cassette sub-family A member 1 {ECO:0000313|EMBL:EGV97299.1} OS=Cricetulus griseus (Chinese hamster) PE=3 SV=1	Q	Secondary metabolites biosynthesis, transport and catabolism	ATP-binding cassette sub-family A member 1 [Mus musculus]
Abca12(ENSMUSG00000050296)	0.105573	19	0.0847115	15	0.184187	33	0.176438	32	0.16609	30	0.218008	39	0.734415	-0.562044	normal	[V]	Defense mechanisms	Molecular Function: ATP binding (GO:0005524);; Molecular Function: ATPase activity (GO:0016887);;	K05646|0|mmu:74591|Abca12, 4832428G11Rik, 4833417A11Rik; ATP-binding cassette, sub-family A (ABC1), member 12; K05646 ATP-binding cassette, subfamily A (ABC1), member 12 (A)	ABC transporters (ko02010)	[IR]	Lipid transport and metabolism;; General function prediction only	ABC transporter;; ABC-2 family transporter protein;; AAA domain	Protein Abca12 {ECO:0000313|Ensembl:ENSMUSP00000084523} OS=Mus musculus (Mouse) PE=3 SV=1	Q	Secondary metabolites biosynthesis, transport and catabolism	ATP-binding cassette sub-family A member 12 [Mus musculus]
Abca13(ENSMUSG00000004668)	0.00664778	1	0.0201264	5	0	0	0.0135054	3	0.0105558	3	0.017386	4	--	--	--	[V]	Defense mechanisms	Molecular Function: ATP binding (GO:0005524);; Molecular Function: ATPase activity (GO:0016887);;	K05647|0|mmu:268379|Abca13, 9830132L24, A930002G16Rik, AI956815; ATP-binding cassette, sub-family A (ABC1), member 13; K05647 ATP binding cassette, subfamily A (ABC1), member 13 (A)	ABC transporters (ko02010)	[IR]	Lipid transport and metabolism;; General function prediction only	ABC transporter;; ABC-2 family transporter protein;; AAA domain	Protein Abca13 {ECO:0000313|Ensembl:ENSRNOP00000030281} OS=Rattus norvegicus (Rat) PE=4 SV=2	Q	Secondary metabolites biosynthesis, transport and catabolism	ATP-binding cassette sub-family A member 13 [Mus musculus]
Abca14(ENSMUSG00000062017)	0	0	0	0	0.0111317	1	0	0	0	0	0	0	--	--	--	[V]	Defense mechanisms	Molecular Function: ATP binding (GO:0005524);; Molecular Function: ATPase activity (GO:0016887);;	--	--	[IR]	Lipid transport and metabolism;; General function prediction only	ABC transporter;; ABC-2 family transporter protein;; AAA domain;; AAA ATPase domain	Protein Abca14 {ECO:0000313|Ensembl:ENSMUSP00000081690} OS=Mus musculus (Mouse) PE=3 SV=1	Q	Secondary metabolites biosynthesis, transport and catabolism	ATP-binding cassette, sub-family A (ABC1), member 14 [Mus musculus]
Abca15(ENSMUSG00000054746)	0	0	0	0	0.0219283	2	0	0	0	0	0	0	--	--	--	[V]	Defense mechanisms	Molecular Function: ATP binding (GO:0005524);; Molecular Function: ATPase activity (GO:0016887);;	--	--	[IR]	Lipid transport and metabolism;; General function prediction only	ABC transporter;; ABC-2 family transporter protein;; AAA domain;; AAA ATPase domain	Protein Abca15 {ECO:0000313|Ensembl:ENSMUSP00000075621} OS=Mus musculus (Mouse) PE=2 SV=1	Q	Secondary metabolites biosynthesis, transport and catabolism	ATP-binding cassette transporter sub-family A member 15 [Mus musculus]
Abca16(ENSMUSG00000051900)	0.0589528	4	0.0720414	5	0.198319	16	0.14014	11	0.171602	14	0.205009	16	--	--	--	[V]	Defense mechanisms	Molecular Function: ATP binding (GO:0005524);; Molecular Function: ATPase activity (GO:0016887);;	--	--	[IR]	Lipid transport and metabolism;; General function prediction only	ABC transporter;; ABC-2 family transporter protein;; AAA domain;; AAA ATPase domain	Protein Abca16 {ECO:0000313|Ensembl:ENSMUSP00000112736} OS=Mus musculus (Mouse) PE=4 SV=1	Q	Secondary metabolites biosynthesis, transport and catabolism	ATP-binding cassette transporter sub-family A member 16 [Mus musculus]
Abca17(ENSMUSG00000035435)	0.170186	16	0.207405	20	0.0330029	3	0.211386	20	0.26846	26	0.216693	20	--	--	--	[V]	Defense mechanisms	Molecular Function: ATP binding (GO:0005524);; Molecular Function: ATPase activity (GO:0016887);;	K05643|0|mmu:381072|Abca17; ATP-binding cassette, sub-family A (ABC1), member 17; K05643 ATP-binding cassette, subfamily A (ABC1), member 3 (A)	ABC transporters (ko02010)	[IR]	Lipid transport and metabolism;; General function prediction only	ABC transporter;; ABC-2 family transporter protein;; AAA domain;; AAA domain;; Protein of unknown function, DUF258	Protein Abca17 {ECO:0000313|Ensembl:ENSMUSP00000112538} OS=Mus musculus (Mouse) PE=3 SV=1	Q	Secondary metabolites biosynthesis, transport and catabolism	ATP-binding cassette, sub-family A (ABC1), member 17 [Mus musculus]
Abca2(ENSMUSG00000026944)	11.7242	2016	9.92654	1727	11.6448	2028	15.977	2746	17.0587	2969	14.1175	2461	0.0352301	-0.465239	normal	[V]	Defense mechanisms	Molecular Function: ATP binding (GO:0005524);; Molecular Function: ATPase activity (GO:0016887);;	K05642|0|mmu:11305|Abca2, AI413825, Abc2, D2H0S1474E, mKIAA1062; ATP-binding cassette, sub-family A (ABC1), member 2; K05642 ATP-binding cassette, subfamily A (ABC1), member 2 (A)	ABC transporters (ko02010);; Lysosome (ko04142)	[IR]	Lipid transport and metabolism;; General function prediction only	ABC transporter;; ABC-2 family transporter protein;; AAA domain	ATP-binding cassette, sub-family A (ABC1), member 2 {ECO:0000313|EMBL:EDL08245.1} OS=Mus musculus (Mouse) PE=1 SV=1	Q	Secondary metabolites biosynthesis, transport and catabolism	ATP-binding cassette sub-family A member 2 [Mus musculus]
Abca3(ENSMUSG00000024130)	5.86866	795	6.31662	834	7.15653	959	7.17584	965	8.21125	1079	6.7581	928	0.847475	-0.162072	normal	[V]	Defense mechanisms	Molecular Function: ATP binding (GO:0005524);; Molecular Function: ATPase activity (GO:0016887);;	K05643|0|mmu:27410|Abca3, 1810036E22Rik, ABC-C, Abc3; ATP-binding cassette, sub-family A (ABC1), member 3; K05643 ATP-binding cassette, subfamily A (ABC1), member 3 (A)	ABC transporters (ko02010)	[IR]	Lipid transport and metabolism;; General function prediction only	ABC-2 family transporter protein;; ABC transporter;; AAA domain	ATP-binding cassette sub-family A member 3 {ECO:0000313|EMBL:EGW09749.1} OS=Cricetulus griseus (Chinese hamster) PE=3 SV=1	Q	Secondary metabolites biosynthesis, transport and catabolism	ATP-binding cassette sub-family A member 3 [Mus musculus]
Abca4(ENSMUSG00000028125)	0.610164	79	0.280446	42	0.402926	60	0.381936	45	0.60665	69	0.391001	59	0.976245	0.0995972	normal	[V]	Defense mechanisms	Molecular Function: ATP binding (GO:0005524);; Molecular Function: ATPase activity (GO:0016887);;	K05644|0|mmu:11304|Abca4, AW050280, Abc10, Abcr, D430003I15Rik, RmP; ATP-binding cassette, sub-family A (ABC1), member 4; K05644 ATP-binding cassette, subfamily A (ABC1), member 4 (A)	ABC transporters (ko02010)	[IR]	Lipid transport and metabolism;; General function prediction only	ABC transporter;; ABC-2 family transporter protein;; AAA domain	Protein Abca4 {ECO:0000313|Ensembl:ENSRNOP00000017878} OS=Rattus norvegicus (Rat) PE=3 SV=2	Q	Secondary metabolites biosynthesis, transport and catabolism	retinal-specific ATP-binding cassette transporter [Mus musculus]
Abca5(ENSMUSG00000018800)	4.60533	556	2.8966	341	7.70777	919	4.3212	486	3.50682	385	3.8022	430	0.789778	0.510534	normal	[V]	Defense mechanisms	Molecular Function: ATP binding (GO:0005524);; Molecular Function: ATPase activity (GO:0016887);;	K05648|0|mmu:217265|Abca5, ABC13, B930033A02Rik, mKIAA1888; ATP-binding cassette, sub-family A (ABC1), member 5; K05648 ATP-binding cassette, subfamily A (ABC1), member 5 (A)	ABC transporters (ko02010)	[IR]	Lipid transport and metabolism;; General function prediction only	ABC transporter;; ABC-2 family transporter protein;; AAA domain;; Protein of unknown function, DUF258;; P-loop containing region of AAA domain;; AAA ATPase domain;; 50S ribosome-binding GTPase	ATP-binding cassette sub-family A member 5 {ECO:0000313|EMBL:EHB07724.1} OS=Heterocephalus glaber (Naked mole rat) PE=3 SV=1	Q	Secondary metabolites biosynthesis, transport and catabolism	ATP-binding cassette sub-family A member 5 [Mus musculus]
Abca6(ENSMUSG00000044749)	0.752998	105	0.433423	59	0.493756	67	0.862713	120	0.90201	121	0.980566	132	0.374786	-0.654743	normal	[V]	Defense mechanisms	Molecular Function: ATP binding (GO:0005524);; Molecular Function: ATPase activity (GO:0016887);;	K05649|0|rno:303639|Abca6; ATP-binding cassette, subfamily A (ABC1), member 6; K05649 ATP-binding cassette, subfamily A (ABC1), member 6 (A)	ABC transporters (ko02010)	[IR]	Lipid transport and metabolism;; General function prediction only	ABC transporter;; ABC-2 family transporter protein;; AAA domain;; Protein of unknown function, DUF258;; AAA ATPase domain	Protein Abca6 {ECO:0000313|Ensembl:ENSRNOP00000065682} OS=Rattus norvegicus (Rat) PE=4 SV=1	Q	Secondary metabolites biosynthesis, transport and catabolism	ATP-binding cassette sub-family A member 6 isoform 1 [Mus musculus]
Abca7(ENSMUSG00000035722)	1.54894	214	1.55266	215	1.84654	255	1.74489	239	2.23265	312	1.7801	249	0.893965	-0.188996	normal	[V]	Defense mechanisms	Molecular Function: ATP binding (GO:0005524);; Molecular Function: ATPase activity (GO:0016887);;	K05645|0|mmu:27403|Abca7, ABCX, Abc51; ATP-binding cassette, sub-family A (ABC1), member 7; K05645 ATP-binding cassette, subfamily A (ABC1), member 7 (A)	ABC transporters (ko02010)	[IR]	Lipid transport and metabolism;; General function prediction only	ABC-2 family transporter protein;; ABC transporter;; AAA domain	ATP-binding cassette sub-family A member 7 {ECO:0000313|Ensembl:ENSMUSP00000128121} OS=Mus musculus (Mouse) PE=1 SV=1	Q	Secondary metabolites biosynthesis, transport and catabolism	PREDICTED: ATP-binding cassette sub-family A member 7 isoform X1 [Mus musculus]
Abca8a(ENSMUSG00000041828)	0.304649	31	0.370536	36	0.465304	46	0.404744	41	0.460245	45	0.627895	50	0.933194	-0.231529	normal	[V]	Defense mechanisms	Molecular Function: ATP binding (GO:0005524);; Molecular Function: ATPase activity (GO:0016887);;	K05650|0|mmu:217258|Abca8a; ATP-binding cassette, sub-family A (ABC1), member 8a; K05650 ATP-binding cassette, subfamily A (ABC1), member 8 (A)	ABC transporters (ko02010)	[IR]	Lipid transport and metabolism;; General function prediction only	ABC transporter;; ABC-2 family transporter protein;; AAA domain;; Protein of unknown function, DUF258;; P-loop containing region of AAA domain;; 50S ribosome-binding GTPase	ATP-binding cassette sub-family A member 8-A {ECO:0000313|Ensembl:ENSMUSP00000045808} OS=Mus musculus (Mouse) PE=3 SV=1	Q	Secondary metabolites biosynthesis, transport and catabolism	RecName: Full=ATP-binding cassette sub-family A member 8-A [Mus musculus]
Abca8b(ENSMUSG00000020620)	0.264461	36	0.308753	39	0.300391	41	0.361879	50	0.404848	49	0.242746	31	0.972495	-0.124733	normal	[V]	Defense mechanisms	Molecular Function: ATP binding (GO:0005524);; Molecular Function: ATPase activity (GO:0016887);;	K05650|0|mmu:27404|Abca8b, Abca8; ATP-binding cassette, sub-family A (ABC1), member 8b; K05650 ATP-binding cassette, subfamily A (ABC1), member 8 (A)	ABC transporters (ko02010)	[IR]	Lipid transport and metabolism;; General function prediction only	ABC transporter;; ABC-2 family transporter protein;; AAA domain;; Protein of unknown function, DUF258;; P-loop containing region of AAA domain	ATP-binding cassette, sub-family A (ABC1), member 8b {ECO:0000313|EMBL:AAI41402.1} OS=Mus musculus (Mouse) PE=2 SV=1	Q	Secondary metabolites biosynthesis, transport and catabolism	ATP-binding cassette sub-family A member 8-B [Mus musculus]
Abca9(ENSMUSG00000041797)	2.9203	244	3.39841	283	3.41255	276	2.34583	181	2.12519	165	2.11384	134	0.0757792	0.78237	normal	[V]	Defense mechanisms	Molecular Function: ATP binding (GO:0005524);; Molecular Function: ATPase activity (GO:0016887);;	K05651|0|mmu:217262|Abca9, D630040K07Rik; ATP-binding cassette, sub-family A (ABC1), member 9; K05651 ATP-binding cassette, subfamily A (ABC1), member 9 (A)	ABC transporters (ko02010)	[IR]	Lipid transport and metabolism;; General function prediction only	ABC transporter;; ABC-2 family transporter protein;; AAA domain;; Protein of unknown function, DUF258;; P-loop containing region of AAA domain	Protein Abca9 {ECO:0000313|Ensembl:ENSRNOP00000005775} OS=Rattus norvegicus (Rat) PE=3 SV=2	Q	Secondary metabolites biosynthesis, transport and catabolism	ATP-binding cassette sub-family A member 9 [Mus musculus]
Abcb11(ENSMUSG00000027048)	0.0205539	1	0.0311834	2	0.0220156	2	0.0313396	2	0	0	0.0107409	0	--	--	--	[V]	Defense mechanisms	Molecular Function: ATP binding (GO:0005524);; Biological Process: transport (GO:0006810);; Cellular Component: integral component of membrane (GO:0016021);; Molecular Function: ATPase activity (GO:0016887);; Molecular Function: ATPase activity, coupled to transmembrane movement of substances (GO:0042626);; Biological Process: transmembrane transport (GO:0055085);;	K05664|0|mmu:27413|Abcb11, ABC16, Bsep, Lith1, PFIC2, PGY4, SPGP; ATP-binding cassette, sub-family B (MDR/TAP), member 11; K05664 ATP-binding cassette, subfamily B (MDR/TAP), member 11 (A)	ABC transporters (ko02010);; Bile secretion (ko04976)	[Q]	Secondary metabolites biosynthesis, transport and catabolism	ABC transporter transmembrane region;; ABC transporter;; RecF/RecN/SMC N terminal domain;; AAA domain;; Protein of unknown function, DUF258;; Predicted ATPase of the ABC class	Bile salt export pump {ECO:0000313|Ensembl:ENSMUSP00000137017} OS=Mus musculus (Mouse) PE=1 SV=1	Q	Secondary metabolites biosynthesis, transport and catabolism	bile salt export pump [Mus musculus]
Abcb1a(ENSMUSG00000040584)	1.47989	148	1.05756	104	1.68956	167	1.02507	102	1.1477	112	0.96671	91	0.585445	0.49246	normal	[V]	Defense mechanisms	Molecular Function: ATP binding (GO:0005524);; Biological Process: transport (GO:0006810);; Cellular Component: integral component of membrane (GO:0016021);; Molecular Function: ATPase activity (GO:0016887);; Molecular Function: ATPase activity, coupled to transmembrane movement of substances (GO:0042626);; Biological Process: transmembrane transport (GO:0055085);;	K05658|0|mmu:18671|Abcb1a, Abcb4, Evi32, Mdr1a, Mdr3, P-gp, Pgp, Pgy-3, Pgy3, mdr-3; ATP-binding cassette, sub-family B (MDR/TAP), member 1A (EC:3.6.3.44); K05658 ATP-binding cassette, subfamily B (MDR/TAP), member 1 [EC:3.6.3.44] (A)	ABC transporters (ko02010);; Bile secretion (ko04976);; MicroRNAs in cancer (ko05206)	[Q]	Secondary metabolites biosynthesis, transport and catabolism	ABC transporter transmembrane region;; ABC transporter;; RecF/RecN/SMC N terminal domain;; Predicted ATPase of the ABC class;; AAA ATPase domain;; AAA domain;; AAA domain;; Protein of unknown function, DUF258;; AAA domain;; ATPase family associated with various cellular activities (AAA);; Zeta toxin;; P-loop containing region of AAA domain;; Rad17 cell cycle checkpoint protein;; AAA domain (dynei…	RCG41085 {ECO:0000313|EMBL:EDL84318.1} OS=Rattus norvegicus (Rat) PE=2 SV=1	Q	Secondary metabolites biosynthesis, transport and catabolism	multidrug resistance protein 1A [Mus musculus]
Abcb1b(ENSMUSG00000028970)	0.446651	38	0.464842	38	0.317203	26	0.212117	17	0.184279	15	0.639204	14	0.1432	1.19144	normal	[V]	Defense mechanisms	Molecular Function: ATP binding (GO:0005524);; Biological Process: transport (GO:0006810);; Cellular Component: integral component of membrane (GO:0016021);; Molecular Function: ATPase activity (GO:0016887);; Molecular Function: ATPase activity, coupled to transmembrane movement of substances (GO:0042626);; Biological Process: transmembrane transport (GO:0055085);;	K05658|0|mmu:18669|Abcb1b, Abcb1, Mdr1, Mdr1b, Pgy-1, Pgy1, mdr; ATP-binding cassette, sub-family B (MDR/TAP), member 1B (EC:3.6.3.44); K05658 ATP-binding cassette, subfamily B (MDR/TAP), member 1 [EC:3.6.3.44] (A)	ABC transporters (ko02010);; Bile secretion (ko04976);; MicroRNAs in cancer (ko05206)	[Q]	Secondary metabolites biosynthesis, transport and catabolism	ABC transporter transmembrane region;; ABC transporter;; RecF/RecN/SMC N terminal domain;; Predicted ATPase of the ABC class;; AAA ATPase domain;; AAA domain;; AAA domain;; Protein of unknown function, DUF258;; AAA domain;; ATPase family associated with various cellular activities (AAA);; P-loop containing region of AAA domain;; Zeta toxin;; AAA domain (dynein-related subfamily);; Rad17 cell cycl…	MCG1177 {ECO:0000313|EMBL:EDL14680.1} OS=Mus musculus (Mouse) PE=2 SV=1	Q	Secondary metabolites biosynthesis, transport and catabolism	multidrug resistance protein 1B [Mus musculus]
Abcb4(ENSMUSG00000042476)	0.0237241	1	0.10126	6	0.0563417	4	0.048099	3	0.0622566	5	0.0613787	4	--	--	--	[V]	Defense mechanisms	Molecular Function: ATP binding (GO:0005524);; Biological Process: transport (GO:0006810);; Cellular Component: integral component of membrane (GO:0016021);; Molecular Function: ATPase activity (GO:0016887);; Molecular Function: ATPase activity, coupled to transmembrane movement of substances (GO:0042626);; Biological Process: transmembrane transport (GO:0055085);;	K05659|0|mmu:18670|Abcb4, Mdr2, Pgy-2, Pgy2, mdr-2; ATP-binding cassette, sub-family B (MDR/TAP), member 4 (EC:3.6.3.44); K05659 ATP-binding cassette, subfamily B (MDR/TAP), member 4 [EC:3.6.3.44] (A)	ABC transporters (ko02010);; Bile secretion (ko04976)	[Q]	Secondary metabolites biosynthesis, transport and catabolism	ABC transporter transmembrane region;; ABC transporter;; RecF/RecN/SMC N terminal domain;; Predicted ATPase of the ABC class;; AAA domain;; AAA ATPase domain;; AAA domain;; Protein of unknown function, DUF258;; AAA domain;; ATPase family associated with various cellular activities (AAA);; Rad17 cell cycle checkpoint protein;; P-loop containing region of AAA domain;; Putative exonuclease SbcCD, C …	RCG41087 {ECO:0000313|EMBL:EDL84315.1} OS=Rattus norvegicus (Rat) PE=3 SV=1	Q	Secondary metabolites biosynthesis, transport and catabolism	multidrug resistance protein [Mus musculus domesticus]
Abcb5(ENSMUSG00000072791)	0.2647	24	0.593807	47	0.354395	28	0.439021	39	0.558066	49	0.354669	29	0.949703	-0.194996	normal	[V]	Defense mechanisms	Molecular Function: ATP binding (GO:0005524);; Biological Process: transport (GO:0006810);; Cellular Component: integral component of membrane (GO:0016021);; Molecular Function: ATPase activity (GO:0016887);; Molecular Function: ATPase activity, coupled to transmembrane movement of substances (GO:0042626);; Biological Process: transmembrane transport (GO:0055085);;	K05660|0|mmu:77706|Abcb5, 9230106F14Rik; ATP-binding cassette, sub-family B (MDR/TAP), member 5; K05660 ATP-binding cassette, subfamily B (MDR/TAP), member 5 (A)	ABC transporters (ko02010)	[Q]	Secondary metabolites biosynthesis, transport and catabolism	ABC transporter transmembrane region;; ABC transporter;; RecF/RecN/SMC N terminal domain;; AAA domain;; AAA domain;; AAA ATPase domain;; Predicted ATPase of the ABC class;; P-loop containing region of AAA domain;; Protein of unknown function, DUF258;; AAA domain;; ATPase family associated with various cellular activities (AAA);; Zeta toxin;; AAA domain (dynein-related subfamily);; DEAD/DEAH box h…	Protein Abcb5 {ECO:0000313|Ensembl:ENSRNOP00000045152} OS=Rattus norvegicus (Rat) PE=3 SV=1	Q	Secondary metabolites biosynthesis, transport and catabolism	ATP-binding cassette sub-family B member 5 [Mus musculus]
Abcb6(ENSMUSG00000026198)	19.7631	1057	17.7654	919	18.3105	897	18.3751	1008	19.5536	1043	18.8303	1001	0.972659	-0.0484762	normal	[O]	Posttranslational modification, protein turnover, chaperones	Molecular Function: ATP binding (GO:0005524);; Biological Process: transport (GO:0006810);; Cellular Component: integral component of membrane (GO:0016021);; Molecular Function: ATPase activity (GO:0016887);; Molecular Function: ATPase activity, coupled to transmembrane movement of substances (GO:0042626);; Biological Process: transmembrane transport (GO:0055085);;	K05661|0|mmu:74104|Abcb6, 1200005B17Rik; ATP-binding cassette, sub-family B (MDR/TAP), member 6; K05661 ATP-binding cassette, subfamily B (MDR/TAP), member 6 (A)	ABC transporters (ko02010)	[P]	Inorganic ion transport and metabolism	ABC transporter;; ABC transporter transmembrane region;; AAA domain	Uncharacterized protein {ECO:0000313|Ensembl:ENSCPOP00000004134} OS=Cavia porcellus (Guinea pig) PE=3 SV=1	Q	Secondary metabolites biosynthesis, transport and catabolism	ATP-binding cassette sub-family B member 6, mitochondrial [Mus musculus]
Abcb7(ENSMUSG00000031333)	3.79003	336	3.1878	273	4.83409	420	4.91095	435	3.79463	320	4.72779	401	0.932883	-0.133404	normal	--	--	Molecular Function: ATP binding (GO:0005524);; Biological Process: transport (GO:0006810);; Cellular Component: integral component of membrane (GO:0016021);; Molecular Function: ATPase activity (GO:0016887);; Molecular Function: ATPase activity, coupled to transmembrane movement of substances (GO:0042626);; Biological Process: transmembrane transport (GO:0055085);;	K05662|0|mmu:11306|Abcb7, AA517758, AU019072, Abc7; ATP-binding cassette, sub-family B (MDR/TAP), member 7; K05662 ATP-binding cassette, subfamily B (MDR/TAP), member 7 (A)	ABC transporters (ko02010)	[U]	Intracellular trafficking, secretion, and vesicular transport	ABC transporter;; ABC transporter transmembrane region	ATP-binding cassette sub-family B member 7, mitochondrial {ECO:0000313|Ensembl:ENSRNOP00000003739} OS=Rattus norvegicus (Rat) PE=1 SV=2	U	Intracellular trafficking, secretion, and vesicular transport	mCG146161 [Mus musculus]
Abcb8(ENSMUSG00000028973)	21.6224	1219	20.5012	1129	21.0561	1132	20.9951	1155	22.069	1244	23.9894	1234	0.990153	-0.0237111	normal	[V]	Defense mechanisms	Molecular Function: ATP binding (GO:0005524);; Biological Process: transport (GO:0006810);; Cellular Component: integral component of membrane (GO:0016021);; Molecular Function: kinase activity (GO:0016301);; Molecular Function: ATPase activity (GO:0016887);; Molecular Function: ATPase activity, coupled to transmembrane movement of substances (GO:0042626);; Biological Process: transmembrane trans…	K05655|0|mmu:74610|Abcb8, 4833412N02Rik, AA409895; ATP-binding cassette, sub-family B (MDR/TAP), member 8; K05655 ATP-binding cassette, subfamily B (MDR/TAP), member 8 (A)	ABC transporters (ko02010)	[U]	Intracellular trafficking, secretion, and vesicular transport	ABC transporter transmembrane region;; ABC transporter;; Zeta toxin	ATP-binding cassette sub-family B member 8, mitochondrial {ECO:0000313|EMBL:EGV91788.1} OS=Cricetulus griseus (Chinese hamster) PE=3 SV=1	Q	Secondary metabolites biosynthesis, transport and catabolism	ATP-binding cassette sub-family B member 8, mitochondrial precursor [Mus musculus]
Abcb9(ENSMUSG00000029408)	2.90685	181	2.24131	136	2.96805	185	2.76869	175	3.63205	234	3.57994	233	0.769033	-0.320111	normal	[V]	Defense mechanisms	Molecular Function: ATP binding (GO:0005524);; Biological Process: transport (GO:0006810);; Cellular Component: integral component of membrane (GO:0016021);; Molecular Function: ATPase activity (GO:0016887);; Molecular Function: ATPase activity, coupled to transmembrane movement of substances (GO:0042626);; Biological Process: transmembrane transport (GO:0055085);;	K05656|0|mmu:56325|Abcb9, TAPL, mKIAA1520; ATP-binding cassette, sub-family B (MDR/TAP), member 9; K05656 ATP-binding cassette, subfamily B (MDR/TAP), member 9 (A)	ABC transporters (ko02010);; Lysosome (ko04142)	[U]	Intracellular trafficking, secretion, and vesicular transport	ABC transporter transmembrane region;; ABC transporter	ATP-binding cassette sub-family B member 9 {ECO:0000313|EMBL:EGW14959.1} OS=Cricetulus griseus (Chinese hamster) PE=3 SV=1	U	Intracellular trafficking, secretion, and vesicular transport	ATP-binding cassette sub-family B member 9 [Mus musculus]
Abcc1(ENSMUSG00000023088)	20.491	2854	21.4732	2874	27.2662	3778	29.2954	4025	29.8647	4083	27.4872	3808	0.325087	-0.28984	normal	[V]	Defense mechanisms	Molecular Function: ATP binding (GO:0005524);; Biological Process: transport (GO:0006810);; Cellular Component: integral component of membrane (GO:0016021);; Molecular Function: ATPase activity (GO:0016887);; Molecular Function: ATPase activity, coupled to transmembrane movement of substances (GO:0042626);; Biological Process: transmembrane transport (GO:0055085);;	K05665|0|mmu:17250|Abcc1, Abcc1a, Abcc1b, MRP, Mdrap, Mrp1; ATP-binding cassette, sub-family C (CFTR/MRP), member 1; K05665 ATP-binding cassette, subfamily C (CFTR/MRP), member 1 (A)	ABC transporters (ko02010);; Sphingolipid signaling pathway (ko04071);; Vitamin digestion and absorption (ko04977);; MicroRNAs in cancer (ko05206)	[Q]	Secondary metabolites biosynthesis, transport and catabolism	ABC transporter transmembrane region;; ABC transporter;; 50S ribosome-binding GTPase;; Miro-like protein	ATP-binding cassette, sub-family C (CFTR/MRP), member 1 {ECO:0000313|EMBL:AAH90617.1} OS=Mus musculus (Mouse) PE=2 SV=1	Q	Secondary metabolites biosynthesis, transport and catabolism	multidrug resistance-associated protein 1 [Mus musculus]
Abcc10(ENSMUSG00000032842)	3.05583	303	1.52403	151	3.29414	329	3.19775	305	3.30144	320	2.98603	299	0.896902	-0.207439	normal	[V]	Defense mechanisms	Molecular Function: ATP binding (GO:0005524);; Biological Process: transport (GO:0006810);; Cellular Component: integral component of membrane (GO:0016021);; Molecular Function: ATPase activity (GO:0016887);; Molecular Function: ATPase activity, coupled to transmembrane movement of substances (GO:0042626);; Biological Process: transmembrane transport (GO:0055085);;	K05674|0|mmu:224814|Abcc10, Mrp7, mFLJ00002; ATP-binding cassette, sub-family C (CFTR/MRP), member 10; K05674 ATP-binding cassette, subfamily C (CFTR/MRP), member 10 (A)	ABC transporters (ko02010)	[Q]	Secondary metabolites biosynthesis, transport and catabolism	ABC transporter transmembrane region;; ABC transporter;; AAA domain;; 50S ribosome-binding GTPase	ATP-binding cassette, sub-family C (CFTR/MRP), member 10 {ECO:0000313|EMBL:AAI50819.1} OS=Mus musculus (Mouse) PE=2 SV=1	Q	Secondary metabolites biosynthesis, transport and catabolism	PREDICTED: multidrug resistance-associated protein 7 isoform X1 [Mus musculus]
Abcc12(ENSMUSG00000036872)	0.0178716	1	0.0532508	5	0.104932	10	0	0	0.0185709	2	0.0273615	2	--	--	--	[V]	Defense mechanisms	Molecular Function: ATP binding (GO:0005524);; Biological Process: transport (GO:0006810);; Cellular Component: integral component of membrane (GO:0016021);; Molecular Function: ATPase activity (GO:0016887);; Molecular Function: ATPase activity, coupled to transmembrane movement of substances (GO:0042626);; Biological Process: transmembrane transport (GO:0055085);;	K05672|0|mmu:244562|Abcc12, 4930467B22Rik, MRP9; ATP-binding cassette, sub-family C (CFTR/MRP), member 12; K05672 ATP-binding cassette, subfamily C (CFTR/MRP), member 12 (A)	ABC transporters (ko02010)	[Q]	Secondary metabolites biosynthesis, transport and catabolism	ABC transporter;; ABC transporter transmembrane region;; RecF/RecN/SMC N terminal domain;; AAA domain;; Protein of unknown function, DUF258;; Type II/IV secretion system protein	Multidrug resistance-associated protein 9 {ECO:0000313|Ensembl:ENSRNOP00000021095} OS=Rattus norvegicus (Rat) PE=3 SV=1	Q	Secondary metabolites biosynthesis, transport and catabolism	multidrug resistance-associated protein 9 [Mus musculus]
Abcc2(ENSMUSG00000025194)	0.0903276	12	0.0698727	9	0.117779	16	0.121327	11	0.0511854	7	0.0434157	5	--	--	--	[V]	Defense mechanisms	Molecular Function: ATP binding (GO:0005524);; Biological Process: transport (GO:0006810);; Cellular Component: integral component of membrane (GO:0016021);; Molecular Function: ATPase activity (GO:0016887);; Molecular Function: ATPase activity, coupled to transmembrane movement of substances (GO:0042626);; Biological Process: transmembrane transport (GO:0055085);;	K05666|0|mmu:12780|Abcc2, AI173996, Abc30, Cmoat, Mrp2, cMRP; ATP-binding cassette, sub-family C (CFTR/MRP), member 2; K05666 ATP-binding cassette, subfamily C (CFTR/MRP), member 2 (A)	ABC transporters (ko02010);; Bile secretion (ko04976)	[Q]	Secondary metabolites biosynthesis, transport and catabolism	ABC transporter transmembrane region;; ABC transporter;; AAA ATPase domain;; 50S ribosome-binding GTPase;; Protein of unknown function, DUF258;; Miro-like protein;; Dynamin family	Canalicular multispecific organic anion transporter cMOAT {ECO:0000313|EMBL:AAF61707.1} OS=Mus musculus (Mouse) PE=2 SV=1	Q	Secondary metabolites biosynthesis, transport and catabolism	canalicular multispecific organic anion transporter 1 [Mus musculus]
Abcc3(ENSMUSG00000020865)	1.89949	119	5.1047	179	2.28271	166	1.35857	45	2.46805	82	2.28366	69	0.0038639	1.28237	up	[V]	Defense mechanisms	Molecular Function: ATP binding (GO:0005524);; Biological Process: transport (GO:0006810);; Cellular Component: integral component of membrane (GO:0016021);; Molecular Function: ATPase activity (GO:0016887);; Molecular Function: ATPase activity, coupled to transmembrane movement of substances (GO:0042626);; Biological Process: transmembrane transport (GO:0055085);;	K05667|0|mmu:76408|Abcc3, 1700019L09Rik, ABC31, MLP2, MOAT-D, MRP3; ATP-binding cassette, sub-family C (CFTR/MRP), member 3; K05667 ATP-binding cassette, subfamily C (CFTR/MRP), member 3 (A)	ABC transporters (ko02010);; Bile secretion (ko04976)	[Q]	Secondary metabolites biosynthesis, transport and catabolism	ABC transporter transmembrane region;; ABC transporter;; AAA ATPase domain;; 50S ribosome-binding GTPase	Canalicular multispecific organic anion transporter 2 {ECO:0000313|Ensembl:ENSMUSP00000136343} OS=Mus musculus (Mouse) PE=1 SV=1	Q	Secondary metabolites biosynthesis, transport and catabolism	PREDICTED: canalicular multispecific organic anion transporter 2 isoform X1 [Mus musculus]
Abcc4(ENSMUSG00000032849)	3.10014	260	3.74281	343	2.88415	278	4.23955	450	4.69755	448	4.50277	470	0.147098	-0.593825	normal	[V]	Defense mechanisms	Molecular Function: ATP binding (GO:0005524);; Biological Process: transport (GO:0006810);; Cellular Component: integral component of membrane (GO:0016021);; Molecular Function: ATPase activity (GO:0016887);; Molecular Function: ATPase activity, coupled to transmembrane movement of substances (GO:0042626);; Biological Process: transmembrane transport (GO:0055085);;	K05673|0|mmu:239273|Abcc4, D630049P08Rik, MOATB, MRP4; ATP-binding cassette, sub-family C (CFTR/MRP), member 4; K05673 ATP-binding cassette, subfamily C (CFTR/MRP), member 4 (A)	ABC transporters (ko02010);; cAMP signaling pathway (ko04024);; Bile secretion (ko04976)	[Q]	Secondary metabolites biosynthesis, transport and catabolism	ABC transporter transmembrane region;; ABC transporter;; RecF/RecN/SMC N terminal domain;; AAA domain;; Miro-like protein;; AAA ATPase domain;; 50S ribosome-binding GTPase;; P-loop containing region of AAA domain;; Protein of unknown function, DUF258;; Dynamin family	Protein Abcc4 {ECO:0000313|Ensembl:ENSMUSP00000042186} OS=Mus musculus (Mouse) PE=1 SV=1	Q	Secondary metabolites biosynthesis, transport and catabolism	multidrug resistance-associated protein 4 isoform 1 [Mus musculus]
Abcc5(ENSMUSG00000022822)	6.30135	594	6.79145	617	6.44443	687	8.28331	856	7.7433	805	7.81814	752	0.57228	-0.308296	normal	[V]	Defense mechanisms	Molecular Function: ATP binding (GO:0005524);; Biological Process: transport (GO:0006810);; Cellular Component: integral component of membrane (GO:0016021);; Molecular Function: ATPase activity (GO:0016887);; Molecular Function: ATPase activity, coupled to transmembrane movement of substances (GO:0042626);; Biological Process: transmembrane transport (GO:0055085);;	K05668|0|mmu:27416|Abcc5, 2900011L11Rik, AI132311, Abcc5a, Abcc5b, Mrp5; ATP-binding cassette, sub-family C (CFTR/MRP), member 5; K05668 ATP-binding cassette, subfamily C (CFTR/MRP), member 5 (A)	ABC transporters (ko02010)	[Q]	Secondary metabolites biosynthesis, transport and catabolism	ABC transporter;; ABC transporter transmembrane region;; AAA domain;; RecF/RecN/SMC N terminal domain	Multidrug resistance-associated protein 5 {ECO:0000313|EMBL:EGV97798.1} OS=Cricetulus griseus (Chinese hamster) PE=3 SV=1	Q	Secondary metabolites biosynthesis, transport and catabolism	multidrug resistance-associated protein 5 isoform 1 [Mus musculus]
Abcc6(ENSMUSG00000030834)	0.0650369	5	0.058075	5	0.0342727	3	0.0332813	2	0.0401907	4	0.117373	6	--	--	--	[V]	Defense mechanisms	Molecular Function: ATP binding (GO:0005524);; Biological Process: transport (GO:0006810);; Cellular Component: integral component of membrane (GO:0016021);; Molecular Function: ATPase activity (GO:0016887);; Molecular Function: ATPase activity, coupled to transmembrane movement of substances (GO:0042626);; Biological Process: transmembrane transport (GO:0055085);;	K05669|0|mmu:27421|Abcc6, Abcc1b, DCC, Dyscalc1, Mrp6, dyscalc; ATP-binding cassette, sub-family C (CFTR/MRP), member 6; K05669 ATP-binding cassette, subfamily C (CFTR/MRP), member 6 (A)	ABC transporters (ko02010)	[Q]	Secondary metabolites biosynthesis, transport and catabolism	ABC transporter transmembrane region;; ABC transporter;; AAA domain;; AAA ATPase domain;; 50S ribosome-binding GTPase	Uncharacterized protein {ECO:0000313|Ensembl:ENSCPOP00000004398} (Fragment) OS=Cavia porcellus (Guinea pig) PE=3 SV=1	Q	Secondary metabolites biosynthesis, transport and catabolism	multidrug resistance-associated protein 6 [Mus musculus]
Abcc8(ENSMUSG00000040136)	0.53485	53	1.09609	101	1.00782	65	1.65258	124	2.03484	134	1.49522	126	0.226408	-0.765924	normal	[V]	Defense mechanisms	Molecular Function: ATP binding (GO:0005524);; Biological Process: transport (GO:0006810);; Cellular Component: integral component of membrane (GO:0016021);; Molecular Function: ATPase activity (GO:0016887);; Molecular Function: ATPase activity, coupled to transmembrane movement of substances (GO:0042626);; Biological Process: transmembrane transport (GO:0055085);;	K05032|0|mmu:20927|Abcc8, D930031B21Rik, SUR1, Sur; ATP-binding cassette, sub-family C (CFTR/MRP), member 8; K05032 ATP-binding cassette subfamily C (CFTR/MRP) member 8 (A)	ABC transporters (ko02010);; Insulin secretion (ko04911);; Type II diabetes mellitus (ko04930)	[Q]	Secondary metabolites biosynthesis, transport and catabolism	ABC transporter transmembrane region;; ABC transporter;; AAA domain;; AAA domain	Protein Abcc8 {ECO:0000313|Ensembl:ENSMUSP00000033123} OS=Mus musculus (Mouse) PE=2 SV=1	Q	Secondary metabolites biosynthesis, transport and catabolism	ATP-binding cassette sub-family C member 8 [Mus musculus]
Abcc9(ENSMUSG00000030249)	1.17366	124	1.07946	119	1.14936	139	1.11474	139	0.845269	109	0.549062	66	0.814438	0.322001	normal	[V]	Defense mechanisms	Molecular Function: ATP binding (GO:0005524);; Biological Process: transport (GO:0006810);; Cellular Component: integral component of membrane (GO:0016021);; Molecular Function: ATPase activity (GO:0016887);; Molecular Function: ATPase activity, coupled to transmembrane movement of substances (GO:0042626);; Biological Process: transmembrane transport (GO:0055085);;	K05033|0|mmu:20928|Abcc9, AI414027, AI449286, SUR2A, SUR2B, Sur2; ATP-binding cassette, sub-family C (CFTR/MRP), member 9; K05033 ATP-binding cassette subfamily C (CFTR/MRP) member 9 (A)	ABC transporters (ko02010)	[Q]	Secondary metabolites biosynthesis, transport and catabolism	ABC transporter transmembrane region;; ABC transporter;; AAA domain;; AAA domain	ATP-binding cassette sub-family C member 9 {ECO:0000313|Ensembl:ENSMUSP00000107401} OS=Mus musculus (Mouse) PE=3 SV=1	Q	Secondary metabolites biosynthesis, transport and catabolism	ATP-binding cassette sub-family C member 9 isoform b [Mus musculus]
Abcd1(ENSMUSG00000031378)	6.79126	555	4.55368	364	7.91608	644	5.21562	418	6.13679	501	5.70452	470	0.863982	0.203038	normal	--	--	Molecular Function: ATP binding (GO:0005524);; Biological Process: transport (GO:0006810);; Cellular Component: integral component of membrane (GO:0016021);; Molecular Function: ATPase activity (GO:0016887);; Molecular Function: ATPase activity, coupled to transmembrane movement of substances (GO:0042626);; Biological Process: transmembrane transport (GO:0055085);;	K05675|0|mmu:11666|Abcd1, ALDP, Ald, Aldgh; ATP-binding cassette, sub-family D (ALD), member 1; K05675 ATP-binding cassette, subfamily D (ALD), member 1 (A)	ABC transporters (ko02010);; Peroxisome (ko04146)	[I]	Lipid transport and metabolism	ABC transporter transmembrane region 2;; ABC transporter	Protein Abcd1 {ECO:0000313|Ensembl:ENSRNOP00000025863} OS=Rattus norvegicus (Rat) PE=3 SV=1	I	Lipid transport and metabolism	ATP-binding cassette sub-family D member 1 [Mus musculus]
Abcd2(ENSMUSG00000055782)	2.49049	246	2.54628	246	3.48448	340	2.19869	218	2.27778	217	2.32156	219	0.633893	0.38273	normal	--	--	Molecular Function: ATP binding (GO:0005524);; Biological Process: transport (GO:0006810);; Cellular Component: integral component of membrane (GO:0016021);; Molecular Function: ATPase activity (GO:0016887);; Molecular Function: ATPase activity, coupled to transmembrane movement of substances (GO:0042626);; Biological Process: transmembrane transport (GO:0055085);;	K05676|0|mmu:26874|Abcd2, ABC39, ALDL1, ALDR, ALDRP; ATP-binding cassette, sub-family D (ALD), member 2; K05676 ATP-binding cassette, subfamily D (ALD), member 2 (A)	ABC transporters (ko02010);; Peroxisome (ko04146)	[I]	Lipid transport and metabolism	ABC transporter transmembrane region 2;; ABC transporter	ATP-binding cassette, sub-family D (ALD), member 2 {ECO:0000313|EMBL:EDL76598.1} OS=Rattus norvegicus (Rat) PE=1 SV=1	I	Lipid transport and metabolism	ATP-binding cassette sub-family D member 2 [Mus musculus]
Abcd3(ENSMUSG00000028127)	39.5583	2267	34.2496	1907	55.2255	3101	58.6287	3337	44.1522	2433	48.4113	2668	0.888613	-0.179557	normal	--	--	Molecular Function: ATP binding (GO:0005524);; Biological Process: transport (GO:0006810);; Cellular Component: integral component of membrane (GO:0016021);; Molecular Function: ATPase activity (GO:0016887);; Molecular Function: ATPase activity, coupled to transmembrane movement of substances (GO:0042626);; Biological Process: transmembrane transport (GO:0055085);;	K05677|0|mmu:19299|Abcd3, AI313901, AU018866, AW146054, PMP68, PMP70, Pxmp1; ATP-binding cassette, sub-family D (ALD), member 3; K05677 ATP-binding cassette, subfamily D (ALD), member 3 (A)	ABC transporters (ko02010);; Peroxisome (ko04146)	[IR]	Lipid transport and metabolism;; General function prediction only	ABC transporter transmembrane region 2;; ABC transporter	ATP-binding cassette, sub-family D (ALD), member 3, isoform CRA_a {ECO:0000313|EMBL:EDL12331.1} OS=Mus musculus (Mouse) PE=2 SV=1	I	Lipid transport and metabolism	ATP-binding cassette sub-family D member 3 [Mus musculus]
Abcd4(ENSMUSG00000021240)	3.06155	150	4.02342	198	3.02039	152	2.87988	141	3.00296	148	2.82208	143	0.863982	0.252567	normal	[R]	General function prediction only	Molecular Function: ATP binding (GO:0005524);; Biological Process: transport (GO:0006810);; Cellular Component: integral component of membrane (GO:0016021);; Molecular Function: ATPase activity (GO:0016887);; Molecular Function: ATPase activity, coupled to transmembrane movement of substances (GO:0042626);; Biological Process: transmembrane transport (GO:0055085);;	K05678|0|mmu:19300|Abcd4, P69r, P70R, Pxmp1l; ATP-binding cassette, sub-family D (ALD), member 4; K05678 ATP-binding cassette, subfamily D (ALD), member 4 (A)	ABC transporters (ko02010);; Peroxisome (ko04146)	[IR]	Lipid transport and metabolism;; General function prediction only	ABC transporter transmembrane region 2;; ABC transporter	RCG20670, isoform CRA_a {ECO:0000313|EMBL:EDL81519.1} OS=Rattus norvegicus (Rat) PE=3 SV=1	I	Lipid transport and metabolism	ATP-binding cassette, sub-family D (ALD), member 4, isoform CRA_e [Mus musculus]
Abce1(ENSMUSG00000058355)	24.0101	1557	23.3759	1480	33.6144	2151	36.37	2360	25.0402	1561	29.992	1878	0.942867	-0.12509	normal	[R]	General function prediction only	Molecular Function: ATP binding (GO:0005524);; Molecular Function: ATPase activity (GO:0016887);;	K06174|0|ptr:461523|ABCE1; ATP-binding cassette, sub-family E (OABP), member 1; K06174 ATP-binding cassette, sub-family E, member 1 (A)	--	[A]	RNA processing and modification	ABC transporter;; Possible Fer4-like domain in RNase L inhibitor, RLI;; AAA domain;; RecF/RecN/SMC N terminal domain;; AAA ATPase domain;; 4Fe-4S binding domain;; AAA ATPase domain;; AAA domain;; ATPase family associated with various cellular activities (AAA);; Protein of unknown function, DUF258;; Miro-like protein;; NACHT domain	Uncharacterized protein {ECO:0000313|Ensembl:ENSCPOP00000006643} OS=Cavia porcellus (Guinea pig) PE=3 SV=1	A	RNA processing and modification	ATP-binding cassette sub-family E member 1 [Rattus norvegicus]
Abcf1(ENSMUSG00000038762)	53.6183	4371	46.4086	3813	63.5039	5177	56.4279	4633	58.0311	4749	56.5289	4672	0.976245	-0.0373823	normal	[R]	General function prediction only	Molecular Function: ATP binding (GO:0005524);; Molecular Function: ATPase activity (GO:0016887);;	K06184|0|mmu:224742|Abcf1, AU041969, Abc50, D17Wsu166e, GCN20; ATP-binding cassette, sub-family F (GCN20), member 1; K06184 ATP-binding cassette, subfamily F, member 1 (A)	--	[J]	Translation, ribosomal structure and biogenesis	ABC transporter;; AAA domain;; RecF/RecN/SMC N terminal domain;; AAA domain;; P-loop containing region of AAA domain;; NACHT domain;; AAA domain;; AAA domain;; ABC transporter;; Protein of unknown function, DUF258;; ATPase family associated with various cellular activities (AAA);; Molybdopterin guanine dinucleotide synthesis protein B;; AAA domain (dynein-related subfamily);; RNA helicase	ATP-binding cassette, sub-family F (GCN20), member 1 {ECO:0000313|EMBL:AAH46965.1} OS=Mus musculus (Mouse) PE=2 SV=1	J	Translation, ribosomal structure and biogenesis	ATP-binding cassette sub-family F member 1 [Mus musculus]
Abcf2(ENSMUSG00000028953)	65.0717	3872	55.501	3375	58.9216	3499	74.7543	4498	75.7631	4544	74.5537	4504	0.290044	-0.295921	normal	--	--	Molecular Function: ATP binding (GO:0005524);; Molecular Function: ATPase activity (GO:0016887);;	K06185|0|mmu:27407|Abcf2, 0710005O05Rik, Drr3, E430001O06; ATP-binding cassette, sub-family F (GCN20), member 2; K06185 ATP-binding cassette, subfamily F, member 2 (A)	--	[R]	General function prediction only	ABC transporter;; ABC transporter;; AAA domain;; P-loop containing region of AAA domain;; AAA domain;; Miro-like protein	Putative uncharacterized protein {ECO:0000313|EMBL:BAE23280.1} OS=Mus musculus (Mouse) PE=2 SV=1	R	General function prediction only	ATP-binding cassette sub-family F member 2 isoform 1 [Mus musculus]
Abcf3(ENSMUSG00000003234)	27.3668	1799	24.5386	1602	27.7602	1809	26.9993	1765	31.5836	2048	30.0195	1954	0.894978	-0.109405	normal	[R]	General function prediction only	Molecular Function: ATP binding (GO:0005524);; Molecular Function: ATPase activity (GO:0016887);;	K06158|0|mmu:27406|Abcf3, AI326318, AU016058, BB119416; ATP-binding cassette, sub-family F (GCN20), member 3; K06158 ATP-binding cassette, subfamily F, member 3 (A)	--	[EJ]	Amino acid transport and metabolism;; Translation, ribosomal structure and biogenesis	ABC transporter;; ABC transporter;; AAA domain;; RecF/RecN/SMC N terminal domain;; AAA domain;; AAA domain;; Miro-like protein;; NACHT domain	Uncharacterized protein {ECO:0000313|Ensembl:ENSSTOP00000007450} OS=Spermophilus tridecemlineatus (Thirteen-lined ground squirrel) PE=3 SV=1	EJ	Amino acid transport and metabolism;; Translation, ribosomal structure and biogenesis	ATP-binding cassette sub-family F member 3 [Mus musculus]
Abcg1(ENSMUSG00000024030)	5.69819	471	5.57557	468	5.47159	449	5.82398	461	6.96658	555	5.86838	478	0.970722	-0.0671505	normal	[V]	Defense mechanisms	Molecular Function: ATP binding (GO:0005524);; Cellular Component: membrane (GO:0016020);; Molecular Function: ATPase activity (GO:0016887);;	K05679|0|mmu:11307|Abcg1, AW413978, Abc8, White; ATP-binding cassette, sub-family G (WHITE), member 1; K05679 ATP-binding cassette, subfamily G (WHITE), member 1 (A)	ABC transporters (ko02010)	[Q]	Secondary metabolites biosynthesis, transport and catabolism	ABC-2 type transporter;; ABC transporter;; AAA domain	ATP-binding cassette, sub-family G (WHITE), member 1, isoform CRA_b {ECO:0000313|EMBL:EDL40378.1} OS=Mus musculus (Mouse) PE=2 SV=1	Q	Secondary metabolites biosynthesis, transport and catabolism	ATP-binding cassette sub-family G member 1 [Mus musculus]
Abcg2(ENSMUSG00000029802)	15.1019	474	22.8365	535	18.7306	478	22.0253	513	21.0053	463	19.3457	475	0.967257	0.0754964	normal	[V]	Defense mechanisms	Molecular Function: ATP binding (GO:0005524);; Cellular Component: membrane (GO:0016020);; Molecular Function: ATPase activity (GO:0016887);;	K05681|0|mmu:26357|Abcg2, ABC15, ABCP, AI428558, BCRP, Bcrp1, MXR, MXR1; ATP-binding cassette, sub-family G (WHITE), member 2; K05681 ATP-binding cassette, subfamily G (WHITE), member 2 (A)	ABC transporters (ko02010);; Bile secretion (ko04976)	[Q]	Secondary metabolites biosynthesis, transport and catabolism	ABC-2 type transporter;; ABC transporter;; AAA domain	ATP-binding cassette sub-family G member 2 {ECO:0000313|EMBL:AGZ87979.1} (Fragment) OS=Mus musculus (Mouse) PE=2 SV=1	Q	Secondary metabolites biosynthesis, transport and catabolism	ATP-binding cassette sub-family G member 2 [Mus musculus]
Abcg3(ENSMUSG00000029299)	0.137426	7	0.173829	9	0.38628	21	0.0879825	4	0.247045	14	0.161463	8	--	--	--	[V]	Defense mechanisms	Molecular Function: ATP binding (GO:0005524);; Cellular Component: membrane (GO:0016020);; Molecular Function: ATPase activity (GO:0016887);;	K05682|0|mmu:27405|Abcg3, Abcp2, Mxr2; ATP-binding cassette, sub-family G (WHITE), member 3; K05682 ATP-binding cassette, subfamily G (WHITE), member 3 (A)	ABC transporters (ko02010)	[Q]	Secondary metabolites biosynthesis, transport and catabolism	ABC-2 type transporter;; ABC transporter	ATP-binding cassette sub-family G member 3 {ECO:0000313|Ensembl:ENSMUSP00000120179} OS=Mus musculus (Mouse) PE=4 SV=1	V	Defense mechanisms	ATP-binding cassette sub-family G member 3 [Mus musculus]
Abcg4(ENSMUSG00000032131)	0.970802	66	0.900284	65	0.798398	61	0.970638	68	1.19508	81	0.46894	34	0.97305	0.110337	normal	[V]	Defense mechanisms	Molecular Function: ATP binding (GO:0005524);; Cellular Component: membrane (GO:0016020);; Molecular Function: ATPase activity (GO:0016887);;	K05680|0|mmu:192663|Abcg4, 6430517O04Rik; ATP-binding cassette, sub-family G (WHITE), member 4; K05680 ATP-binding cassette, subfamily G (WHITE), member 4 (A)	ABC transporters (ko02010)	[Q]	Secondary metabolites biosynthesis, transport and catabolism	ABC-2 type transporter;; ABC transporter;; AAA domain	Putative white family ABC-transporter {ECO:0000313|EMBL:CAD19779.2} OS=Mus musculus (Mouse) PE=2 SV=2	Q	Secondary metabolites biosynthesis, transport and catabolism	ATP-binding cassette sub-family G member 4 [Mus musculus]
Abcg5(ENSMUSG00000040505)	0.0560451	1	0.111939	3	0.0526558	2	0	0	0.153144	6	0.117419	3	--	--	--	[V]	Defense mechanisms	Molecular Function: ATP binding (GO:0005524);; Cellular Component: membrane (GO:0016020);; Molecular Function: ATPase activity (GO:0016887);;	K05683|0|mmu:27409|Abcg5, AW112016, cmp, sterolin-1, trac; ATP-binding cassette, sub-family G (WHITE), member 5; K05683 ATP-binding cassette, subfamily G (WHITE), member 5 (sterolin 1) (A)	ABC transporters (ko02010);; Fat digestion and absorption (ko04975);; Bile secretion (ko04976)	[Q]	Secondary metabolites biosynthesis, transport and catabolism	ABC transporter;; ABC-2 type transporter;; AAA domain	Sterolin-1 {ECO:0000313|EMBL:AAL82586.1} OS=Mus musculus (Mouse) PE=2 SV=1	Q	Secondary metabolites biosynthesis, transport and catabolism	ATP-binding cassette sub-family G member 5 [Mus musculus]
Abcg8(ENSMUSG00000024254)	0.0434079	2	0.114268	7	0.0224974	1	0.0603747	3	0.0661711	3	0.0293388	1	--	--	--	[V]	Defense mechanisms	Molecular Function: ATP binding (GO:0005524);; Cellular Component: membrane (GO:0016020);; Molecular Function: ATPase activity (GO:0016887);;	K05684|0|rno:155192|Abcg8; ATP-binding cassette, subfamily G (WHITE), member 8; K05684 ATP-binding cassette, subfamily G (WHITE), member 8 (sterolin 2) (A)	ABC transporters (ko02010);; Fat digestion and absorption (ko04975);; Bile secretion (ko04976)	[Q]	Secondary metabolites biosynthesis, transport and catabolism	ABC-2 type transporter;; ABC transporter	Sterolin 2 {ECO:0000313|EMBL:AAL82898.1} OS=Mus musculus (Mouse) PE=3 SV=1	Q	Secondary metabolites biosynthesis, transport and catabolism	ATP-binding cassette sub-family G member 8 isoform 1 [Mus musculus]
Abhd10(ENSMUSG00000033157)	25.0889	641	20.2447	445	26.3764	629	24.0274	591	26.1808	575	29.9635	722	0.943962	-0.104183	normal	[R]	General function prediction only	Biological Process: proteolysis (GO:0006508);; Molecular Function: serine-type peptidase activity (GO:0008236);;	--	--	--	--	Alpha/beta hydrolase family;; Alpha/beta hydrolase family;; alpha/beta hydrolase fold;; Prolyl oligopeptidase family	Abhd10 protein {ECO:0000313|EMBL:AAI61919.1} OS=Rattus norvegicus (Rat) PE=2 SV=1	R	General function prediction only	mycophenolic acid acyl-glucuronide esterase, mitochondrial isoform 1 precursor [Mus musculus]
Abhd11(ENSMUSG00000040532)	41.1605	966	40.4887	938	37.6558	862	33.4935	767	39.0131	904	36.1664	846	0.830135	0.175278	normal	[R]	General function prediction only	Biological Process: biosynthetic process (GO:0009058);; Molecular Function: hydrolase activity, acting on ester bonds (GO:0016788);;	K13703|0|rno:360831|Abhd11, Abhd11l1, Wbscr21; abhydrolase domain containing 11; K13703 abhydrolase domain-containing protein 11 (A)	--	[R]	General function prediction only	Alpha/beta hydrolase family;; Alpha/beta hydrolase family;; alpha/beta hydrolase fold;; PGAP1-like protein;; Thioesterase domain;; Putative esterase;; Chlorophyllase enzyme	Protein Abhd11 {ECO:0000313|Ensembl:ENSRNOP00000025560} OS=Rattus norvegicus (Rat) PE=4 SV=1	R	General function prediction only	alpha/beta hydrolase domain-containing protein 11 isoform 1 [Mus musculus]
Abhd12(ENSMUSG00000032046)	74.1277	2971	63.8067	2568	78.1457	3142	64.5188	2585	68.0394	2726	64.8902	2609	0.74387	0.168946	normal	[R]	General function prediction only	--	K13704|0|mmu:76192|Abhd12, 1500011G07Rik, 6330583M11Rik, AI431047, AW547313; abhydrolase domain containing 12 (EC:3.1.1.23); K13704 abhydrolase domain-containing protein 12 [EC:3.1.1.23] (A)	--	[R]	General function prediction only	Alpha/beta hydrolase family;; Alpha/beta hydrolase family;; alpha/beta hydrolase fold;; alpha/beta hydrolase fold	Uncharacterized protein {ECO:0000313|Ensembl:ENSCPOP00000003680} OS=Cavia porcellus (Guinea pig) PE=4 SV=1	R	General function prediction only	monoacylglycerol lipase ABHD12 [Mus musculus]
Abhd12b(ENSMUSG00000090121)	0	0	0.108702	2	0	0	0.0368711	0	0	0	0	0	--	--	--	[R]	General function prediction only	Biological Process: proteolysis (GO:0006508);; Molecular Function: serine-type peptidase activity (GO:0008236);;	K13705|0|mmu:100504285|Abhd12b, Gm804; abhydrolase domain containing 12B; K13705 abhydrolase domain-containing protein 12B (A)	--	[R]	General function prediction only	Alpha/beta hydrolase family;; Alpha/beta hydrolase family;; alpha/beta hydrolase fold;; Prolyl oligopeptidase family	Protein Abhd12b {ECO:0000313|Ensembl:ENSMUSP00000134568} OS=Mus musculus (Mouse) PE=4 SV=1	R	General function prediction only	abhydrolase domain-containing protein 12B [Mus musculus]
Abhd13(ENSMUSG00000040396)	9.17846	744	9.28725	732	10.2613	820	11.7866	958	11.1774	868	9.79376	761	0.893965	-0.133927	normal	[R]	General function prediction only	--	K06889|0|mmu:68904|Abhd13, 1110065L07Rik, AI463703, AI788994; abhydrolase domain containing 13; K06889 (A)	--	[R]	General function prediction only	Alpha/beta hydrolase family;; Alpha/beta hydrolase family;; alpha/beta hydrolase fold;; Acetyl xylan esterase (AXE1);; Phospholipase/Carboxylesterase;; alpha/beta hydrolase fold	Similar to 1110065L07Rik protein (Predicted), isoform CRA_b {ECO:0000313|EMBL:EDM08802.1} OS=Rattus norvegicus (Rat) PE=1 SV=1	R	General function prediction only	alpha/beta hydrolase domain-containing protein 13 [Mus musculus]
Abhd14a(ENSMUSG00000042210)	11.2122	226	20.1099	412	23.9608	478	23.2338	466	26.5848	512	26.0953	530	0.633893	-0.396964	normal	[R]	General function prediction only	--	K13706|1.1193e-148|mmu:68644|Abhd14a, 1110013B16Rik, AW558221, Dorz1; abhydrolase domain containing 14A; K13706 abhydrolase domain-containing protein 14 (A)	--	--	--	Alpha/beta hydrolase family;; Alpha/beta hydrolase family	Alpha/beta hydrolase domain-containing protein 14A {ECO:0000313|Ensembl:ENSMUSP00000126916} OS=Mus musculus (Mouse) PE=4 SV=1	R	General function prediction only	alpha/beta hydrolase domain-containing protein 14A isoform b [Mus musculus]
Abhd14b(ENSMUSG00000042073)	8.98718	206	11.3138	312	8.66632	255	7.92172	204	10.924	275	7.12721	203	0.866441	0.222188	normal	[R]	General function prediction only	--	K13706|9.37656e-139|mmu:76491|Abhd14b, 1810013B01Rik; abhydrolase domain containing 14b; K13706 abhydrolase domain-containing protein 14 (A)	--	--	--	Alpha/beta hydrolase family;; Alpha/beta hydrolase family	Alpha/beta hydrolase domain-containing protein 14B {ECO:0000313|Ensembl:ENSMUSP00000038755} OS=Mus musculus (Mouse) PE=4 SV=1	R	General function prediction only	alpha/beta hydrolase domain-containing protein 14B [Mus musculus]
Abhd15(ENSMUSG00000000686)	0.230951	10	0.124368	5	0.486903	22	0.213305	9	0.257903	12	0.106921	4	--	--	--	[R]	General function prediction only	--	K13707|0|mmu:67477|Abhd15, 1300007F04Rik; abhydrolase domain containing 15 (EC:3.1.1.-); K13707 abhydrolase domain-containing protein 15 (A)	--	[R]	General function prediction only	Alpha/beta hydrolase family	RIKEN cDNA 1300007F04 {ECO:0000313|EMBL:EDL12888.1} OS=Mus musculus (Mouse) PE=2 SV=1	R	General function prediction only	abhydrolase domain-containing protein 15 precursor [Mus musculus]
Abhd16a(ENSMUSG00000007036)	43.2969	1695	39.697	1555	38.0876	1487	35.6926	1382	43.1612	1683	36.2668	1431	0.893965	0.114266	normal	--	--	--	--	--	[R]	General function prediction only	Alpha/beta hydrolase family;; Alpha/beta hydrolase family;; alpha/beta hydrolase fold	Uncharacterized protein {ECO:0000313|Ensembl:ENSSTOP00000011678} OS=Spermophilus tridecemlineatus (Thirteen-lined ground squirrel) PE=4 SV=1	R	General function prediction only	abhydrolase domain-containing protein 16A [Mus musculus]
Abhd16b(ENSMUSG00000055882)	0.133295	3	0.0331055	0	0.10525	3	0.136798	3	0.137313	4	0.0681409	1	--	--	--	--	--	--	--	--	[R]	General function prediction only	Alpha/beta hydrolase family;; Alpha/beta hydrolase family;; alpha/beta hydrolase fold	Uncharacterized protein C20orf135-like {ECO:0000313|EMBL:EGW11088.1} OS=Cricetulus griseus (Chinese hamster) PE=4 SV=1	R	General function prediction only	abhydrolase domain-containing protein 16B [Mus musculus]
Abhd17a(ENSMUSG00000003346)	199.189	4643	186.058	4399	180.18	4252	174.265	4066	190.984	4566	196.917	4633	0.971093	0.0417036	normal	[R]	General function prediction only	Biological Process: proteolysis (GO:0006508);; Molecular Function: serine-type peptidase activity (GO:0008236);;	--	--	[R]	General function prediction only	Alpha/beta hydrolase family;; Alpha/beta hydrolase family;; alpha/beta hydrolase fold;; Prolyl oligopeptidase family;; Dienelactone hydrolase family	Abhydrolase domain-containing protein FAM108A {ECO:0000313|EMBL:EGV99521.1} OS=Cricetulus griseus (Chinese hamster) PE=4 SV=1	R	General function prediction only	alpha/beta hydrolase domain-containing protein 17A precursor [Mus musculus]
Abhd17b(ENSMUSG00000047368)	11.9789	395	10.8618	349	16.1791	521	16.5945	553	11.5512	367	12.1299	380	1	-0.00365681	normal	[R]	General function prediction only	Biological Process: proteolysis (GO:0006508);; Molecular Function: serine-type peptidase activity (GO:0008236);;	--	--	[R]	General function prediction only	Alpha/beta hydrolase family;; Alpha/beta hydrolase family;; alpha/beta hydrolase fold;; Prolyl oligopeptidase family;; Dienelactone hydrolase family	Abhydrolase domain-containing protein FAM108B1 {ECO:0000313|EMBL:EGW10178.1} OS=Cricetulus griseus (Chinese hamster) PE=4 SV=1	R	General function prediction only	PREDICTED: alpha/beta hydrolase domain-containing protein 17B [Mesocricetus auratus]
Abhd17c(ENSMUSG00000038459)	32.8561	1031	34.8982	1072	30.7399	966	37.3123	1147	36.0777	1136	39.4759	1192	0.86884	-0.139659	normal	[R]	General function prediction only	Biological Process: proteolysis (GO:0006508);; Molecular Function: serine-type peptidase activity (GO:0008236);;	--	--	[R]	General function prediction only	Alpha/beta hydrolase family;; Alpha/beta hydrolase family;; alpha/beta hydrolase fold;; Prolyl oligopeptidase family;; Dienelactone hydrolase family	Similar to RIKEN cDNA 2210412D01, isoform CRA_b {ECO:0000313|EMBL:EDM08764.1} OS=Rattus norvegicus (Rat) PE=2 SV=1	R	General function prediction only	PREDICTED: alpha/beta hydrolase domain-containing protein 17C isoform X1 [Microtus ochrogaster]
Abhd18(ENSMUSG00000037818)	2.57715	112	1.38184	62	3.64631	131	2.50308	101	1.82403	77	2.67909	92	0.912739	0.207575	normal	--	--	--	--	--	[S]	Function unknown	Uncharacterized conserved protein (DUF2048);; Alpha/beta hydrolase family	Protein LOC499602 {ECO:0000313|Ensembl:ENSRNOP00000059389} OS=Rattus norvegicus (Rat) PE=4 SV=2	S	Function unknown	uncharacterized protein C4orf29 homolog precursor [Mus musculus]
Abhd2(ENSMUSG00000039202)	9.60547	1253	9.59941	1250	14.2929	1873	12.4694	1625	9.89169	1279	8.17251	1061	0.901043	0.178134	normal	[R]	General function prediction only	--	K13697|0|mmu:54608|Abhd2, 2210009N18Rik, LABH2, Labh-2; abhydrolase domain containing 2; K13697 abhydrolase domain-containing protein 2 (A)	--	[R]	General function prediction only	alpha/beta hydrolase fold;; Alpha/beta hydrolase family	Protein Abhd2 {ECO:0000313|Ensembl:ENSRNOP00000023506} OS=Rattus norvegicus (Rat) PE=4 SV=1	R	General function prediction only	abhydrolase domain-containing protein 2 [Mus musculus]
Abhd3(ENSMUSG00000002475)	12.5656	397	14.7146	458	13.8588	435	13.549	426	11.5869	359	13.6346	419	0.920476	0.138901	normal	[R]	General function prediction only	--	K13696|0|mmu:106861|Abhd3, AA675331, LABH3; abhydrolase domain containing 3; K13696 abhydrolase domain-containing protein 1/3 (A)	--	[R]	General function prediction only	Alpha/beta hydrolase family;; alpha/beta hydrolase fold;; Alpha/beta hydrolase family	Abhydrolase domain-containing protein 3 {ECO:0000313|Ensembl:ENSMUSP00000113137} OS=Mus musculus (Mouse) PE=4 SV=1	R	General function prediction only	abhydrolase domain-containing protein 3 [Mus musculus]
Abhd4(ENSMUSG00000040997)	317.283	15766	283.008	14121	368.679	18431	321.098	15830	337.611	16775	321.465	16094	0.984379	0.0246281	normal	[R]	General function prediction only	--	K13698|0|cge:100767680|Abhd4; abhydrolase domain containing 4; K13698 abhydrolase domain-containing protein 4 (A)	--	[R]	General function prediction only	Alpha/beta hydrolase family;; alpha/beta hydrolase fold;; Alpha/beta hydrolase family;; Platelet-activating factor acetylhydrolase, isoform II	Abhydrolase domain-containing protein 4 {ECO:0000313|Ensembl:ENSMUSP00000044134} OS=Mus musculus (Mouse) PE=2 SV=1	R	General function prediction only	abhydrolase domain-containing protein 4 isoform 1 [Mus musculus]
Abhd5(ENSMUSG00000032540)	17.6374	934	19.2327	1019	18.6095	973	19.0971	986	22.1568	1031	20.1218	1045	0.987703	-0.0264654	normal	[R]	General function prediction only	--	K13699|0|mmu:67469|Abhd5, 1300003D03Rik, 2010002J10Rik, CDS, CGI-58, IECN5, NCIE2; abhydrolase domain containing 5 (EC:2.3.1.51); K13699 abhydrolase domain-containing protein 5 [EC:2.3.1.51] (A)	--	[R]	General function prediction only	Alpha/beta hydrolase family;; alpha/beta hydrolase fold;; Alpha/beta hydrolase family	Abhd5 protein {ECO:0000313|EMBL:AAI27471.1} (Fragment) OS=Rattus norvegicus (Rat) PE=2 SV=1	R	General function prediction only	1-acylglycerol-3-phosphate O-acyltransferase ABHD5 [Mus musculus]
Abhd6(ENSMUSG00000025277)	25.0894	957	29.4013	1133	30.6189	1167	26.5042	1018	27.7394	1032	26.4689	1023	0.896988	0.12249	normal	[R]	General function prediction only	--	K13700|0|mmu:66082|Abhd6, 0610041D24Rik, AA673485, AV065425; abhydrolase domain containing 6 (EC:3.1.1.23); K13700 abhydrolase domain-containing protein 6 [EC:3.1.1.23] (A)	Retrograde endocannabinoid signaling (ko04723)	[R]	General function prediction only	Alpha/beta hydrolase family;; alpha/beta hydrolase fold;; Alpha/beta hydrolase family;; Lipase;; Dienelactone hydrolase family	Monoacylglycerol lipase ABHD6-like protein {ECO:0000313|EMBL:ERE88421.1} OS=Cricetulus griseus (Chinese hamster) PE=4 SV=1	R	General function prediction only	monoacylglycerol lipase ABHD6 [Mus musculus]
Abhd8(ENSMUSG00000007950)	36.3451	1303	35.2485	1282	33.559	1219	31.2457	1128	34.7766	1275	35.1231	1276	0.940455	0.086994	normal	--	--	--	K13701|0|mmu:64296|Abhd8, 0910001L24Rik, AB030191; abhydrolase domain containing 8; K13701 abhydrolase domain-containing protein 8 (A)	--	[R]	General function prediction only	Alpha/beta hydrolase family;; alpha/beta hydrolase fold;; Alpha/beta hydrolase family;; Putative lysophospholipase	Protein Abhd8 {ECO:0000313|Ensembl:ENSRNOP00000000060} OS=Rattus norvegicus (Rat) PE=2 SV=1	R	General function prediction only	abhydrolase domain-containing protein 8 [Mus musculus]
Abi1(ENSMUSG00000058835)	34.0141	1711	32.5853	1632	41.6009	2109	44.8455	2280	34.1348	1722	38.8544	1880	0.95526	-0.0728805	normal	--	--	Molecular Function: protein binding (GO:0005515);;	--	--	[TZ]	Signal transduction mechanisms;; Cytoskeleton	Abl-interactor HHR;; SH3 domain;; Variant SH3 domain;; Variant SH3 domain	Abi1 protein {ECO:0000313|EMBL:AAI29093.1} OS=Rattus norvegicus (Rat) PE=2 SV=1	T	Signal transduction mechanisms	abl interactor 1 isoform 1 [Mus musculus]
Abi2(ENSMUSG00000026782)	9.79461	968	8.7385	850	14.4152	1403	11.6102	1138	9.29821	884	11.9042	1109	0.969713	0.0744952	normal	--	--	Molecular Function: protein binding (GO:0005515);;	K05751|0|mmu:329165|Abi2, 8430425M24Rik, AI839867, C130078H13; abl-interactor 2; K05751 abl interactor 2 (A)	Regulation of actin cytoskeleton (ko04810)	[TZ]	Signal transduction mechanisms;; Cytoskeleton	Abl-interactor HHR;; SH3 domain	Abl interactor 2 {ECO:0000313|Ensembl:ENSMUSP00000140274} OS=Mus musculus (Mouse) PE=2 SV=1	T	Signal transduction mechanisms	abl interactor 2 isoform 1 [Mus musculus]
Abi3(ENSMUSG00000018381)	8.02565	694	8.07131	702	6.34048	549	4.32687	373	6.77752	591	5.79994	507	0.370391	0.443225	normal	--	--	Molecular Function: protein binding (GO:0005515);;	--	--	[TZ]	Signal transduction mechanisms;; Cytoskeleton	Abl-interactor HHR;; Variant SH3 domain;; SH3 domain;; Variant SH3 domain	Protein Abi3 {ECO:0000313|Ensembl:ENSRNOP00000007897} OS=Rattus norvegicus (Rat) PE=2 SV=1	T	Signal transduction mechanisms	ABI gene family member 3 isoform 1 [Mus musculus]
Abi3bp(ENSMUSG00000035258)	4.07064	272	4.22745	297	3.06362	254	3.12567	252	3.74968	260	2.0242	187	0.80305	0.276773	normal	--	--	Molecular Function: protein binding (GO:0005515);;	--	--	--	--	Fibronectin type III domain;; Interferon-alpha/beta receptor, fibronectin type III	Target of Nesh-SH3 variant 5 {ECO:0000313|EMBL:BAD91391.1} OS=Mus musculus (Mouse) PE=2 SV=1	R	General function prediction only	target of Nesh-SH3 isoform 5 precursor [Mus musculus]
Abl1(ENSMUSG00000026842)	17.4473	2433	18.9789	2586	16.8107	2289	20.4526	2880	24.1568	3316	19.9288	2836	0.425293	-0.265548	normal	[RTKL]	General function prediction only;; Signal transduction mechanisms;; Transcription;; Replication, recombination and repair	Molecular Function: protein kinase activity (GO:0004672);; Molecular Function: non-membrane spanning protein tyrosine kinase activity (GO:0004715);; Molecular Function: protein binding (GO:0005515);; Molecular Function: ATP binding (GO:0005524);; Biological Process: protein phosphorylation (GO:0006468);;	K06619|0|mmu:11350|Abl1, AI325092, Abl, E430008G22Rik, c-Abl; c-abl oncogene 1, non-receptor tyrosine kinase (EC:2.7.10.2); K06619 abelson tyrosine-protein kinase 1 [EC:2.7.10.2] (A)	ErbB signaling pathway (ko04012);; Ras signaling pathway (ko04014);; Cell cycle (ko04110);; Axon guidance (ko04360);; Neurotrophin signaling pathway (ko04722);; Pathways in cancer (ko05200);; MicroRNAs in cancer (ko05206);; Chronic myeloid leukemia (ko05220);; Viral myocarditis (ko05416)	[T]	Signal transduction mechanisms	Protein tyrosine kinase;; Protein kinase domain;; F-actin binding;; SH2 domain;; SH3 domain;; Variant SH3 domain;; Variant SH3 domain;; Bacterial SH3 domain	Abl1 protein {ECO:0000313|EMBL:AAI03771.1} OS=Mus musculus (Mouse) PE=2 SV=1	T	Signal transduction mechanisms	tyrosine-protein kinase ABL1 isoform a [Mus musculus]
Abl2(ENSMUSG00000026596)	4.91356	1012	5.25932	1071	7.18582	1468	8.80246	1668	7.06344	1449	6.42697	1313	0.614167	-0.282831	normal	[RTKL]	General function prediction only;; Signal transduction mechanisms;; Transcription;; Replication, recombination and repair	Molecular Function: protein kinase activity (GO:0004672);; Molecular Function: non-membrane spanning protein tyrosine kinase activity (GO:0004715);; Molecular Function: protein binding (GO:0005515);; Molecular Function: ATP binding (GO:0005524);; Biological Process: protein phosphorylation (GO:0006468);;	K08887|0|rno:304883|Abl2, Abll, Arg; ABL proto-oncogene 2, non-receptor tyrosine kinase (EC:2.7.10.1); K08887 abelson tyrosine-protein kinase 2 [EC:2.7.10.2] (A)	ErbB signaling pathway (ko04012);; Ras signaling pathway (ko04014);; Viral myocarditis (ko05416)	[T]	Signal transduction mechanisms	Protein tyrosine kinase;; Protein kinase domain;; F-actin binding;; SH2 domain;; SH3 domain;; Variant SH3 domain;; Variant SH3 domain;; Bacterial SH3 domain	Abelson tyrosine-protein kinase 2 {ECO:0000313|Ensembl:ENSMUSP00000027888} OS=Mus musculus (Mouse) PE=1 SV=1	T	Signal transduction mechanisms	Abelson tyrosine-protein kinase 2 isoform b [Mus musculus]
Ablim1(ENSMUSG00000025085)	5.74831	637	5.20116	545	5.2424	616	4.6216	491	6.17781	646	4.59762	464	0.818549	0.205027	normal	--	--	Molecular Function: actin binding (GO:0003779);; Biological Process: cytoskeleton organization (GO:0007010);;	K07520|0|cge:100767228|Ablim1; actin binding LIM protein 1; K07520 actin-binding LIM protein (A)	Axon guidance (ko04360)	[TZ]	Signal transduction mechanisms;; Cytoskeleton	LIM domain;; Villin headpiece domain	Actin-binding LIM protein 1 {ECO:0000313|Ensembl:ENSMUSP00000078336} OS=Mus musculus (Mouse) PE=1 SV=1	Z	Cytoskeleton	actin-binding LIM protein 1 isoform 1 [Mus musculus]
Ablim2(ENSMUSG00000029095)	1.43612	79	1.64493	66	1.42132	60	1.24425	78	1.80325	98	2.17891	96	0.80305	-0.369279	normal	--	--	Molecular Function: actin binding (GO:0003779);; Biological Process: cytoskeleton organization (GO:0007010);;	K07520|0|mmu:231148|Ablim2, AI606905, C230091L11; actin-binding LIM protein 2; K07520 actin-binding LIM protein (A)	Axon guidance (ko04360)	[TZ]	Signal transduction mechanisms;; Cytoskeleton	LIM domain;; Villin headpiece domain	Actin-binding LIM protein 2 {ECO:0000313|Ensembl:ENSMUSP00000123525} OS=Mus musculus (Mouse) PE=1 SV=1	Z	Cytoskeleton	actin-binding LIM protein 2 isoform 1 [Mus musculus]
Ablim3(ENSMUSG00000032735)	0.580469	51	0.850355	75	0.495882	44	0.686178	62	0.553821	50	0.460941	42	0.951219	0.188176	normal	--	--	Molecular Function: actin binding (GO:0003779);; Biological Process: cytoskeleton organization (GO:0007010);;	K07520|0|mmu:319713|Ablim3, AW990719, D930036B08Rik; actin binding LIM protein family, member 3; K07520 actin-binding LIM protein (A)	Axon guidance (ko04360)	[TZ]	Signal transduction mechanisms;; Cytoskeleton	LIM domain;; Villin headpiece domain	Protein Ablim3 {ECO:0000313|Ensembl:ENSRNOP00000026227} (Fragment) OS=Rattus norvegicus (Rat) PE=4 SV=1	TZ	Signal transduction mechanisms;; Cytoskeleton	mKIAA0843 protein [Mus musculus]
Abo(ENSMUSG00000015787)	0.333932	10	0.156694	5	0.6554	21	0.217717	7	0.303862	11	0.592156	21	--	--	--	--	--	Biological Process: carbohydrate metabolic process (GO:0005975);; Cellular Component: membrane (GO:0016020);; Molecular Function: transferase activity, transferring hexosyl groups (GO:0016758);;	K00709|0|rno:100301568|Abo, Abo2; ABO blood group (transferase A, alpha 1-3-N-acetylgalactosaminyltransferase; transferase B, alpha 1-3-galactosyltransferase) (EC:2.4.1.37 2.4.1.40); K00709 histo-blood group ABO system transferase [EC:2.4.1.40 2.4.1.37] (A)	Glycosphingolipid biosynthesis - lacto and neolacto series (ko00601)	--	--	Glycosyltransferase family 6	Histo-blood group ABO system transferase {ECO:0000313|Ensembl:ENSMUSP00000109679} OS=Mus musculus (Mouse) PE=4 SV=1	G	Carbohydrate transport and metabolism	PREDICTED: histo-blood group ABO system transferase isoform X3 [Mus musculus]
Abr(ENSMUSG00000017631)	11.7818	1086	12.1028	1138	11.2192	1160	13.4899	1375	11.4542	1233	11.817	1077	0.943907	-0.0836711	normal	--	--	Molecular Function: Rho guanyl-nucleotide exchange factor activity (GO:0005089);; Biological Process: signal transduction (GO:0007165);; Biological Process: regulation of Rho protein signal transduction (GO:0035023);;	--	--	[T]	Signal transduction mechanisms	RhoGAP domain;; RhoGEF domain;; PH domain;; C2 domain	Protein Abr {ECO:0000313|Ensembl:ENSRNOP00000038889} OS=Rattus norvegicus (Rat) PE=4 SV=1	T	Signal transduction mechanisms	active breakpoint cluster region-related protein isoform 1 [Mus musculus]
Abracl(ENSMUSG00000078453)	34.209	358	44.5073	432	51.3574	491	41.6368	412	36.886	353	46.079	417	0.900887	0.153546	normal	--	--	--	--	--	[S]	Function unknown	Costars	Costars family protein ABRACL {ECO:0000313|Ensembl:ENSMUSP00000020002} OS=Mus musculus (Mouse) PE=4 SV=1	S	Function unknown	costars family protein ABRACL [Mus musculus]
Abt1(ENSMUSG00000036376)	44.4985	1105	37.18	927	36.1974	898	34.5669	869	39.6989	992	41.0399	1028	0.968522	0.0585609	normal	--	--	--	K14785|5.25315e-154|mmu:30946|Abt1; activator of basal transcription 1; K14785 ESF2/ABP1 family protein (A)	--	[K]	Transcription	--	Activator of basal transcription 1 {ECO:0000313|EMBL:ACJ65755.1} OS=Mus musculus castaneus (Southeastern Asian house mouse) PE=4 SV=1	K	Transcription	activator of basal transcription [Mus musculus]
Abtb1(ENSMUSG00000030083)	23.1621	774	30.0315	995	20.3562	671	26.5784	884	28.7335	960	26.3809	875	0.919538	-0.113302	normal	[R]	General function prediction only	Molecular Function: protein binding (GO:0005515);;	K10520|0|mmu:80283|Abtb1, AI847549, BC003234, BPOZ, EF1ABP; ankyrin repeat and BTB (POZ) domain containing 1; K10520 ankyrin repeat and BTB/POZ domain-containing protein 1 (A)	--	--	--	BTB/POZ domain;; Ankyrin repeats (many copies);; Ankyrin repeats (3 copies);; Ankyrin repeats (many copies);; Ankyrin repeat;; Ankyrin repeat	Ankyrin repeat and BTB/POZ domain-containing protein 1 {ECO:0000313|EMBL:EGV97310.1} OS=Cricetulus griseus (Chinese hamster) PE=4 SV=1	R	General function prediction only	ankyrin repeat and BTB/POZ domain-containing protein 1 [Mus musculus]
Abtb2(ENSMUSG00000032724)	20.6995	1962	17.0769	1635	22.5711	2159	26.1889	2490	26.1201	2514	23.4393	2246	0.365206	-0.296757	normal	[R]	General function prediction only	Molecular Function: protein binding (GO:0005515);;	K10521|0|mmu:99382|Abtb2, AW539457, BPOZ-2; ankyrin repeat and BTB (POZ) domain containing 2; K10521 ankyrin repeat and BTB/POZ domain-containing protein 2 (A)	--	--	--	BTB/POZ domain;; Ankyrin repeat;; Ankyrin repeats (3 copies);; Ankyrin repeat;; Ankyrin repeats (many copies);; Ankyrin repeats (many copies)	Putative uncharacterized protein {ECO:0000313|EMBL:BAE43021.1} OS=Mus musculus (Mouse) PE=2 SV=1	R	General function prediction only	ankyrin repeat and BTB/POZ domain-containing protein 2 [Mus musculus]
Acaa1a(ENSMUSG00000036138)	47.3465	1433	47.2283	1448	40.7724	1216	47.8809	1370	52.6767	1494	48.185	1369	1	-0.00677737	normal	[I]	Lipid transport and metabolism	Biological Process: metabolic process (GO:0008152);; Molecular Function: transferase activity, transferring acyl groups other than amino-acyl groups (GO:0016747);;	K07513|0|mmu:113868|Acaa1a, Acaa, Acaa1, D9Ertd25e, PTL; acetyl-Coenzyme A acyltransferase 1A (EC:2.3.1.16); K07513 acetyl-CoA acyltransferase 1 [EC:2.3.1.16] (A)	Fatty acid degradation (ko00071);; Valine, leucine and isoleucine degradation (ko00280);; alpha-Linolenic acid metabolism (ko00592);; Biosynthesis of unsaturated fatty acids (ko01040);; Fatty acid metabolism (ko01212);; PPAR signaling pathway (ko03320);; Peroxisome (ko04146)	[I]	Lipid transport and metabolism	Thiolase, N-terminal domain;; Thiolase, C-terminal domain;; 3-Oxoacyl-[acyl-carrier-protein (ACP)] synthase III C terminal	Putative uncharacterized protein {ECO:0000313|EMBL:BAE25296.1} OS=Mus musculus (Mouse) PE=2 SV=1	I	Lipid transport and metabolism	3-ketoacyl-CoA thiolase A, peroxisomal precursor [Mus musculus]
Acaa1b(ENSMUSG00000010651)	3.8901	117	5.11738	152	1.92185	57	8.44815	250	7.92018	237	8.23271	245	0.00400003	-1.11954	down	[I]	Lipid transport and metabolism	Biological Process: metabolic process (GO:0008152);; Molecular Function: transferase activity, transferring acyl groups other than amino-acyl groups (GO:0016747);;	K07513|0|mmu:235674|Acaa1b; acetyl-Coenzyme A acyltransferase 1B (EC:2.3.1.16); K07513 acetyl-CoA acyltransferase 1 [EC:2.3.1.16] (A)	Fatty acid degradation (ko00071);; Valine, leucine and isoleucine degradation (ko00280);; alpha-Linolenic acid metabolism (ko00592);; Biosynthesis of unsaturated fatty acids (ko01040);; Fatty acid metabolism (ko01212);; PPAR signaling pathway (ko03320);; Peroxisome (ko04146)	[I]	Lipid transport and metabolism	Thiolase, N-terminal domain;; Thiolase, C-terminal domain;; 3-Oxoacyl-[acyl-carrier-protein (ACP)] synthase III C terminal	MCG21883, isoform CRA_e {ECO:0000313|EMBL:EDL09240.1} OS=Mus musculus (Mouse) PE=2 SV=1	I	Lipid transport and metabolism	3-ketoacyl-CoA thiolase B, peroxisomal precursor [Mus musculus]
Acaa2(ENSMUSG00000036880)	238.947	6711	246.327	6928	233.448	6555	212.378	5950	232.475	6499	211.809	5963	0.721734	0.172553	normal	[I]	Lipid transport and metabolism	Biological Process: metabolic process (GO:0008152);; Molecular Function: transferase activity, transferring acyl groups other than amino-acyl groups (GO:0016747);;	K07508|0|mmu:52538|Acaa2, 0610011L04Rik, AI255831, AI265397, D18Ertd240e; acetyl-Coenzyme A acyltransferase 2 (mitochondrial 3-oxoacyl-Coenzyme A thiolase) (EC:2.3.1.16); K07508 acetyl-CoA acyltransferase 2 [EC:2.3.1.16] (A)	Fatty acid elongation (ko00062);; Fatty acid degradation (ko00071);; Valine, leucine and isoleucine degradation (ko00280);; Fatty acid metabolism (ko01212)	[I]	Lipid transport and metabolism	Thiolase, N-terminal domain;; Thiolase, C-terminal domain	Putative uncharacterized protein {ECO:0000313|EMBL:BAE26828.1} OS=Mus musculus (Mouse) PE=2 SV=1	I	Lipid transport and metabolism	3-ketoacyl-CoA thiolase, mitochondrial [Mus musculus]
Acaca(ENSMUSG00000020532)	21.7151	2568	18.0753	2217	22.1903	3160	30.6063	4418	33.2971	3840	27.7254	3470	0.0318059	-0.526037	normal	[I]	Lipid transport and metabolism	Molecular Function: acetyl-CoA carboxylase activity (GO:0003989);; Molecular Function: ATP binding (GO:0005524);; Biological Process: fatty acid biosynthetic process (GO:0006633);; Molecular Function: D-alanine-D-alanine ligase activity (GO:0008716);;	K11262|0|mmu:107476|Acaca, A530025K05Rik, Acac, Acc1, Gm738; acetyl-Coenzyme A carboxylase alpha (EC:6.4.1.2 6.3.4.14); K11262 acetyl-CoA carboxylase / biotin carboxylase [EC:6.4.1.2 6.3.4.14] (A)	Fatty acid biosynthesis (ko00061);; Pyruvate metabolism (ko00620);; Propanoate metabolism (ko00640);; Fatty acid metabolism (ko01212);; AMPK signaling pathway (ko04152);; Insulin signaling pathway (ko04910)	[I]	Lipid transport and metabolism	Acetyl-CoA carboxylase, central region;; Carboxyl transferase domain;; Carbamoyl-phosphate synthase L chain, ATP binding domain;; Carbamoyl-phosphate synthase L chain, N-terminal domain;; Biotin carboxylase C-terminal domain;; Biotin-requiring enzyme;; ATP-grasp domain;; D-ala D-ala ligase C-terminus;; ATP-grasp domain	Acetyl-CoA carboxylase 1 {ECO:0000313|EMBL:BAN08535.1} OS=Cricetulus griseus (Chinese hamster) PE=2 SV=1	I	Lipid transport and metabolism	PREDICTED: acetyl-CoA carboxylase 1 isoform X3 [Mus musculus]
Acacb(ENSMUSG00000042010)	4.8447	444	4.40533	478	3.875	433	3.48359	401	4.444	572	4.58789	446	0.992455	-0.0270091	normal	[I]	Lipid transport and metabolism	Molecular Function: acetyl-CoA carboxylase activity (GO:0003989);; Molecular Function: ATP binding (GO:0005524);; Biological Process: fatty acid biosynthetic process (GO:0006633);;	K11262|0|mmu:100705|Acacb, AI597064, AW743042, Acc2, Accb; acetyl-Coenzyme A carboxylase beta (EC:6.4.1.2 6.3.4.14); K11262 acetyl-CoA carboxylase / biotin carboxylase [EC:6.4.1.2 6.3.4.14] (A)	Fatty acid biosynthesis (ko00061);; Pyruvate metabolism (ko00620);; Propanoate metabolism (ko00640);; Fatty acid metabolism (ko01212);; AMPK signaling pathway (ko04152);; Insulin signaling pathway (ko04910);; Adipocytokine signaling pathway (ko04920)	[I]	Lipid transport and metabolism	Acetyl-CoA carboxylase, central region;; Carboxyl transferase domain;; Carbamoyl-phosphate synthase L chain, ATP binding domain;; Carbamoyl-phosphate synthase L chain, N-terminal domain;; Biotin carboxylase C-terminal domain;; Biotin-requiring enzyme;; ATP-grasp domain	Acetyl-Coenzyme A carboxylase 2 {ECO:0000313|EMBL:ABF48724.1} OS=Rattus norvegicus (Rat) PE=2 SV=1	I	Lipid transport and metabolism	acetyl-CoA carboxylase 2 precursor [Mus musculus]
Acad10(ENSMUSG00000029456)	3.03576	228	1.90168	144	1.50557	114	1.75507	132	1.99125	148	2.00478	151	0.920476	0.212593	normal	[I]	Lipid transport and metabolism	Molecular Function: oxidoreductase activity, acting on the CH-CH group of donors (GO:0016627);; Molecular Function: flavin adenine dinucleotide binding (GO:0050660);; Biological Process: oxidation-reduction process (GO:0055114);;	K11729|0|mmu:71985|Acad10, 2410021P16Rik; acyl-Coenzyme A dehydrogenase family, member 10 (EC:1.2.1.3); K11729 acyl-CoA dehydrogenase family member 10 (A)	--	[R]	General function prediction only	Phosphotransferase enzyme family;; Acyl-CoA dehydrogenase, C-terminal domain;; Haloacid dehalogenase-like hydrolase;; Acyl-CoA dehydrogenase, C-terminal domain;; Acyl-CoA dehydrogenase, N-terminal domain;; Acyl-CoA dehydrogenase, middle domain;; Ecdysteroid kinase	RGD1310159 protein {ECO:0000313|EMBL:AAI68650.1} OS=Rattus norvegicus (Rat) PE=2 SV=1	I	Lipid transport and metabolism	acyl-CoA dehydrogenase family member 10 [Mus musculus]
Acad11(ENSMUSG00000090150)	8.22021	624	7.1841	536	10.5618	764	12.4983	905	11.4375	761	10.1954	746	0.628485	-0.290474	normal	[I]	Lipid transport and metabolism	Molecular Function: oxidoreductase activity, acting on the CH-CH group of donors (GO:0016627);; Molecular Function: flavin adenine dinucleotide binding (GO:0050660);; Biological Process: oxidation-reduction process (GO:0055114);;	K11730|0|mmu:102632|Acad11, 5730439E10Rik, AI987948; acyl-Coenzyme A dehydrogenase family, member 11; K11730 acyl-CoA dehydrogenase family member 11 (A)	--	[R]	General function prediction only	Phosphotransferase enzyme family;; Acyl-CoA dehydrogenase, C-terminal domain;; Acyl-CoA dehydrogenase, middle domain;; Acyl-CoA dehydrogenase, N-terminal domain;; Acyl-CoA dehydrogenase, C-terminal domain;; Ecdysteroid kinase	Acyl-CoA dehydrogenase family member 11 {ECO:0000313|EMBL:EGW05647.1} OS=Cricetulus griseus (Chinese hamster) PE=3 SV=1	I	Lipid transport and metabolism	acyl-CoA dehydrogenase family member 11 [Mus musculus]
Acad12(ENSMUSG00000042647)	2.18076	163	3.41463	264	4.75652	373	5.07333	400	5.76614	451	5.96182	464	0.158937	-0.682072	normal	[I]	Lipid transport and metabolism	Molecular Function: oxidoreductase activity, acting on the CH-CH group of donors (GO:0016627);; Molecular Function: flavin adenine dinucleotide binding (GO:0050660);; Biological Process: oxidation-reduction process (GO:0055114);;	--	--	[R]	General function prediction only	Acyl-CoA dehydrogenase, C-terminal domain;; Acyl-CoA dehydrogenase, C-terminal domain;; Acyl-CoA dehydrogenase, N-terminal domain;; Acyl-CoA dehydrogenase, middle domain	Protein Acad12 {ECO:0000313|Ensembl:ENSMUSP00000046497} OS=Mus musculus (Mouse) PE=1 SV=1	I	Lipid transport and metabolism	acyl-Coenzyme A dehydrogenase family, member 10-like [Mus musculus]
Acad8(ENSMUSG00000031969)	20.2422	990	22.8308	1094	21.2582	1022	19.4682	939	20.4272	964	21.7671	1033	0.900887	0.120389	normal	[I]	Lipid transport and metabolism	Molecular Function: oxidoreductase activity, acting on the CH-CH group of donors (GO:0016627);; Molecular Function: flavin adenine dinucleotide binding (GO:0050660);; Biological Process: oxidation-reduction process (GO:0055114);;	K11538|0|mmu:66948|Acad8, 2310016C19Rik, AI786953; acyl-Coenzyme A dehydrogenase family, member 8; K11538 isobutyryl-CoA dehydrogenase [EC:1.3.99.-] (A)	Valine, leucine and isoleucine degradation (ko00280)	[I]	Lipid transport and metabolism	Acyl-CoA dehydrogenase, C-terminal domain;; Acyl-CoA dehydrogenase, N-terminal domain;; Acyl-CoA dehydrogenase, middle domain;; Acyl-CoA dehydrogenase, C-terminal domain	Isobutyryl-CoA dehydrogenase, mitochondrial {ECO:0000313|Ensembl:ENSMUSP00000112908} OS=Mus musculus (Mouse) PE=1 SV=1	I	Lipid transport and metabolism	isobutyryl-CoA dehydrogenase, mitochondrial precursor [Mus musculus]
Acad9(ENSMUSG00000027710)	12.193	870	12.7705	860	17.1098	899	14.5996	1045	19.089	987	17.4344	1018	0.820416	-0.176002	normal	[I]	Lipid transport and metabolism	Molecular Function: oxidoreductase activity, acting on the CH-CH group of donors (GO:0016627);; Molecular Function: flavin adenine dinucleotide binding (GO:0050660);; Biological Process: oxidation-reduction process (GO:0055114);;	K15980|0|mmu:229211|Acad9, 2600017P15Rik, 4732402K02, C630012L17Rik, NPD002; acyl-Coenzyme A dehydrogenase family, member 9; K15980 acyl-CoA dehydrogenase family member 9 [EC:1.3.99.-] (A)	--	[I]	Lipid transport and metabolism	Acyl-CoA dehydrogenase, C-terminal domain;; Acyl-CoA dehydrogenase, N-terminal domain;; Acyl-CoA dehydrogenase, middle domain;; Acyl-CoA dehydrogenase, C-terminal domain	Protein Acad9 {ECO:0000313|Ensembl:ENSRNOP00000019108} OS=Rattus norvegicus (Rat) PE=2 SV=1	I	Lipid transport and metabolism	acyl-CoA dehydrogenase family member 9, mitochondrial [Mus musculus]
Acadl(ENSMUSG00000026003)	32.939	1104	60.766	2002	61.0941	2024	54.0127	1818	58.5263	1912	60.8237	1995	0.949703	-0.119294	normal	[I]	Lipid transport and metabolism	Molecular Function: oxidoreductase activity, acting on the CH-CH group of donors (GO:0016627);; Molecular Function: flavin adenine dinucleotide binding (GO:0050660);; Biological Process: oxidation-reduction process (GO:0055114);;	K00255|0|mmu:11363|Acadl, AA960361, AU018452, C79855, LCAD; acyl-Coenzyme A dehydrogenase, long-chain (EC:1.3.8.8); K00255 long-chain-acyl-CoA dehydrogenase [EC:1.3.8.8] (A)	Fatty acid degradation (ko00071);; Fatty acid metabolism (ko01212);; PPAR signaling pathway (ko03320)	[EI]	Amino acid transport and metabolism;; Lipid transport and metabolism	Acyl-CoA dehydrogenase, C-terminal domain;; Acyl-CoA dehydrogenase, N-terminal domain;; Acyl-CoA dehydrogenase, middle domain;; Acyl-CoA dehydrogenase, C-terminal domain	Long-chain specific acyl-CoA dehydrogenase {ECO:0000313|EMBL:ERE84846.1} OS=Cricetulus griseus (Chinese hamster) PE=3 SV=1	I	Lipid transport and metabolism	long-chain specific acyl-CoA dehydrogenase, mitochondrial precursor [Mus musculus]
Acadm(ENSMUSG00000062908)	41.3681	1495	48.2396	1719	52.0041	1864	46.1608	1661	41.8398	1490	42.8922	1531	0.819958	0.155398	normal	[I]	Lipid transport and metabolism	Molecular Function: oxidoreductase activity, acting on the CH-CH group of donors (GO:0016627);; Molecular Function: flavin adenine dinucleotide binding (GO:0050660);; Biological Process: oxidation-reduction process (GO:0055114);;	K00249|0|mmu:11364|Acadm, AU018656, MCAD; acyl-Coenzyme A dehydrogenase, medium chain (EC:1.3.8.7); K00249 acyl-CoA dehydrogenase [EC:1.3.8.7] (A)	Fatty acid degradation (ko00071);; Valine, leucine and isoleucine degradation (ko00280);; beta-Alanine metabolism (ko00410);; Propanoate metabolism (ko00640);; Carbon metabolism (ko01200);; Fatty acid metabolism (ko01212);; PPAR signaling pathway (ko03320)	[I]	Lipid transport and metabolism	Acyl-CoA dehydrogenase, C-terminal domain;; Acyl-CoA dehydrogenase, N-terminal domain;; Acyl-CoA dehydrogenase, middle domain;; Acyl-CoA dehydrogenase, C-terminal domain	Acyl-Coenzyme A dehydrogenase, medium chain {ECO:0000313|EMBL:AAH13498.1} OS=Mus musculus (Mouse) PE=2 SV=1	I	Lipid transport and metabolism	medium-chain specific acyl-CoA dehydrogenase, mitochondrial precursor [Mus musculus]
Acads(ENSMUSG00000029545)	36.2972	1367	38.0795	1447	38.2601	1450	34.7685	1260	39.8203	1515	35.3271	1342	0.933098	0.0892342	normal	[I]	Lipid transport and metabolism	Molecular Function: oxidoreductase activity, acting on the CH-CH group of donors (GO:0016627);; Molecular Function: flavin adenine dinucleotide binding (GO:0050660);; Biological Process: oxidation-reduction process (GO:0055114);;	K00248|0|mmu:11409|Acads, AI196007, Bcd-1, Bcd1, Hdlq8, SCAD; acyl-Coenzyme A dehydrogenase, short chain (EC:1.3.8.1); K00248 butyryl-CoA dehydrogenase [EC:1.3.8.1] (A)	Fatty acid degradation (ko00071);; Valine, leucine and isoleucine degradation (ko00280);; Butanoate metabolism (ko00650);; Carbon metabolism (ko01200);; Fatty acid metabolism (ko01212)	[I]	Lipid transport and metabolism	Acyl-CoA dehydrogenase, C-terminal domain;; Acyl-CoA dehydrogenase, N-terminal domain;; Acyl-CoA dehydrogenase, C-terminal domain;; Acyl-CoA dehydrogenase, middle domain	Short-chain-specific acyl-CoA dehydrogenase, mitochondrial {ECO:0000313|Ensembl:ENSRNOP00000001556} OS=Rattus norvegicus (Rat) PE=2 SV=1	I	Lipid transport and metabolism	short-chain specific acyl-CoA dehydrogenase, mitochondrial precursor [Mus musculus]
Acadsb(ENSMUSG00000030861)	8.68264	808	7.93762	759	12.0872	1077	10.0034	950	6.66044	615	7.87709	733	0.811758	0.238218	normal	[I]	Lipid transport and metabolism	Molecular Function: oxidoreductase activity, acting on the CH-CH group of donors (GO:0016627);; Molecular Function: flavin adenine dinucleotide binding (GO:0050660);; Biological Process: oxidation-reduction process (GO:0055114);;	K09478|0|mmu:66885|Acadsb, 1300003O09Rik, BB066609; acyl-Coenzyme A dehydrogenase, short/branched chain (EC:1.3.8.5); K09478 short/branched chain acyl-CoA dehydrogenase [EC:1.3.99.12] (A)	Fatty acid degradation (ko00071);; Valine, leucine and isoleucine degradation (ko00280);; Fatty acid metabolism (ko01212)	[I]	Lipid transport and metabolism	Acyl-CoA dehydrogenase, C-terminal domain;; Acyl-CoA dehydrogenase, N-terminal domain;; Acyl-CoA dehydrogenase, C-terminal domain;; Acyl-CoA dehydrogenase, middle domain	Short/branched chain-specific acyl-CoA dehydrogenase, mitochondrial {ECO:0000313|Ensembl:ENSMUSP00000113948} OS=Mus musculus (Mouse) PE=1 SV=1	I	Lipid transport and metabolism	acyl-Coenzyme A dehydrogenase, short/branched chain, isoform CRA_a [Mus musculus]
Acadvl(ENSMUSG00000018574)	53.947	2437	49.6208	2229	51.734	2308	48.7612	2174	55.3243	2458	51.1105	2297	0.969051	0.0474452	normal	[I]	Lipid transport and metabolism	Molecular Function: oxidoreductase activity, acting on the CH-CH group of donors (GO:0016627);; Molecular Function: flavin adenine dinucleotide binding (GO:0050660);; Biological Process: oxidation-reduction process (GO:0055114);;	K09479|0|mmu:11370|Acadvl, vlcad; acyl-Coenzyme A dehydrogenase, very long chain (EC:1.3.8.9); K09479 very long chain acyl-CoA dehydrogenase [EC:1.3.8.9] (A)	Fatty acid degradation (ko00071);; Fatty acid metabolism (ko01212)	[I]	Lipid transport and metabolism	Acyl-CoA dehydrogenase, C-terminal domain;; Acyl-CoA dehydrogenase, N-terminal domain;; Acyl-CoA dehydrogenase, middle domain;; Acyl-CoA dehydrogenase, C-terminal domain	Very long-chain-specific acyl-CoA dehydrogenase, mitochondrial {ECO:0000313|Ensembl:ENSRNOP00000024973} OS=Rattus norvegicus (Rat) PE=2 SV=1	I	Lipid transport and metabolism	very long-chain specific acyl-CoA dehydrogenase, mitochondrial precursor [Mus musculus]
Acan(ENSMUSG00000030607)	0.470336	56	0.701955	73	0.322026	54	0.687796	107	1.06742	149	0.582498	93	0.134242	-0.888843	normal	--	--	Molecular Function: hyaluronic acid binding (GO:0005540);; Biological Process: cell adhesion (GO:0007155);;	K06792|0|mmu:11595|Acan, Agc, Agc1, Cspg1, b2b183Clo, cmd; aggrecan; K06792 aggrecan 1 (A)	--	--	--	Extracellular link domain;; Lectin C-type domain;; Immunoglobulin V-set domain;; Sushi domain (SCR repeat)	Aggrecan core protein {ECO:0000313|Ensembl:ENSRNOP00000044130} OS=Rattus norvegicus (Rat) PE=4 SV=2	T	Signal transduction mechanisms	aggrecan core protein precursor [Mus musculus]
Acap2(ENSMUSG00000049076)	5.05992	571	6.15366	684	7.86422	881	7.36207	837	4.93867	542	5.88124	645	0.953863	0.114685	normal	[U]	Intracellular trafficking, secretion, and vesicular transport	Molecular Function: GTPase activator activity (GO:0005096);;	K12489|0|mmu:78618|Acap2, 4832442G16, 9530039J15Rik, CNT-B2, Centb2, mKIAA0041; ArfGAP with coiled-coil, ankyrin repeat and PH domains 2; K12489 Arf-GAP with coiled-coil, ANK repeat and PH domain-containing protein (A)	Endocytosis (ko04144)	[T]	Signal transduction mechanisms	Putative GTPase activating protein for Arf;; Ankyrin repeats (3 copies);; PH domain;; Ankyrin repeat;; Ankyrin repeats (many copies);; Ankyrin repeats (many copies);; Ankyrin repeat	Centaurin beta 2 {ECO:0000313|EMBL:BAI82352.1} OS=Mus musculus (Mouse) PE=2 SV=1	T	Signal transduction mechanisms	arf-GAP with coiled-coil, ANK repeat and PH domain-containing protein 2 [Mus musculus]
Acap3(ENSMUSG00000029033)	11.4642	1030	10.1058	917	9.94099	902	9.56559	862	10.9862	1000	9.85183	892	0.945032	0.087539	normal	[U]	Intracellular trafficking, secretion, and vesicular transport	Molecular Function: GTPase activator activity (GO:0005096);; Molecular Function: protein binding (GO:0005515);;	K12489|0|mmu:140500|Acap3, Centb5, Kiaa1716-hp, mKIAA1716; ArfGAP with coiled-coil, ankyrin repeat and PH domains 3; K12489 Arf-GAP with coiled-coil, ANK repeat and PH domain-containing protein (A)	Endocytosis (ko04144)	[T]	Signal transduction mechanisms	Putative GTPase activating protein for Arf;; Ankyrin repeats (3 copies);; PH domain;; Ankyrin repeat;; Ankyrin repeats (many copies);; Ankyrin repeats (many copies);; Ankyrin repeat	Protein Acap3 {ECO:0000313|Ensembl:ENSMUSP00000101209} OS=Mus musculus (Mouse) PE=2 SV=1	T	Signal transduction mechanisms	arf-GAP with coiled-coil, ANK repeat and PH domain-containing protein 3 [Mus musculus]
Acat1(ENSMUSG00000032047)	50.6332	3828	58.1273	4252	56.0741	4351	53.2521	4154	53.5787	4006	54.4888	4084	0.95526	0.060496	normal	[I]	Lipid transport and metabolism	Biological Process: metabolic process (GO:0008152);; Molecular Function: transferase activity, transferring acyl groups other than amino-acyl groups (GO:0016747);;	K00626|0|mmu:110446|Acat1, 6330585C21Rik, Acat; acetyl-Coenzyme A acetyltransferase 1 (EC:2.3.1.9); K00626 acetyl-CoA C-acetyltransferase [EC:2.3.1.9] (A)	Fatty acid degradation (ko00071);; Synthesis and degradation of ketone bodies (ko00072);; Valine, leucine and isoleucine degradation (ko00280);; Lysine degradation (ko00310);; Tryptophan metabolism (ko00380);; Pyruvate metabolism (ko00620);; Glyoxylate and dicarboxylate metabolism (ko00630);; Propanoate metabolism (ko00640);; Butanoate metabolism (ko00650);; Terpenoid backbone biosynthesis (ko009…	[I]	Lipid transport and metabolism	Thiolase, N-terminal domain;; Thiolase, C-terminal domain;; Beta-ketoacyl synthase, N-terminal domain	Putative uncharacterized protein {ECO:0000313|EMBL:BAE37335.1} OS=Mus musculus (Mouse) PE=2 SV=1	I	Lipid transport and metabolism	acetyl-CoA acetyltransferase, mitochondrial precursor [Mus musculus]
Acat2(ENSMUSG00000023832)	49.1458	2061	42.1345	1747	36.4894	1517	45.5825	1897	43.7625	1785	45.7118	1879	0.987081	-0.0229078	normal	[I]	Lipid transport and metabolism	Biological Process: metabolic process (GO:0008152);; Molecular Function: transferase activity, transferring acyl groups other than amino-acyl groups (GO:0016747);;	K00626|0|mmu:110460|Acat2, AW742799, Tcp-1x, Tcp1-rs1; acetyl-Coenzyme A acetyltransferase 2 (EC:2.3.1.9); K00626 acetyl-CoA C-acetyltransferase [EC:2.3.1.9] (A)	Fatty acid degradation (ko00071);; Synthesis and degradation of ketone bodies (ko00072);; Valine, leucine and isoleucine degradation (ko00280);; Lysine degradation (ko00310);; Tryptophan metabolism (ko00380);; Pyruvate metabolism (ko00620);; Glyoxylate and dicarboxylate metabolism (ko00630);; Propanoate metabolism (ko00640);; Butanoate metabolism (ko00650);; Terpenoid backbone biosynthesis (ko009…	[I]	Lipid transport and metabolism	Thiolase, N-terminal domain;; Thiolase, C-terminal domain;; 3-Oxoacyl-[acyl-carrier-protein (ACP)] synthase III C terminal;; Beta-ketoacyl synthase, N-terminal domain	Protein Acat3 {ECO:0000313|Ensembl:ENSMUSP00000045912} OS=Mus musculus (Mouse) PE=2 SV=1	I	Lipid transport and metabolism	acetyl-CoA acetyltransferase, cytosolic [Mus musculus]
Acat3(ENSMUSG00000062480)	17.9403	734	14.3791	580	22.1826	896	14.0677	566	15.6775	625	16.0095	644	0.594371	0.302208	normal	[I]	Lipid transport and metabolism	Biological Process: metabolic process (GO:0008152);; Molecular Function: transferase activity, transferring acyl groups other than amino-acyl groups (GO:0016747);;	--	--	[I]	Lipid transport and metabolism	Thiolase, N-terminal domain;; Thiolase, C-terminal domain;; 3-Oxoacyl-[acyl-carrier-protein (ACP)] synthase III C terminal;; Beta-ketoacyl synthase, N-terminal domain	Protein Acat3 {ECO:0000313|Ensembl:ENSMUSP00000045912} OS=Mus musculus (Mouse) PE=2 SV=1	I	Lipid transport and metabolism	acetyl-Coenzyme A acetyltransferase 3 [Mus musculus]
Acbd3(ENSMUSG00000026499)	20.3441	1521	17.0233	1250	23.7528	1709	24.5457	1783	18.5043	1316	20.4677	1455	0.997959	0.0124111	normal	--	--	Molecular Function: fatty-acyl-CoA binding (GO:0000062);; Biological Process: transport (GO:0006810);; Cellular Component: integral component of membrane (GO:0016021);;	--	--	[U]	Intracellular trafficking, secretion, and vesicular transport	Golgi-dynamics membrane-trafficking;; Acyl CoA binding protein	Acyl-Coenzyme A binding domain containing 3 {ECO:0000313|EMBL:AAH60602.1} OS=Mus musculus (Mouse) PE=2 SV=1	U	Intracellular trafficking, secretion, and vesicular transport	acyl-Coenzyme A binding domain containing 3, isoform CRA_a [Mus musculus]
Acbd4(ENSMUSG00000056938)	16.5003	555	13.3065	511	15.765	647	10.5236	297	9.46329	322	7.90866	288	0.00111676	0.953779	normal	[I]	Lipid transport and metabolism	Molecular Function: fatty-acyl-CoA binding (GO:0000062);;	--	--	[I]	Lipid transport and metabolism	Acyl CoA binding protein	Protein Acbd4 {ECO:0000313|Ensembl:ENSMUSP00000024492} OS=Mus musculus (Mouse) PE=4 SV=1	I	Lipid transport and metabolism	acyl-Coenzyme A binding domain containing 4, isoform CRA_b [Mus musculus]
Acbd5(ENSMUSG00000026781)	10.5736	600	8.68405	511	17.0367	978	11.5687	681	6.55065	389	8.64199	483	0.750259	0.460837	normal	[I]	Lipid transport and metabolism	Molecular Function: fatty-acyl-CoA binding (GO:0000062);;	--	--	[I]	Lipid transport and metabolism	Acyl CoA binding protein	Acyl-CoA-binding domain-containing protein 5 {ECO:0000256|PIRNR:PIRNR002412} OS=Mus musculus (Mouse) PE=1 SV=1	U	Intracellular trafficking, secretion, and vesicular transport	acyl-CoA-binding domain-containing protein 5 isoform a precursor [Mus musculus]
Acbd6(ENSMUSG00000033701)	65.2894	1614	65.2781	1681	58.5506	1516	79.2913	1947	75.7354	1906	73.114	1884	0.668463	-0.214159	normal	[I]	Lipid transport and metabolism	Molecular Function: fatty-acyl-CoA binding (GO:0000062);; Molecular Function: protein binding (GO:0005515);;	--	--	[I]	Lipid transport and metabolism	Acyl CoA binding protein;; Ankyrin repeats (many copies);; Ankyrin repeats (3 copies);; Ankyrin repeats (many copies);; Ankyrin repeat;; Ankyrin repeat	Acyl-Coenzyme A binding domain containing 6 {ECO:0000313|EMBL:AAI15582.1} OS=Mus musculus (Mouse) PE=2 SV=1	I	Lipid transport and metabolism	acyl-CoA-binding domain-containing protein 6 isoform 1 [Mus musculus]
Acbd7(ENSMUSG00000026644)	1.16406	7	0.886764	5	0	0	0.469769	2	2.31648	15	0.301135	1	--	--	--	[I]	Lipid transport and metabolism	--	--	--	[I]	Lipid transport and metabolism	Acyl CoA binding protein	Similar to Acyl-CoA-binding protein (ACBP) (Diazepam binding inhibitor) (Predicted) {ECO:0000313|EMBL:EDL78700.1} OS=Rattus norvegicus (Rat) PE=4 SV=1	I	Lipid transport and metabolism	acyl-CoA-binding domain-containing protein 7 [Mus musculus]
Accs(ENSMUSG00000040272)	3.26912	173	3.22163	187	4.11171	158	3.75274	170	3.57934	180	3.8035	219	0.967925	-0.0958854	normal	[E]	Amino acid transport and metabolism	Biological Process: biosynthetic process (GO:0009058);; Molecular Function: pyridoxal phosphate binding (GO:0030170);;	--	--	[T]	Signal transduction mechanisms	Aminotransferase class I and II	Protein Accs {ECO:0000313|Ensembl:ENSRNOP00000046777} (Fragment) OS=Rattus norvegicus (Rat) PE=4 SV=2	T	Signal transduction mechanisms	1-aminocyclopropane-1-carboxylate synthase-like protein 1 isoform a [Mus musculus]
Accsl(ENSMUSG00000075023)	0.069696	2	0.0202061	0	0	0	0.147282	0	0.0725305	3	0.42143	3	--	--	--	[E]	Amino acid transport and metabolism	Biological Process: biosynthetic process (GO:0009058);; Molecular Function: pyridoxal phosphate binding (GO:0030170);;	--	--	[T]	Signal transduction mechanisms	Aminotransferase class I and II	RCG26239 {ECO:0000313|EMBL:EDL79599.1} OS=Rattus norvegicus (Rat) PE=4 SV=1	T	Signal transduction mechanisms	probable inactive 1-aminocyclopropane-1-carboxylate synthase-like protein 2 [Mus musculus]
Acd(ENSMUSG00000038000)	14.7707	992	13.1729	892	12.6941	862	13.5634	910	14.9274	1009	14.7299	1000	0.972659	-0.0495629	normal	--	--	--	K11114|0|mmu:497652|Acd; adrenocortical dysplasia; K11114 adrenocortical dysplasia protein (A)	--	--	--	Shelterin complex subunit, TPP1/ACD	Adrenocortical dysplasia, isoform CRA_b {ECO:0000313|EMBL:EDL11303.1} OS=Mus musculus (Mouse) PE=2 SV=1	L	Replication, recombination and repair	adrenocortical dysplasia protein [Mus musculus]
Ace(ENSMUSG00000020681)	19.0873	1727	17.7723	1684	17.8961	1741	15.8768	1622	18.4644	1912	14.7816	1388	0.901418	0.104728	normal	--	--	Biological Process: proteolysis (GO:0006508);; Molecular Function: metallopeptidase activity (GO:0008237);; Molecular Function: peptidyl-dipeptidase activity (GO:0008241);; Cellular Component: membrane (GO:0016020);;	K01283|0|mmu:11421|Ace, AW208573, CD143; angiotensin I converting enzyme (peptidyl-dipeptidase A) 1 (EC:3.4.15.1); K01283 peptidyl-dipeptidase A [EC:3.4.15.1] (A)	Renin-angiotensin system (ko04614);; Chagas disease (American trypanosomiasis) (ko05142);; Hypertrophic cardiomyopathy (HCM) (ko05410)	[E]	Amino acid transport and metabolism	Angiotensin-converting enzyme	Angiotensin I converting enzyme (Peptidyl-dipeptidase A) 1, isoform CRA_c {ECO:0000313|EMBL:EDL34255.1} OS=Mus musculus (Mouse) PE=2 SV=1	E	Amino acid transport and metabolism	angiotensin-converting enzyme isoform 1 precursor [Mus musculus]
Ace2(ENSMUSG00000015405)	0.845665	56	1.28344	84	0.78313	51	0.832485	55	1.02536	61	1.29715	74	0.995182	0.0508723	normal	--	--	Biological Process: proteolysis (GO:0006508);; Molecular Function: metallopeptidase activity (GO:0008237);; Molecular Function: peptidyl-dipeptidase activity (GO:0008241);; Cellular Component: membrane (GO:0016020);;	K09708|0|mmu:70008|Ace2, 2010305L05Rik; angiotensin I converting enzyme (peptidyl-dipeptidase A) 2 (EC:3.4.17.23); K09708 angiotensin-converting enzyme 2 [EC:3.4.17.23] (A)	Renin-angiotensin system (ko04614);; Protein digestion and absorption (ko04974)	[E]	Amino acid transport and metabolism	Angiotensin-converting enzyme	Angiotensin converting enzyme 2 transcript variant 2 {ECO:0000313|EMBL:ABN80106.1} OS=Mus musculus (Mouse) PE=2 SV=1	E	Amino acid transport and metabolism	angiotensin-converting enzyme 2 precursor [Mus musculus]
Acer1(ENSMUSG00000045019)	0.0850883	3	0.0847164	3	0	0	0.0437543	1	0.133557	6	0.0648959	2	--	--	--	--	--	Biological Process: ceramide metabolic process (GO:0006672);; Cellular Component: integral component of membrane (GO:0016021);; Molecular Function: hydrolase activity, acting on carbon-nitrogen (but not peptide) bonds, in linear amides (GO:0016811);;	K01441|0|mmu:171168|Acer1, 2310024P18Rik, AI662009, Alkcdase1, Asah3, Cer1; alkaline ceramidase 1 (EC:3.5.1.23); K01441 alkaline ceramidase [EC:3.5.1.23] (A)	Sphingolipid metabolism (ko00600);; Sphingolipid signaling pathway (ko04071)	[I]	Lipid transport and metabolism	Ceramidase	Similar to N-acylsphingosine amidohydrolase 3 {ECO:0000313|EMBL:EDL83598.1} OS=Rattus norvegicus (Rat) PE=4 SV=1	I	Lipid transport and metabolism	alkaline ceramidase 1 [Mus musculus]
Acer2(ENSMUSG00000038007)	3.3801	225	1.41384	93	3.66095	245	2.99711	200	2.9864	195	2.71304	177	1	0.00745499	normal	--	--	Biological Process: ceramide metabolic process (GO:0006672);; Cellular Component: integral component of membrane (GO:0016021);; Molecular Function: hydrolase activity, acting on carbon-nitrogen (but not peptide) bonds, in linear amides (GO:0016811);;	K01441|0|rno:313339|Acer2, Asah3l; alkaline ceramidase 2 (EC:3.5.1.23); K01441 alkaline ceramidase [EC:3.5.1.23] (A)	Sphingolipid metabolism (ko00600);; Sphingolipid signaling pathway (ko04071)	[I]	Lipid transport and metabolism	Ceramidase	Protein Acer2 {ECO:0000313|Ensembl:ENSRNOP00000010056} OS=Rattus norvegicus (Rat) PE=4 SV=1	I	Lipid transport and metabolism	alkaline ceramidase 2 isoform 1 [Mus musculus]
Acer3(ENSMUSG00000030760)	71.076	1038	29.3987	439	53.385	904	55.211	891	45.7404	715	63.7035	937	0.987081	-0.0631874	normal	--	--	Biological Process: ceramide metabolic process (GO:0006672);; Cellular Component: integral component of membrane (GO:0016021);; Molecular Function: hydrolase activity, acting on carbon-nitrogen (but not peptide) bonds, in linear amides (GO:0016811);;	K04711|0|mmu:66190|Acer3, 1110057L18Rik, 5430429L08Rik, AV015045, Phca; alkaline ceramidase 3 (EC:3.5.1.23); K04711 dihydroceramidase [EC:3.5.1.-] (A)	Sphingolipid metabolism (ko00600)	[I]	Lipid transport and metabolism	Ceramidase	Similar to Alkaline phytoceramidase (APHC) (Alkaline ceramidase) (Predicted), isoform CRA_b {ECO:0000313|EMBL:EDM18447.1} OS=Rattus norvegicus (Rat) PE=4 SV=2	I	Lipid transport and metabolism	alkaline ceramidase 3 [Mus musculus]
Ache(ENSMUSG00000023328)	0.209668	8	0.0268636	0	0.0286704	1	0.0279676	0	0.191584	8	0.0472443	1	--	--	--	[I]	Lipid transport and metabolism	Biological Process: metabolic process (GO:0008152);; Molecular Function: hydrolase activity (GO:0016787);;	K01049|0|mmu:11423|Ache; acetylcholinesterase (EC:3.1.1.7); K01049 acetylcholinesterase [EC:3.1.1.7] (A)	Glycerophospholipid metabolism (ko00564);; Cholinergic synapse (ko04725)	[T]	Signal transduction mechanisms	Carboxylesterase family;; Acetylcholinesterase tetramerisation domain;; alpha/beta hydrolase fold	Acetylcholinesterase {ECO:0000313|EMBL:EDL19281.1} OS=Mus musculus (Mouse) PE=2 SV=1	T	Signal transduction mechanisms	acetylcholinesterase precursor [Mus musculus]
Acin1(ENSMUSG00000022185)	41.2166	3693	39.0756	3606	41.4603	3827	47.0183	4523	46.7659	4592	46.4996	4460	0.447253	-0.248894	normal	--	--	--	K12875|0|rno:305884|Acin1; apoptotic chromatin condensation inducer 1; K12875 apoptotic chromatin condensation inducer in the nucleus (A)	RNA transport (ko03013);; mRNA surveillance pathway (ko03015);; Spliceosome (ko03040)	[B]	Chromatin structure and dynamics	SAP domain;; RNA recognition motif. (a.k.a. RRM, RBD, or RNP domain)	Apoptotic chromatin condensation inducer in the nucleus {ECO:0000313|Ensembl:ENSMUSP00000119080} (Fragment) OS=Mus musculus (Mouse) PE=1 SV=1	B	Chromatin structure and dynamics	apoptotic chromatin condensation inducer in the nucleus isoform 2 [Mus musculus]
Ackr1(ENSMUSG00000037872)	3.0853	191	6.04659	407	2.00084	158	7.22202	487	6.44852	474	6.01934	449	0.178196	-0.849778	normal	--	--	--	K06574|0|mmu:13349|Ackr1, AA162249, CCBP1, CD234, Darc, Dfy, ESTM35, FY, GPD; atypical chemokine receptor 1 (Duffy blood group); K06574 Duffy blood group glycoprotein (A)	Malaria (ko05144)	--	--	--	Duffy blood group, chemokine receptor, isoform CRA_b {ECO:0000313|EMBL:EDL38993.1} OS=Mus musculus (Mouse) PE=2 SV=1	T	Signal transduction mechanisms	atypical chemokine receptor 1 [Mus musculus]
Ackr2(ENSMUSG00000044534)	0.703445	28	1.51361	77	1.32491	66	0.383125	20	0.567647	29	0.550619	27	0.325087	1.21092	normal	--	--	Molecular Function: G-protein coupled receptor activity (GO:0004930);; Biological Process: G-protein coupled receptor signaling pathway (GO:0007186);; Cellular Component: integral component of membrane (GO:0016021);;	K04187|0|mmu:59289|Ackr2, AI464239, CCR10, CCR9, Ccbp2, Cmkbr9, D6; atypical chemokine receptor 2; K04187 chemokine binding protein 2 (A)	--	[R]	General function prediction only	7 transmembrane receptor (rhodopsin family)	RCG26033 {ECO:0000313|EMBL:EDL76813.1} OS=Rattus norvegicus (Rat) PE=2 SV=1	T	Signal transduction mechanisms	atypical chemokine receptor 2 [Mus musculus]
Ackr3(ENSMUSG00000044337)	30.1954	1516	17.589	853	23.4496	1165	11.6671	569	17.0969	840	15.0789	759	0.234136	0.739627	normal	--	--	Molecular Function: G-protein coupled receptor activity (GO:0004930);; Biological Process: G-protein coupled receptor signaling pathway (GO:0007186);; Cellular Component: integral component of membrane (GO:0016021);;	K04304|0|mmu:12778|Ackr3, AW541270, CXC-R7, CXCR-7, Cmkor1, Cxcr7, RDC-1, Rdc1; atypical chemokine receptor 3; K04304 C-X-C chemokine receptor type 7 (A)	Cytokine-cytokine receptor interaction (ko04060)	[R]	General function prediction only	7 transmembrane receptor (rhodopsin family)	C-X-C chemokine receptor type 7 {ECO:0000313|EMBL:EGW14644.1} OS=Cricetulus griseus (Chinese hamster) PE=3 SV=1	T	Signal transduction mechanisms	atypical chemokine receptor 3 [Mus musculus]
Ackr4(ENSMUSG00000079355)	2.92264	116	2.45514	97	1.72632	80	1.90532	85	2.18524	86	1.32117	59	0.768898	0.39038	normal	--	--	Molecular Function: G-protein coupled receptor activity (GO:0004930);; Biological Process: G-protein coupled receptor signaling pathway (GO:0007186);; Cellular Component: integral component of membrane (GO:0016021);;	K04186|0|mmu:252837|Ackr4, A630091E18Rik, CCBP2, CCR11, CCX-CKR, CCX-CKR1, Ccrl1, Cmkbrl1, PPR1, VSHK1; atypical chemokine receptor 4; K04186 C-C chemokine receptor-like 1 (A)	--	--	--	7 transmembrane receptor (rhodopsin family)	Chemokine (C-C motif) receptor-like 1 {ECO:0000313|EMBL:AAI41000.1} OS=Mus musculus (Mouse) PE=2 SV=1	T	Signal transduction mechanisms	atypical chemokine receptor 4 [Mus musculus]
Acly(ENSMUSG00000020917)	79.3205	6252	79.0117	6481	92.1878	7644	105.077	9438	93.3165	8293	88.319	7438	0.379344	-0.266921	normal	[C]	Energy production and conversion	Molecular Function: catalytic activity (GO:0003824);; Biological Process: metabolic process (GO:0008152);; Molecular Function: transferase activity, transferring acyl groups, acyl groups converted into alkyl on transfer (GO:0046912);; Molecular Function: cofactor binding (GO:0048037);;	K01648|0|mmu:104112|Acly, A730098H14Rik, AW538652; ATP citrate lyase (EC:2.3.3.8); K01648 ATP citrate (pro-S)-lyase [EC:2.3.3.8] (A)	Citrate cycle (TCA cycle) (ko00020)	[C]	Energy production and conversion	Citrate synthase;; CoA-ligase;; CoA binding domain;; ATP-grasp domain	ATP-citrate synthase {ECO:0000313|Ensembl:ENSMUSP00000103012} OS=Mus musculus (Mouse) PE=1 SV=1	C	Energy production and conversion	ATP-citrate synthase isoform 1 [Mus musculus]
Acmsd(ENSMUSG00000026348)	0	0	0	0	0.0431697	2	0	0	0	0	0	0	--	--	--	[R]	General function prediction only	Molecular Function: hydrolase activity (GO:0016787);;	K03392|0|mmu:266645|Acmsd; amino carboxymuconate semialdehyde decarboxylase (EC:4.1.1.45); K03392 aminocarboxymuconate-semialdehyde decarboxylase [EC:4.1.1.45] (A)	Tryptophan metabolism (ko00380)	[R]	General function prediction only	Amidohydrolase	Uncharacterized protein {ECO:0000313|Ensembl:ENSCPOP00000003458} (Fragment) OS=Cavia porcellus (Guinea pig) PE=4 SV=1	E	Amino acid transport and metabolism	2-amino-3-carboxymuconate-6-semialdehyde decarboxylase [Mus musculus]
Acnat1(ENSMUSG00000070985)	0	0	0	0	0	0	0	0	0.0749812	2	0.0722102	1	--	--	--	[R]	General function prediction only	--	--	--	--	--	BAAT / Acyl-CoA thioester hydrolase C terminal;; Acyl-CoA thioester hydrolase/BAAT N-terminal region;; Dienelactone hydrolase family;; Alpha/beta hydrolase family;; Serine hydrolase (FSH1)	Acyl-coenzyme A amino acid N-acyltransferase 2 {ECO:0000313|EMBL:EGW01599.1} OS=Cricetulus griseus (Chinese hamster) PE=4 SV=1	I	Lipid transport and metabolism	PREDICTED: acyl-coenzyme A amino acid N-acyltransferase 1 isoform X2 [Mus musculus]
Aco1(ENSMUSG00000028405)	20.2487	1438	21.2034	1483	25.0122	1788	20.7459	1486	23.0243	1632	18.7822	1360	0.898052	0.109739	normal	[C]	Energy production and conversion	Biological Process: metabolic process (GO:0008152);;	K01681|0|mmu:11428|Aco1, Aco-1, Irebp, Irp1; aconitase 1 (EC:4.2.1.3); K01681 aconitate hydratase [EC:4.2.1.3] (A)	Citrate cycle (TCA cycle) (ko00020);; Glyoxylate and dicarboxylate metabolism (ko00630);; Carbon metabolism (ko01200);; 2-Oxocarboxylic acid metabolism (ko01210);; Biosynthesis of amino acids (ko01230)	[AJ]	RNA processing and modification;; Translation, ribosomal structure and biogenesis	Aconitase family (aconitate hydratase);; Aconitase C-terminal domain	Cytoplasmic aconitase {ECO:0000313|EMBL:CAD20353.1} OS=Mus musculus (Mouse) PE=4 SV=1	AJ	RNA processing and modification;; Translation, ribosomal structure and biogenesis	cytoplasmic aconitate hydratase [Mus musculus]
Aco2(ENSMUSG00000022477)	78.8362	5210	72.2826	4795	78.1159	5177	81.0406	5303	90.1391	5906	84.5315	5626	0.868004	-0.111399	normal	[C]	Energy production and conversion	Biological Process: metabolic process (GO:0008152);;	K01681|0|mmu:11429|Aco2, Aco-2, Aco3, D10Wsu183e; aconitase 2, mitochondrial (EC:4.2.1.3); K01681 aconitate hydratase [EC:4.2.1.3] (A)	Citrate cycle (TCA cycle) (ko00020);; Glyoxylate and dicarboxylate metabolism (ko00630);; Carbon metabolism (ko01200);; 2-Oxocarboxylic acid metabolism (ko01210);; Biosynthesis of amino acids (ko01230)	[CE]	Energy production and conversion;; Amino acid transport and metabolism	Aconitase family (aconitate hydratase);; Aconitase C-terminal domain	Aconitate hydratase, mitochondrial {ECO:0000313|EMBL:EGW13953.1} OS=Cricetulus griseus (Chinese hamster) PE=4 SV=1	C	Energy production and conversion	aconitate hydratase, mitochondrial precursor [Mus musculus]
Acod1(ENSMUSG00000022126)	0.386945	19	0	0	0.0406686	2	0	0	0.0200829	1	0.0197424	0	--	--	--	[R]	General function prediction only	Molecular Function: lyase activity (GO:0016829);;	K17724|0|mmu:16365|Irg1, AI323667, CAD; immunoresponsive gene 1 (EC:4.1.1.6); K17724 aconitate decarboxylase [EC:4.1.1.6] (A)	--	--	--	MmgE/PrpD family	Similar to IMMUNE-RESPONSIVE PROTEIN 1 (Predicted) {ECO:0000313|EMBL:EDM02449.1} OS=Rattus norvegicus (Rat) PE=4 SV=1	T	Signal transduction mechanisms	mCG114119 [Mus musculus]
Acot1(ENSMUSG00000072949)	34.1478	1003	43.4465	1283	27.0068	800	45.6663	1342	42.9426	1277	41.5272	1225	0.682994	-0.273104	normal	[R]	General function prediction only	Molecular Function: hydrolase activity (GO:0016787);;	K01068|0|mmu:26897|Acot1, ACH2, CTE-1, CTE-I, Cte1, D12Ucla1; acyl-CoA thioesterase 1 (EC:3.1.2.2); K01068 acyl-coenzyme A thioesterase 1/2/4 [EC:3.1.2.2] (A)	Fatty acid elongation (ko00062);; Biosynthesis of unsaturated fatty acids (ko01040)	--	--	BAAT / Acyl-CoA thioester hydrolase C terminal;; Acyl-CoA thioester hydrolase/BAAT N-terminal region;; Dienelactone hydrolase family	Acot1 protein {ECO:0000313|EMBL:AAH03911.1} (Fragment) OS=Mus musculus (Mouse) PE=2 SV=1	I	Lipid transport and metabolism	acyl-coenzyme A thioesterase 1 [Mus musculus]
Acot11(ENSMUSG00000034853)	1.95215	251	3.67184	334	1.77574	224	2.01324	259	2.16688	276	1.68889	219	0.935493	0.14507	normal	[I]	Lipid transport and metabolism	Molecular Function: lipid binding (GO:0008289);;	K12417|0|mmu:329910|Acot11, 1110020M10Rik, 2010309H15Rik, AW060409, BFIT, BFIT1, Thea, Them1, mKIAA0707; acyl-CoA thioesterase 11; K12417 acyl-CoA thioesteraes 11 [EC:3.1.2.-] (A)	--	[I]	Lipid transport and metabolism	START domain;; Thioesterase superfamily	Acyl-coenzyme A thioesterase 11 {ECO:0000313|Ensembl:ENSMUSP00000069636} OS=Mus musculus (Mouse) PE=4 SV=1	I	Lipid transport and metabolism	PREDICTED: acyl-coenzyme A thioesterase 11 isoform X1 [Mus musculus]
Acot12(ENSMUSG00000021620)	0.0528794	2	0.0883684	4	0.130331	7	0.0532913	2	0.018478	1	0	0	--	--	--	[I]	Lipid transport and metabolism	Molecular Function: lipid binding (GO:0008289);;	K01067|0|mmu:74156|Acot12, 1300004O04Rik, 4930449F15Rik, AV027244, Cach, mCACH-1; acyl-CoA thioesterase 12 (EC:3.1.2.1); K01067 acetyl-CoA hydrolase [EC:3.1.2.1] (A)	Pyruvate metabolism (ko00620)	[I]	Lipid transport and metabolism	Thioesterase superfamily;; START domain	Acyl-CoA thioesterase 12 {ECO:0000313|EMBL:AAI32051.1} OS=Mus musculus (Mouse) PE=2 SV=1	I	Lipid transport and metabolism	acyl-coenzyme A thioesterase 12 [Mus musculus]
Acot13(ENSMUSG00000006717)	45.4846	446	47.7809	454	41.5001	400	46.7907	440	44.0507	418	50.1725	486	1	-0.00848415	normal	--	--	--	K17362|3.56961e-87|mmu:66834|Acot13, 0610006O17Rik, Them2; acyl-CoA thioesterase 13; K17362 acyl-coenzyme A thioesterase 13 [EC:3.1.2.-] (A)	--	[R]	General function prediction only	Thioesterase superfamily	Thioesterase superfamily member 2, isoform CRA_a {ECO:0000313|EMBL:EDL32477.1} OS=Mus musculus (Mouse) PE=2 SV=1	I	Lipid transport and metabolism	acyl-coenzyme A thioesterase 13 [Mus musculus]
Acot3(ENSMUSG00000021228)	0.246618	7	0.0611528	1	0.0651714	2	0.251335	7	0.25483	8	0.346266	10	--	--	--	[R]	General function prediction only	Molecular Function: hydrolase activity (GO:0016787);;	K01068|0|mmu:171281|Acot3, AW108394, PTE-Ia, Pte2a; acyl-CoA thioesterase 3 (EC:3.1.2.2); K01068 acyl-coenzyme A thioesterase 1/2/4 [EC:3.1.2.2] (A)	Fatty acid elongation (ko00062);; Biosynthesis of unsaturated fatty acids (ko01040)	--	--	BAAT / Acyl-CoA thioester hydrolase C terminal;; Acyl-CoA thioester hydrolase/BAAT N-terminal region;; Dienelactone hydrolase family	Peroxisomal acyl-CoA thioesterase Ia splice variant 5&apos;:1 {ECO:0000313|EMBL:AAS75455.1} OS=Mus musculus (Mouse) PE=2 SV=1	I	Lipid transport and metabolism	acyl-coenzyme A thioesterase 3 [Mus musculus]
Acot4(ENSMUSG00000052392)	0.0259984	0	0.130188	4	0.165681	6	0.368753	13	0.189965	7	0.0809847	2	--	--	--	[R]	General function prediction only	--	K01068|0|mmu:171282|Acot4, B430212I04Rik, PTE-Ib, Pte1b, Pte2b; acyl-CoA thioesterase 4 (EC:3.1.2.2); K01068 acyl-coenzyme A thioesterase 1/2/4 [EC:3.1.2.2] (A)	Fatty acid elongation (ko00062);; Biosynthesis of unsaturated fatty acids (ko01040)	--	--	BAAT / Acyl-CoA thioester hydrolase C terminal;; Acyl-CoA thioester hydrolase/BAAT N-terminal region;; Alpha/beta hydrolase family;; Dienelactone hydrolase family;; Serine hydrolase (FSH1)	Acyl-CoA thioesterase 4 {ECO:0000313|EMBL:AAI13186.1} OS=Mus musculus (Mouse) PE=2 SV=1	I	Lipid transport and metabolism	acyl-coenzyme A thioesterase 4 [Mus musculus]
Acot5(ENSMUSG00000042540)	0.526837	11	0.285446	6	0.928742	21	0.319322	6	0.449691	10	0.64513	14	--	--	--	[R]	General function prediction only	--	K01068|0|mmu:217698|Acot5, BC016076, PTE-Ic; acyl-CoA thioesterase 5 (EC:3.1.2.2); K01068 acyl-coenzyme A thioesterase 1/2/4 [EC:3.1.2.2] (A)	Fatty acid elongation (ko00062);; Biosynthesis of unsaturated fatty acids (ko01040)	--	--	BAAT / Acyl-CoA thioester hydrolase C terminal;; Acyl-CoA thioester hydrolase/BAAT N-terminal region;; Dienelactone hydrolase family	Protein Acot5 {ECO:0000313|Ensembl:ENSRNOP00000013760} OS=Rattus norvegicus (Rat) PE=2 SV=1	I	Lipid transport and metabolism	PREDICTED: acyl-coenzyme A thioesterase 5 isoform X1 [Mus musculus]
Acot6(ENSMUSG00000043487)	2.52146	139	2.9021	160	2.42025	134	2.32621	129	2.5915	142	1.79383	97	0.851047	0.276106	normal	[R]	General function prediction only	--	K11993|0|mmu:217700|Acot6, 4632408A20Rik, A330054B07, BE688602; acyl-CoA thioesterase 6 (EC:3.1.2.2); K11993 acyl-CoA thioesterase 6 [EC:3.1.2.-] (A)	--	--	--	BAAT / Acyl-CoA thioester hydrolase C terminal;; Acyl-CoA thioester hydrolase/BAAT N-terminal region;; Dienelactone hydrolase family	MCG116816, isoform CRA_a {ECO:0000313|EMBL:EDL02761.1} OS=Mus musculus (Mouse) PE=2 SV=1	I	Lipid transport and metabolism	acyl-coenzyme A thioesterase 6 [Mus musculus]
Acot7(ENSMUSG00000028937)	57.785	1669	41.281	1194	48.6428	1393	45.322	1277	57.169	1640	51.4127	1491	0.99953	-0.0141149	normal	[I]	Lipid transport and metabolism	--	K17360|0|mmu:70025|Acot7, 2410041A17Rik, Ach1, Act, Bach, CTE-IIa, Cte-II, Lach1; acyl-CoA thioesterase 7 (EC:3.1.2.2); K17360 acyl-coenzyme A thioesterase 7 [EC:3.1.2.2] (A)	Fatty acid elongation (ko00062);; Biosynthesis of unsaturated fatty acids (ko01040)	[I]	Lipid transport and metabolism	Thioesterase superfamily	Cytosolic acyl coenzyme A thioester hydrolase {ECO:0000313|Ensembl:ENSMUSP00000129121} OS=Mus musculus (Mouse) PE=4 SV=1	I	Lipid transport and metabolism	cytosolic acyl coenzyme A thioester hydrolase isoform 1 [Mus musculus]
Acot8(ENSMUSG00000017307)	13.4039	269	12.4453	251	13.8755	280	10.7737	209	11.0821	222	13.946	282	0.876775	0.202703	normal	[I]	Lipid transport and metabolism	--	K11992|0|mmu:170789|Acot8, PTE-2, Pte1; acyl-CoA thioesterase 8 (EC:3.1.2.27); K11992 acyl-CoA thioesterase 8 [EC:3.1.2.27] (A)	Primary bile acid biosynthesis (ko00120);; Peroxisome (ko04146)	[I]	Lipid transport and metabolism	Thioesterase-like superfamily;; Acyl-CoA thioesterase	Acyl-CoA thioesterase 8, isoform CRA_c {ECO:0000313|EMBL:EDL06422.1} OS=Mus musculus (Mouse) PE=2 SV=1	I	Lipid transport and metabolism	acyl-coenzyme A thioesterase 8 [Mus musculus]
Acot9(ENSMUSG00000025287)	28.6815	843	34.8089	997	24.9323	718	32.0186	936	33.4686	948	34.1839	973	0.901408	-0.117575	normal	[I]	Lipid transport and metabolism	--	K17361|0|mmu:56360|Acot9, 0610041P13Rik, Acate2, C76421, MT-ACT48, U8, p48; acyl-CoA thioesterase 9; K17361 acyl-coenzyme A thioesterase 9 [EC:3.1.2.-] (A)	--	[I]	Lipid transport and metabolism	Thioesterase superfamily	Similar to acyl-CoA thioesterase, isoform CRA_b {ECO:0000313|EMBL:EDL96101.1} OS=Rattus norvegicus (Rat) PE=2 SV=1	I	Lipid transport and metabolism	acyl-coenzyme A thioesterase 9, mitochondrial [Mus musculus]
Acox1(ENSMUSG00000020777)	13.0235	934	14.1123	1019	15.7474	1140	14.7877	1103	14.7571	1096	15.8234	1141	0.959937	-0.0732757	normal	[I]	Lipid transport and metabolism	Molecular Function: acyl-CoA oxidase activity (GO:0003997);; Cellular Component: peroxisome (GO:0005777);; Biological Process: fatty acid beta-oxidation (GO:0006635);; Molecular Function: oxidoreductase activity, acting on the CH-CH group of donors (GO:0016627);; Biological Process: oxidation-reduction process (GO:0055114);;	K00232|0|mmu:11430|Acox1, AOX, Acox, D130055E20Rik, Paox; acyl-Coenzyme A oxidase 1, palmitoyl (EC:1.3.3.6); K00232 acyl-CoA oxidase [EC:1.3.3.6] (A)	Fatty acid degradation (ko00071);; alpha-Linolenic acid metabolism (ko00592);; Biosynthesis of unsaturated fatty acids (ko01040);; Fatty acid metabolism (ko01212);; PPAR signaling pathway (ko03320);; cAMP signaling pathway (ko04024);; Peroxisome (ko04146)	[I]	Lipid transport and metabolism	Acyl-CoA oxidase;; Acyl-coenzyme A oxidase N-terminal;; Acyl-CoA dehydrogenase, middle domain	Acyl-coenzyme A oxidase {ECO:0000256|PIRNR:PIRNR000168} OS=Rattus norvegicus (Rat) PE=3 SV=2	I	Lipid transport and metabolism	peroxisomal acyl-coenzyme A oxidase 1 isoform 1 [Mus musculus]
Acox2(ENSMUSG00000021751)	0.213038	6	0.0943018	4	0.0598559	3	0.0581277	2	0.0590086	3	0.115783	5	--	--	--	[I]	Lipid transport and metabolism	Molecular Function: acyl-CoA oxidase activity (GO:0003997);; Cellular Component: peroxisome (GO:0005777);; Biological Process: fatty acid beta-oxidation (GO:0006635);; Molecular Function: oxidoreductase activity, acting on the CH-CH group of donors (GO:0016627);; Biological Process: oxidation-reduction process (GO:0055114);;	K10214|0|mmu:93732|Acox2, THCCox; acyl-Coenzyme A oxidase 2, branched chain (EC:1.17.99.3); K10214 3alpha,7alpha,12alpha-trihydroxy-5beta-cholestanoyl-CoA 24-hydroxylase [EC:1.17.99.3] (A)	Primary bile acid biosynthesis (ko00120);; PPAR signaling pathway (ko03320);; Peroxisome (ko04146)	[I]	Lipid transport and metabolism	Acyl-CoA oxidase;; Acyl-coenzyme A oxidase N-terminal	Acyl-coenzyme A oxidase {ECO:0000256|PIRNR:PIRNR000168} OS=Mus musculus (Mouse) PE=2 SV=1	I	Lipid transport and metabolism	acyl-Coenzyme A oxidase 2, branched chain, isoform CRA_c [Mus musculus]
Acox3(ENSMUSG00000029098)	4.0545	323	4.98884	356	5.0549	329	5.35333	311	6.95306	370	4.55079	287	0.960859	0.0982966	normal	[I]	Lipid transport and metabolism	Molecular Function: acyl-CoA oxidase activity (GO:0003997);; Cellular Component: peroxisome (GO:0005777);; Biological Process: fatty acid beta-oxidation (GO:0006635);; Molecular Function: oxidoreductase activity, acting on the CH-CH group of donors (GO:0016627);; Biological Process: oxidation-reduction process (GO:0055114);;	K00232|0|mmu:80911|Acox3, BI685180, EST-s59, PCOX; acyl-Coenzyme A oxidase 3, pristanoyl (EC:1.3.3.6); K00232 acyl-CoA oxidase [EC:1.3.3.6] (A)	Fatty acid degradation (ko00071);; alpha-Linolenic acid metabolism (ko00592);; Biosynthesis of unsaturated fatty acids (ko01040);; Fatty acid metabolism (ko01212);; PPAR signaling pathway (ko03320);; cAMP signaling pathway (ko04024);; Peroxisome (ko04146)	[IQ]	Lipid transport and metabolism;; Secondary metabolites biosynthesis, transport and catabolism	Acyl-CoA oxidase;; Acyl-CoA dehydrogenase, middle domain;; Acyl-CoA dehydrogenase, C-terminal domain	Acyl-coenzyme A oxidase {ECO:0000256|PIRNR:PIRNR000168} OS=Mus musculus (Mouse) PE=2 SV=1	I	Lipid transport and metabolism	acyl-Coenzyme A oxidase 3, pristanoyl, isoform CRA_c [Mus musculus]
Acoxl(ENSMUSG00000027380)	0.758316	36	0.437592	24	0.738198	42	0.69928	37	0.900859	43	1.15068	57	0.837149	-0.393783	normal	[I]	Lipid transport and metabolism	Molecular Function: acyl-CoA oxidase activity (GO:0003997);; Cellular Component: peroxisome (GO:0005777);; Biological Process: fatty acid beta-oxidation (GO:0006635);; Molecular Function: oxidoreductase activity, acting on the CH-CH group of donors (GO:0016627);; Biological Process: oxidation-reduction process (GO:0055114);;	--	--	[IQ]	Lipid transport and metabolism;; Secondary metabolites biosynthesis, transport and catabolism	Acyl-CoA oxidase;; Acyl-CoA dehydrogenase, C-terminal domain;; Acyl-CoA dehydrogenase, middle domain	Acyl-coenzyme A oxidase {ECO:0000256|PIRNR:PIRNR000168} OS=Rattus norvegicus (Rat) PE=3 SV=1	I	Lipid transport and metabolism	acyl-coenzyme A oxidase-like protein [Mus musculus]
Acp1(ENSMUSG00000044573)	19.2119	927	28.1723	1327	15.4073	736	28.5216	1371	25.1289	1172	27.7642	1293	0.733933	-0.31448	normal	[T]	Signal transduction mechanisms	--	K14394|6.05006e-116|mmu:102642088|low molecular weight phosphotyrosine protein phosphatase-like; K14394 low molecular weight phosphotyrosine protein phosphatase [EC:3.1.3.2 3.1.3.48] (A)	Riboflavin metabolism (ko00740)	[T]	Signal transduction mechanisms	Low molecular weight phosphotyrosine protein phosphatase	MCG7808, isoform CRA_b {ECO:0000313|EMBL:EDL36924.1} OS=Mus musculus (Mouse) PE=2 SV=1	T	Signal transduction mechanisms	low molecular weight phosphotyrosine protein phosphatase isoform 2 [Mus musculus]
Acp2(ENSMUSG00000002103)	8.95198	783	11.0196	905	10.2788	868	8.57782	687	10.1912	849	8.62292	716	0.7494	0.221934	normal	--	--	Molecular Function: acid phosphatase activity (GO:0003993);;	K14410|0|mmu:11432|Acp2, Acp-2, LAP; acid phosphatase 2, lysosomal (EC:3.1.3.2); K14410 acid phosphatase [EC:3.1.3.2] (A)	Riboflavin metabolism (ko00740);; Lysosome (ko04142)	[I]	Lipid transport and metabolism	Histidine phosphatase superfamily (branch 2)	Putative uncharacterized protein {ECO:0000313|EMBL:BAE32478.1} OS=Mus musculus (Mouse) PE=2 SV=1	I	Lipid transport and metabolism	lysosomal acid phosphatase precursor [Mus musculus]
Acp5(ENSMUSG00000001348)	5.91565	160	6.22318	166	4.75555	124	8.87221	226	8.29518	219	7.82027	213	0.45537	-0.506609	normal	[R]	General function prediction only	Molecular Function: hydrolase activity (GO:0016787);;	K14379|0|rno:100911394|tartrate-resistant acid phosphatase type 5-like; K14379 tartrate-resistant acid phosphatase type 5 [EC:3.1.3.2] (A)	Riboflavin metabolism (ko00740);; Osteoclast differentiation (ko04380);; Rheumatoid arthritis (ko05323)	[O]	Posttranslational modification, protein turnover, chaperones	Calcineurin-like phosphoesterase;; Calcineurin-like phosphoesterase superfamily domain	Protein LOC100911394 {ECO:0000313|Ensembl:ENSRNOP00000065167} OS=Rattus norvegicus (Rat) PE=4 SV=1	O	Posttranslational modification, protein turnover, chaperones	tartrate-resistant acid phosphatase type 5 precursor [Mus musculus]
Acp6(ENSMUSG00000028093)	26.3922	907	30.4683	1032	19.7239	676	22.0222	734	25.1171	851	23.8618	825	0.892737	0.160225	normal	--	--	Molecular Function: acid phosphatase activity (GO:0003993);;	K14395|0|mmu:66659|Acp6, 5730559A09Rik, ACPL1, AU022842, mPACPL1; acid phosphatase 6, lysophosphatidic (EC:3.1.3.2); K14395 lysophosphatidic acid phosphatase type 6 [EC:3.1.3.2] (A)	Riboflavin metabolism (ko00740)	[I]	Lipid transport and metabolism	Histidine phosphatase superfamily (branch 2)	Protein Acp6 {ECO:0000313|Ensembl:ENSRNOP00000044125} OS=Rattus norvegicus (Rat) PE=2 SV=1	I	Lipid transport and metabolism	lysophosphatidic acid phosphatase type 6 precursor [Mus musculus]
Acp7(ENSMUSG00000037469)	18.3293	917	18.3683	668	28.4135	1104	26.2071	1032	27.3904	1130	26.3239	1047	0.750936	-0.221404	normal	[R]	General function prediction only	Molecular Function: acid phosphatase activity (GO:0003993);; Molecular Function: hydrolase activity (GO:0016787);; Molecular Function: metal ion binding (GO:0046872);;	--	--	[G]	Carbohydrate transport and metabolism	Calcineurin-like phosphoesterase;; Iron/zinc purple acid phosphatase-like protein C;; PhoD-like phosphatase	Purple acid phosphatase {ECO:0000256|RuleBase:RU361203} OS=Mus musculus (Mouse) PE=2 SV=1	G	Carbohydrate transport and metabolism	iron/zinc purple acid phosphatase-like protein [Mus musculus]
Acpp(ENSMUSG00000032561)	0.625685	30	0.286621	16	0.142682	11	0.362174	20	0.328906	25	0.191161	14	--	--	--	--	--	Molecular Function: acid phosphatase activity (GO:0003993);;	K14410|0|mmu:56318|Acpp, 5'-NT, A030005E02Rik, FRAP, Lap, PAP, Ppal; acid phosphatase, prostate (EC:3.1.3.2 3.1.3.5); K14410 acid phosphatase [EC:3.1.3.2] (A)	Riboflavin metabolism (ko00740)	[I]	Lipid transport and metabolism	Histidine phosphatase superfamily (branch 2)	Uncharacterized protein {ECO:0000313|Ensembl:ENSSTOP00000019925} OS=Spermophilus tridecemlineatus (Thirteen-lined ground squirrel) PE=4 SV=1	I	Lipid transport and metabolism	prostatic acid phosphatase isoform 1 precursor [Mus musculus]
Acpt(ENSMUSG00000012777)	0	0	0.200976	5	0.140541	4	0.103948	2	0.0364144	1	0.101811	2	--	--	--	--	--	Molecular Function: acid phosphatase activity (GO:0003993);;	K14410|0|mmu:100503991|Acpt, EG546967, Gm1432; acid phosphatase, testicular (EC:3.1.3.2); K14410 acid phosphatase [EC:3.1.3.2] (A)	Riboflavin metabolism (ko00740)	[I]	Lipid transport and metabolism	Histidine phosphatase superfamily (branch 2)	Protein Acpt {ECO:0000313|Ensembl:ENSMUSP00000103578} (Fragment) OS=Mus musculus (Mouse) PE=4 SV=1	I	Lipid transport and metabolism	PREDICTED: testicular acid phosphatase isoform X1 [Mus musculus]
Acr(ENSMUSG00000022622)	0.0657697	1	0	0	0.858134	25	0.0337366	0	0.033764	1	0.0659992	1	--	--	--	--	--	Molecular Function: serine-type endopeptidase activity (GO:0004252);; Biological Process: proteolysis (GO:0006508);;	K01317|0|rno:24163|Acr, Acro; acrosin (EC:3.4.21.10); K01317 acrosin [EC:3.4.21.10] (A)	--	[E]	Amino acid transport and metabolism	Trypsin	Acr protein {ECO:0000313|EMBL:AAI03579.1} (Fragment) OS=Mus musculus (Mouse) PE=2 SV=1	O	Posttranslational modification, protein turnover, chaperones	acrosin isoform 1 precursor [Mus musculus]
Acrbp(ENSMUSG00000072770)	31.8136	1140	36.1147	1270	28.8329	995	28.0912	969	33.367	1149	32.0287	1106	0.900887	0.119602	normal	--	--	Molecular Function: protein binding (GO:0005515);;	--	--	--	--	Proacrosin binding protein sp32	Acrosin-binding protein {ECO:0000313|EMBL:EGV98530.1} OS=Cricetulus griseus (Chinese hamster) PE=4 SV=1	R	General function prediction only	acrosin-binding protein isoform 1 precursor [Mus musculus]
Acrv1(ENSMUSG00000032110)	0.101532	1	0.0506397	0	0	0	0	0	0.052749	1	0	0	--	--	--	--	--	--	--	--	--	--	--	Sperm protein 10 {ECO:0000313|EMBL:CAB46086.1} OS=Rattus norvegicus (Rat) PE=2 SV=1	R	General function prediction only	acrosomal protein SP-10 precursor [Mus musculus]
Acsbg1(ENSMUSG00000032281)	216.859	12934	258.254	15098	262.274	15353	209.709	12524	263.66	15616	215.835	12924	0.867331	0.118039	normal	--	--	Molecular Function: catalytic activity (GO:0003824);; Biological Process: metabolic process (GO:0008152);;	K15013|0|mmu:94180|Acsbg1, BG1, Bgm, E230019G03Rik, Lpd, R75185, mKIAA0631; acyl-CoA synthetase bubblegum family member 1 (EC:6.2.1.3); K15013 long-chain-fatty-acid--CoA ligase ACSBG [EC:6.2.1.3] (A)	Fatty acid biosynthesis (ko00061);; Fatty acid degradation (ko00071);; Fatty acid metabolism (ko01212);; PPAR signaling pathway (ko03320);; Adipocytokine signaling pathway (ko04920)	[I]	Lipid transport and metabolism	AMP-binding enzyme	Long-chain-fatty-acid--CoA ligase ACSBG1 {ECO:0000313|EMBL:ERE76455.1} OS=Cricetulus griseus (Chinese hamster) PE=4 SV=1	I	Lipid transport and metabolism	long-chain-fatty-acid--CoA ligase ACSBG1 [Mus musculus]
Acsbg2(ENSMUSG00000024207)	0.0342461	1	0.0338885	1	0.0180064	1	0	0	0	0	0	0	--	--	--	[I]	Lipid transport and metabolism	Molecular Function: catalytic activity (GO:0003824);; Biological Process: metabolic process (GO:0008152);;	K15013|0|mmu:328845|Acsbg2, Bgr; acyl-CoA synthetase bubblegum family member 2 (EC:6.2.1.3); K15013 long-chain-fatty-acid--CoA ligase ACSBG [EC:6.2.1.3] (A)	Fatty acid biosynthesis (ko00061);; Fatty acid degradation (ko00071);; Fatty acid metabolism (ko01212);; PPAR signaling pathway (ko03320);; Adipocytokine signaling pathway (ko04920)	[I]	Lipid transport and metabolism	AMP-binding enzyme	Uncharacterized protein {ECO:0000313|Ensembl:ENSSTOP00000006715} (Fragment) OS=Spermophilus tridecemlineatus (Thirteen-lined ground squirrel) PE=4 SV=1	I	Lipid transport and metabolism	long-chain-fatty-acid--CoA ligase ACSBG2 [Mus musculus]
Acsf2(ENSMUSG00000076435)	15.5963	1085	12.5261	880	14.808	1042	16.21	1128	17.2058	1209	13.7704	973	0.92761	-0.101189	normal	[IQ]	Lipid transport and metabolism;; Secondary metabolites biosynthesis, transport and catabolism	Molecular Function: catalytic activity (GO:0003824);; Biological Process: metabolic process (GO:0008152);;	K00666|0|mmu:264895|Acsf2; acyl-CoA synthetase family member 2 (EC:6.2.1.-); K00666 fatty-acyl-CoA synthase [EC:6.2.1.-] (A)	--	[I]	Lipid transport and metabolism	AMP-binding enzyme;; AMP-binding enzyme C-terminal domain	Acyl-CoA synthetase family member 2, mitochondrial {ECO:0000313|EMBL:EGW08282.1} OS=Cricetulus griseus (Chinese hamster) PE=4 SV=1	I	Lipid transport and metabolism	acyl-CoA synthetase family member 2, mitochondrial precursor [Mus musculus]
Acsl1(ENSMUSG00000018796)	11.7789	789	9.35545	697	12.3901	911	14.9527	1096	15.7454	1130	14.9694	1110	0.179658	-0.44095	normal	[I]	Lipid transport and metabolism	Molecular Function: catalytic activity (GO:0003824);; Biological Process: metabolic process (GO:0008152);;	K01897|0|mmu:14081|Acsl1, Acas, Acas1, Acs, FACS, Facl2, LACS_1, LACS1; acyl-CoA synthetase long-chain family member 1 (EC:6.2.1.3); K01897 long-chain acyl-CoA synthetase [EC:6.2.1.3] (A)	Fatty acid biosynthesis (ko00061);; Fatty acid degradation (ko00071);; Fatty acid metabolism (ko01212);; PPAR signaling pathway (ko03320);; Peroxisome (ko04146);; Adipocytokine signaling pathway (ko04920)	[I]	Lipid transport and metabolism	AMP-binding enzyme	Long-chain-fatty-acid--CoA ligase 1 {ECO:0000313|Ensembl:ENSMUSP00000106000} OS=Mus musculus (Mouse) PE=1 SV=1	I	Lipid transport and metabolism	long-chain-fatty-acid--CoA ligase 1 [Mus musculus]
Acsl3(ENSMUSG00000032883)	21.1655	1272	18.4482	1091	20.0864	1274	28.8878	1657	19.1306	1151	24.2666	1468	0.768156	-0.196216	normal	[I]	Lipid transport and metabolism	Molecular Function: catalytic activity (GO:0003824);; Biological Process: metabolic process (GO:0008152);;	K01897|0|mmu:74205|Acsl3, 2610510B12Rik, Acs3, C85929, Facl3, Pro2194; acyl-CoA synthetase long-chain family member 3 (EC:6.2.1.3); K01897 long-chain acyl-CoA synthetase [EC:6.2.1.3] (A)	Fatty acid biosynthesis (ko00061);; Fatty acid degradation (ko00071);; Fatty acid metabolism (ko01212);; PPAR signaling pathway (ko03320);; Peroxisome (ko04146);; Adipocytokine signaling pathway (ko04920)	[I]	Lipid transport and metabolism	AMP-binding enzyme	Long-chain-fatty-acid--CoA ligase 3 {ECO:0000313|EMBL:EGW13805.1} OS=Cricetulus griseus (Chinese hamster) PE=4 SV=1	I	Lipid transport and metabolism	long-chain-fatty-acid--CoA ligase 3 isoform a [Mus musculus]
Acsl4(ENSMUSG00000031278)	7.86063	626	7.01338	539	13.4354	1047	11.9641	951	7.27901	554	8.5383	649	0.982671	0.071379	normal	[I]	Lipid transport and metabolism	Molecular Function: catalytic activity (GO:0003824);; Biological Process: metabolic process (GO:0008152);;	K01897|0|cge:100760496|Acsl4; acyl-CoA synthetase long-chain family member 4; K01897 long-chain acyl-CoA synthetase [EC:6.2.1.3] (A)	Fatty acid biosynthesis (ko00061);; Fatty acid degradation (ko00071);; Fatty acid metabolism (ko01212);; PPAR signaling pathway (ko03320);; Peroxisome (ko04146);; Adipocytokine signaling pathway (ko04920)	[I]	Lipid transport and metabolism	AMP-binding enzyme	Uncharacterized protein {ECO:0000313|Ensembl:ENSSTOP00000004738} OS=Spermophilus tridecemlineatus (Thirteen-lined ground squirrel) PE=4 SV=1	I	Lipid transport and metabolism	long-chain-fatty-acid--CoA ligase 4 isoform 1 [Mus musculus]
Acsl5(ENSMUSG00000024981)	9.03041	583	6.37064	408	8.22295	527	5.57012	357	5.93938	376	5.30802	339	0.194714	0.537995	normal	[I]	Lipid transport and metabolism	Molecular Function: catalytic activity (GO:0003824);; Biological Process: metabolic process (GO:0008152);;	K01897|0|mmu:433256|Acsl5, 1700030F05Rik, ACS2, ACS5, Facl5; acyl-CoA synthetase long-chain family member 5 (EC:6.2.1.3); K01897 long-chain acyl-CoA synthetase [EC:6.2.1.3] (A)	Fatty acid biosynthesis (ko00061);; Fatty acid degradation (ko00071);; Fatty acid metabolism (ko01212);; PPAR signaling pathway (ko03320);; Peroxisome (ko04146);; Adipocytokine signaling pathway (ko04920)	[I]	Lipid transport and metabolism	AMP-binding enzyme	Acyl-CoA synthetase long-chain family member 5, isoform CRA_b {ECO:0000313|EMBL:EDL01724.1} OS=Mus musculus (Mouse) PE=2 SV=1	I	Lipid transport and metabolism	long-chain-fatty-acid--CoA ligase 5 [Mus musculus]
Acsl6(ENSMUSG00000020333)	12.0234	660	8.59964	430	15.1217	664	7.47126	402	9.45332	504	10.6361	491	0.555319	0.362121	normal	[I]	Lipid transport and metabolism	Molecular Function: catalytic activity (GO:0003824);; Biological Process: metabolic process (GO:0008152);;	K01897|0|mmu:216739|Acsl6, A330035H04Rik, AW050338, Facl6, LACS, Lacsl, mKIAA0837; acyl-CoA synthetase long-chain family member 6 (EC:6.2.1.3); K01897 long-chain acyl-CoA synthetase [EC:6.2.1.3] (A)	Fatty acid biosynthesis (ko00061);; Fatty acid degradation (ko00071);; Fatty acid metabolism (ko01212);; PPAR signaling pathway (ko03320);; Peroxisome (ko04146);; Adipocytokine signaling pathway (ko04920)	[I]	Lipid transport and metabolism	AMP-binding enzyme	Long-chain-fatty-acid--CoA ligase 6 {ECO:0000313|Ensembl:ENSMUSP00000104532} OS=Mus musculus (Mouse) PE=2 SV=2	I	Lipid transport and metabolism	long-chain-fatty-acid--CoA ligase 6 isoform 2 [Mus musculus]
Acsm1(ENSMUSG00000033533)	0	0	0.0903939	3	0	0	0	0	0	0	0	0	--	--	--	[I]	Lipid transport and metabolism	Molecular Function: catalytic activity (GO:0003824);; Biological Process: metabolic process (GO:0008152);;	K01896|0|mmu:117147|Acsm1, Acas3, Bucs1, Macs; acyl-CoA synthetase medium-chain family member 1 (EC:6.2.1.2); K01896 medium-chain acyl-CoA synthetase [EC:6.2.1.2] (A)	Butanoate metabolism (ko00650)	[I]	Lipid transport and metabolism	AMP-binding enzyme;; AMP-binding enzyme C-terminal domain	Acyl-coenzyme A synthetase ACSM1, mitochondrial {ECO:0000313|Ensembl:ENSMUSP00000120146} (Fragment) OS=Mus musculus (Mouse) PE=1 SV=1	I	Lipid transport and metabolism	acyl-coenzyme A synthetase ACSM1, mitochondrial [Mus musculus]
Acsm3(ENSMUSG00000030935)	0.250259	12	0.243712	12	0.218624	11	0.532784	28	0.340213	17	0.42649	21	--	--	--	[I]	Lipid transport and metabolism	Molecular Function: catalytic activity (GO:0003824);; Biological Process: metabolic process (GO:0008152);;	K01896|0|mmu:20216|Acsm3, Sa, Sah; acyl-CoA synthetase medium-chain family member 3 (EC:6.2.1.2); K01896 medium-chain acyl-CoA synthetase [EC:6.2.1.2] (A)	Butanoate metabolism (ko00650)	[I]	Lipid transport and metabolism	AMP-binding enzyme;; AMP-binding enzyme C-terminal domain	Acyl-coenzyme A synthetase ACSM3 {ECO:0000313|EMBL:ERE80005.1} OS=Cricetulus griseus (Chinese hamster) PE=4 SV=1	I	Lipid transport and metabolism	unnamed protein product [Mus musculus]
Acsm4(ENSMUSG00000047026)	0	0	0.0848454	3	0	0	0.0215854	0	0	0	0	0	--	--	--	[I]	Lipid transport and metabolism	Molecular Function: catalytic activity (GO:0003824);; Biological Process: metabolic process (GO:0008152);;	K01896|0|mmu:233801|Acsm4, O-MACS, OMACS; acyl-CoA synthetase medium-chain family member 4 (EC:6.2.1.2); K01896 medium-chain acyl-CoA synthetase [EC:6.2.1.2] (A)	Butanoate metabolism (ko00650)	[I]	Lipid transport and metabolism	AMP-binding enzyme;; AMP-binding enzyme C-terminal domain	Uncharacterized protein {ECO:0000313|Ensembl:ENSSTOP00000021769} OS=Spermophilus tridecemlineatus (Thirteen-lined ground squirrel) PE=4 SV=1	I	Lipid transport and metabolism	acyl-coenzyme A synthetase ACSM4, mitochondrial precursor [Mus musculus]
Acsm5(ENSMUSG00000030972)	0.102335	1	0.237824	6	0.428644	10	0.0185193	0	0.0160293	1	0	0	--	--	--	[I]	Lipid transport and metabolism	Molecular Function: catalytic activity (GO:0003824);; Biological Process: metabolic process (GO:0008152);;	K01896|0|mmu:272428|Acsm5, C730019D22, C730027J19Rik; acyl-CoA synthetase medium-chain family member 5 (EC:6.2.1.2); K01896 medium-chain acyl-CoA synthetase [EC:6.2.1.2] (A)	Butanoate metabolism (ko00650)	[I]	Lipid transport and metabolism	AMP-binding enzyme;; AMP-binding enzyme C-terminal domain	Acyl-coenzyme A synthetase ACSM5 {ECO:0000313|EMBL:ERE80012.1} OS=Cricetulus griseus (Chinese hamster) PE=4 SV=1	I	Lipid transport and metabolism	acyl-coenzyme A synthetase ACSM5, mitochondrial precursor [Mus musculus]
Acss1(ENSMUSG00000027452)	19.6423	1491	18.9887	1433	25.1309	1890	23.9711	1806	21.8775	1636	21.9939	1657	0.972495	-0.0468278	normal	[I]	Lipid transport and metabolism	Molecular Function: catalytic activity (GO:0003824);; Biological Process: metabolic process (GO:0008152);;	K01895|0|mmu:68738|Acss1, 1110032O15Rik, AI788978, Acas2, Acas2l, AceCS2; acyl-CoA synthetase short-chain family member 1 (EC:6.2.1.1); K01895 acetyl-CoA synthetase [EC:6.2.1.1] (A)	Glycolysis / Gluconeogenesis (ko00010);; Pyruvate metabolism (ko00620);; Propanoate metabolism (ko00640);; Carbon metabolism (ko01200)	[I]	Lipid transport and metabolism	AMP-binding enzyme;; AMP-binding enzyme C-terminal domain	Acetyl-coenzyme A synthetase {ECO:0000256|RuleBase:RU361147} OS=Mus musculus (Mouse) PE=2 SV=1	I	Lipid transport and metabolism	unnamed protein product [Mus musculus]
Acss2(ENSMUSG00000027605)	30.5314	1864	20.614	1257	28.403	1725	34.1901	2088	33.4352	2032	36.5668	2221	0.24062	-0.352736	normal	[I]	Lipid transport and metabolism	Molecular Function: catalytic activity (GO:0003824);; Biological Process: metabolic process (GO:0008152);;	K01895|0|mmu:60525|Acss2, 1110017C11Rik, ACAS, Acas1, Acas2, AceCS1, Acs1; acyl-CoA synthetase short-chain family member 2 (EC:6.2.1.1); K01895 acetyl-CoA synthetase [EC:6.2.1.1] (A)	Glycolysis / Gluconeogenesis (ko00010);; Pyruvate metabolism (ko00620);; Propanoate metabolism (ko00640);; Carbon metabolism (ko01200)	[I]	Lipid transport and metabolism	AMP-binding enzyme;; AMP-binding enzyme C-terminal domain	Acetyl-coenzyme A synthetase, cytoplasmic {ECO:0000313|Ensembl:ENSMUSP00000099431} OS=Mus musculus (Mouse) PE=1 SV=1	I	Lipid transport and metabolism	PREDICTED: acetyl-coenzyme A synthetase, cytoplasmic isoform X1 [Mus musculus]
Acss3(ENSMUSG00000035948)	0.915228	68	1.03268	73	0.916428	64	0.898633	64	1.06342	73	0.719936	47	0.940455	0.196869	normal	[I]	Lipid transport and metabolism	Molecular Function: catalytic activity (GO:0003824);; Biological Process: metabolic process (GO:0008152);;	K01908|0|mmu:380660|Acss3, 8430416H19Rik, Gm874; acyl-CoA synthetase short-chain family member 3 (EC:6.2.1.1); K01908 propionyl-CoA synthetase [EC:6.2.1.17] (A)	Propanoate metabolism (ko00640)	[I]	Lipid transport and metabolism	AMP-binding enzyme;; AMP-binding enzyme C-terminal domain	Acyl-CoA synthetase short-chain family member 3 {ECO:0000313|EMBL:ERE90123.1} OS=Cricetulus griseus (Chinese hamster) PE=4 SV=1	I	Lipid transport and metabolism	acyl-CoA synthetase short-chain family member 3, mitochondrial isoform 1 [Mus musculus]
Acta2(ENSMUSG00000035783)	539.69	18967	459.641	16150	383.333	13500	438.807	15193	544.433	19014	424.678	14991	0.994628	0.0229704	normal	[Z]	Cytoskeleton	--	K12313|0|umr:103661931|ACTA2; actin, alpha 2, smooth muscle, aorta; K12313 actin, aortic smooth muscle (A)	Vascular smooth muscle contraction (ko04270)	[Z]	Cytoskeleton	Actin	Actin, aortic smooth muscle-like isoform 1 {ECO:0000313|EMBL:ERE79103.1} OS=Cricetulus griseus (Chinese hamster) PE=3 SV=1	Z	Cytoskeleton	Actin, aortic smooth muscle [Fukomys damarensis]
Actb(ENSMUSG00000029580)	1266.11	42110	1101.98	36876	1204.32	40296	1188.95	38773	1203.35	39623	1039.12	34552	0.901418	0.116747	normal	[Z]	Cytoskeleton	--	K05692|0|bacu:103015338|ACTB; actin, beta; K05692 actin beta/gamma 1 (A)	Rap1 signaling pathway (ko04015);; Phagosome (ko04145);; Hippo signaling pathway (ko04390);; Focal adhesion (ko04510);; Adherens junction (ko04520);; Tight junction (ko04530);; Platelet activation (ko04611);; Leukocyte transendothelial migration (ko04670);; Regulation of actin cytoskeleton (ko04810);; Thyroid hormone signaling pathway (ko04919);; Oxytocin signaling pathway (ko04921);; Bacterial i…	[Z]	Cytoskeleton	Actin	Actin, cytoplasmic 1 {ECO:0000313|EMBL:EGV95774.1} OS=Cricetulus griseus (Chinese hamster) PE=3 SV=1	Z	Cytoskeleton	Actin, cytoplasmic 1 [Fukomys damarensis]
Actc1(ENSMUSG00000068614)	0.107005	2	0.177151	4	0.151056	4	0.0737615	1	0.0740094	2	0.145747	3	--	--	--	[Z]	Cytoskeleton	--	K12314|0|ptg:102958158|ACTC1; actin, alpha, cardiac muscle 1; K12314 actin, alpha cardiac muscle (A)	Cardiac muscle contraction (ko04260);; Adrenergic signaling in cardiomyocytes (ko04261);; Hypertrophic cardiomyopathy (HCM) (ko05410);; Dilated cardiomyopathy (ko05414)	[Z]	Cytoskeleton	Actin	Actin, alpha cardiac muscle 1 {ECO:0000313|EMBL:EGV92904.1} OS=Cricetulus griseus (Chinese hamster) PE=3 SV=1	Z	Cytoskeleton	unnamed protein product [Mus musculus]
Actg1(ENSMUSG00000062825)	979.068	36047	861.932	31772	1051.18	38617	1014.57	36963	1081.25	39516	962.19	35391	0.982671	-0.0350072	normal	[Z]	Cytoskeleton	--	K05692|0|xla:100037088|actg1, actg1a; actin, gamma 1 a; K05692 actin beta/gamma 1 (A)	Phagosome (ko04145);; Focal adhesion (ko04510);; Adherens junction (ko04520);; Tight junction (ko04530);; Regulation of actin cytoskeleton (ko04810);; Salmonella infection (ko05132)	[Z]	Cytoskeleton	Actin	Actin, cytoplasmic 2 {ECO:0000313|EMBL:EHB09324.1} OS=Heterocephalus glaber (Naked mole rat) PE=3 SV=1	Z	Cytoskeleton	PREDICTED: LOW QUALITY PROTEIN: actin, cytoplasmic 2 isoform X2 [Rattus norvegicus]
Actg2(ENSMUSG00000059430)	22.2797	572	17.8826	453	19.0009	482	16.0801	398	21.6778	539	15.554	399	0.825598	0.21167	normal	[Z]	Cytoskeleton	--	K12315|0|cge:100768744|Actg2; actin, gamma 2, smooth muscle, enteric; K12315 actin, gamma-enteric smooth muscle (A)	Vascular smooth muscle contraction (ko04270)	[Z]	Cytoskeleton	Actin	Actin, gamma-enteric smooth muscle-like isoform 1 {ECO:0000313|EMBL:ERE66270.1} OS=Cricetulus griseus (Chinese hamster) PE=3 SV=1	Z	Cytoskeleton	actin, gamma-enteric smooth muscle-like isoform 1 [Cricetulus griseus]
Actl10(ENSMUSG00000078129)	0.1151	2	0.075424	1	0.120599	3	0.157642	3	0	0	0.0772894	1	--	--	--	--	--	--	--	--	[Z]	Cytoskeleton	Actin	Protein Actl10 {ECO:0000313|Ensembl:ENSRNOP00000052202} (Fragment) OS=Rattus norvegicus (Rat) PE=3 SV=1	Z	Cytoskeleton	actin-like protein 10 [Mus musculus]
Actl6a(ENSMUSG00000027671)	42.9397	1537	37.2445	1358	37.7988	1377	46.4547	1729	48.7535	1753	50.2199	1800	0.509827	-0.267926	normal	[Z]	Cytoskeleton	--	K11340|0|mmu:56456|Actl6a, 2810432C06Rik, AI851094, ARP4, Actl6, Baf53a, C79802; actin-like 6A; K11340 actin-like protein 6A (A)	--	[Z]	Cytoskeleton	Actin	Actl6a protein {ECO:0000313|EMBL:AAH94498.1} OS=Mus musculus (Mouse) PE=2 SV=1	Z	Cytoskeleton	actin-like protein 6A [Mus musculus]
Actl6b(ENSMUSG00000029712)	0	0	0.182519	4	0.117221	3	0.152258	4	0.113633	3	0.262336	6	--	--	--	--	--	--	K11652|0|ptr:739528|ACTL6B; actin-like 6B; K11652 actin-like protein 6B (A)	--	[Z]	Cytoskeleton	Actin	Uncharacterized protein {ECO:0000313|Ensembl:ENSCPOP00000004628} OS=Cavia porcellus (Guinea pig) PE=3 SV=1	Z	Cytoskeleton	PREDICTED: actin-like protein 6B [Cavia porcellus]
Actl7a(ENSMUSG00000070979)	0	0	0.0313966	0	0	0	0	0	0.0328972	1	0	0	--	--	--	[Z]	Cytoskeleton	--	--	--	[Z]	Cytoskeleton	Actin	Actin-like protein 7A {ECO:0000313|EMBL:EGV92489.1} OS=Cricetulus griseus (Chinese hamster) PE=3 SV=1	Z	Cytoskeleton	actin-like protein 7A [Mus musculus]
Actl9(ENSMUSG00000092519)	0.198522	4	0	0	0.0830908	2	0.0408228	0	0	0	0.0801896	1	--	--	--	[Z]	Cytoskeleton	--	--	--	[Z]	Cytoskeleton	Actin	Similar to actin-like 7-alpha-like protein (Predicted) {ECO:0000313|EMBL:EDL86637.1} OS=Rattus norvegicus (Rat) PE=2 SV=1	Z	Cytoskeleton	actin-like protein 9 [Mus musculus]
Actn1(ENSMUSG00000015143)	13.7283	1231	12.8994	1143	13.2255	1187	11.2852	1008	14.0121	1258	9.83368	888	0.731267	0.213769	normal	[Z]	Cytoskeleton	Molecular Function: calcium ion binding (GO:0005509);; Molecular Function: protein binding (GO:0005515);;	K05699|0|mmu:109711|Actn1, 3110023F10Rik, Actn1a; actinin, alpha 1; K05699 actinin alpha (A)	Focal adhesion (ko04510);; Adherens junction (ko04520);; Tight junction (ko04530);; Leukocyte transendothelial migration (ko04670);; Regulation of actin cytoskeleton (ko04810);; Amoebiasis (ko05146);; Viral carcinogenesis (ko05203);; Systemic lupus erythematosus (ko05322);; Arrhythmogenic right ventricular cardiomyopathy (ARVC) (ko05412)	[Z]	Cytoskeleton	Spectrin repeat;; Calponin homology (CH) domain;; Ca2+ insensitive EF hand;; CAMSAP CH domain;; EF hand;; EF-hand domain;; EF-hand domain pair;; EF-hand domain pair	Uncharacterized protein {ECO:0000313|Ensembl:ENSCPOP00000001002} OS=Cavia porcellus (Guinea pig) PE=4 SV=1	Z	Cytoskeleton	alpha-actinin-1 [Mus musculus]
Actn2(ENSMUSG00000052374)	0.759661	50	1.72113	95	0.91364	57	1.99206	123	1.34896	77	1.31726	74	0.824901	-0.393391	normal	[Z]	Cytoskeleton	Molecular Function: calcium ion binding (GO:0005509);; Molecular Function: protein binding (GO:0005515);;	K05699|0|rno:291245|Actn2; actinin alpha 2; K05699 actinin alpha (A)	Focal adhesion (ko04510);; Adherens junction (ko04520);; Tight junction (ko04530);; Leukocyte transendothelial migration (ko04670);; Regulation of actin cytoskeleton (ko04810);; Amoebiasis (ko05146);; Viral carcinogenesis (ko05203);; Systemic lupus erythematosus (ko05322);; Arrhythmogenic right ventricular cardiomyopathy (ARVC) (ko05412)	[Z]	Cytoskeleton	Spectrin repeat;; Calponin homology (CH) domain;; Ca2+ insensitive EF hand;; CAMSAP CH domain;; EF hand;; EF-hand domain pair;; EF-hand domain	RCG30552 {ECO:0000313|EMBL:EDM06982.1} OS=Rattus norvegicus (Rat) PE=4 SV=1	Z	Cytoskeleton	alpha-actinin-2 [Mus musculus]
Actn3(ENSMUSG00000006457)	11.9244	792	8.85347	501	16.8265	1116	8.38054	527	7.9849	523	8.47232	551	0.54311	0.620192	normal	[Z]	Cytoskeleton	Molecular Function: protein binding (GO:0005515);;	K05699|0|mmu:11474|Actn3; actinin alpha 3; K05699 actinin alpha (A)	Focal adhesion (ko04510);; Adherens junction (ko04520);; Tight junction (ko04530);; Leukocyte transendothelial migration (ko04670);; Regulation of actin cytoskeleton (ko04810);; Amoebiasis (ko05146);; Viral carcinogenesis (ko05203);; Systemic lupus erythematosus (ko05322);; Arrhythmogenic right ventricular cardiomyopathy (ARVC) (ko05412)	[Z]	Cytoskeleton	Spectrin repeat;; Calponin homology (CH) domain;; Ca2+ insensitive EF hand;; CAMSAP CH domain;; EF hand;; EF-hand domain	Actn3 protein {ECO:0000313|EMBL:AAI66600.1} OS=Rattus norvegicus (Rat) PE=2 SV=1	Z	Cytoskeleton	alpha-actinin-3 [Mus musculus]
Actn4(ENSMUSG00000054808)	77.0223	4412	70.7504	4093	82.8715	4424	69.9238	4091	70.9305	4457	65.8215	3598	0.834225	0.128386	normal	[Z]	Cytoskeleton	Molecular Function: calcium ion binding (GO:0005509);; Molecular Function: protein binding (GO:0005515);;	K05699|0|ssc:100517284|ACTN4; actinin, alpha 4; K05699 actinin alpha (A)	Focal adhesion (ko04510);; Adherens junction (ko04520);; Tight junction (ko04530);; Leukocyte transendothelial migration (ko04670);; Regulation of actin cytoskeleton (ko04810);; Amoebiasis (ko05146);; Viral carcinogenesis (ko05203);; Systemic lupus erythematosus (ko05322);; Arrhythmogenic right ventricular cardiomyopathy (ARVC) (ko05412)	[Z]	Cytoskeleton	Spectrin repeat;; Calponin homology (CH) domain;; Ca2+ insensitive EF hand;; CAMSAP CH domain;; EF-hand domain pair;; EF hand;; EF-hand domain	Non-muscle alpha-actinin 4 {ECO:0000313|EMBL:ABC66069.1} OS=Mus musculus (Mouse) PE=2 SV=1	Z	Cytoskeleton	PREDICTED: alpha-actinin-4 isoform X4 [Mus musculus]
Actr10(ENSMUSG00000021076)	45.2932	2790	38.9666	2334	42.1509	2562	39.9863	2466	43.0664	2569	45.3872	2709	0.98308	0.0264508	normal	[Z]	Cytoskeleton	--	K16576|0|mmu:56444|Actr10, Actr11, Arp11; ARP10 actin-related protein 10; K16576 actin-related protein 10 (A)	--	[Z]	Cytoskeleton	Actin	Protein Actr10 {ECO:0000313|Ensembl:ENSRNOP00000010300} OS=Rattus norvegicus (Rat) PE=2 SV=1	Z	Cytoskeleton	actin-related protein 10 [Mus musculus]
Actr1a(ENSMUSG00000025228)	68.1297	3641	58.8512	3129	73.374	3899	60.9163	3220	65.4485	3455	62.3066	3309	0.827456	0.132093	normal	[Z]	Cytoskeleton	--	K16575|0|umr:103680932|ACTR1A; ARP1 actin-related protein 1 homolog A, centractin alpha (yeast); K16575 centractin (A)	--	[Z]	Cytoskeleton	Actin	Alpha-centractin {ECO:0000313|EMBL:EHB18537.1} OS=Heterocephalus glaber (Naked mole rat) PE=3 SV=1	Z	Cytoskeleton	PREDICTED: alpha-centractin [Peromyscus maniculatus bairdii]
Actr1b(ENSMUSG00000037351)	29.4367	1990	31.7071	2133	29.8013	1999	33.4359	2241	32.9181	2201	30.4613	2050	0.970722	-0.044998	normal	[Z]	Cytoskeleton	--	K16575|0|rno:316333|Actr1b; ARP1 actin-related protein 1 homolog B, centractin beta (yeast); K16575 centractin (A)	--	[Z]	Cytoskeleton	Actin	RCG22324, isoform CRA_a {ECO:0000313|EMBL:EDL99257.1} OS=Rattus norvegicus (Rat) PE=2 SV=1	Z	Cytoskeleton	beta-centractin [Mus musculus]
Actr2(ENSMUSG00000020152)	30.0758	1676	29.8391	1610	40.1883	2183	35.7154	1982	26.4557	1403	29.1487	1553	0.838464	0.183658	normal	--	--	--	K17260|0|ssc:100174962|ACTR2; ARP2 actin-related protein 2 homolog (yeast); K17260 actin-related protein 2 (A)	--	[Z]	Cytoskeleton	Actin	Uncharacterized protein {ECO:0000313|Ensembl:ENSSTOP00000011303} OS=Spermophilus tridecemlineatus (Thirteen-lined ground squirrel) PE=3 SV=1	Z	Cytoskeleton	actin-related protein 2 [Rattus norvegicus]
Actr3(ENSMUSG00000026341)	106.699	4522	106.026	4356	114.397	4756	132.836	5599	114.834	4678	121.934	4972	0.844027	-0.123409	normal	[Z]	Cytoskeleton	--	K18584|0|rno:81732|Actr3, Arp3; ARP3 actin-related protein 3 homolog (yeast); K18584 actin-related protein 3 (A)	--	[Z]	Cytoskeleton	Actin	Actin-related protein 3 {ECO:0000313|EMBL:EGW02380.1} OS=Cricetulus griseus (Chinese hamster) PE=3 SV=1	Z	Cytoskeleton	actin-related protein 3 [Mus musculus]
Actr3b(ENSMUSG00000056367)	17.7353	622	17.7075	607	13.7342	485	15.0632	532	13.3124	468	15.3615	539	0.83916	0.195938	normal	[Z]	Cytoskeleton	--	K18584|0|mmu:242894|Actr3b, 9630005C02, ARP11, AW047569, Arp3b, Arp3beta; ARP3 actin-related protein 3B; K18584 actin-related protein 3 (A)	--	[Z]	Cytoskeleton	Actin	Uncharacterized protein {ECO:0000313|Ensembl:ENSCPOP00000003335} OS=Cavia porcellus (Guinea pig) PE=3 SV=1	Z	Cytoskeleton	actin-related protein 3B [Mus musculus]
Actr5(ENSMUSG00000037761)	10.6792	548	10.6436	552	9.71009	509	11.443	590	12.8471	661	12.5733	658	0.811518	-0.207499	normal	[Z]	Cytoskeleton	--	K11672|0|mmu:109275|Actr5, AA545173, B430109J19Rik; ARP5 actin-related protein 5; K11672 actin-related protein 5 (A)	--	[Z]	Cytoskeleton	Actin	Actin-related protein 5 {ECO:0000313|Ensembl:ENSMUSP00000046658} OS=Mus musculus (Mouse) PE=4 SV=1	Z	Cytoskeleton	actin-related protein 5 [Mus musculus]
Actr6(ENSMUSG00000019948)	16.4145	434	17.7737	454	16.31	423	20.871	548	18.7427	473	22.5115	568	0.778295	-0.238219	normal	[Z]	Cytoskeleton	--	K11662|0|mmu:67019|Actr6, 2010200J04Rik, AU044443, Arp6, ArpX, CDA12; ARP6 actin-related protein 6; K11662 actin-related protein 6 (A)	--	[Z]	Cytoskeleton	Actin	Protein Actr6 {ECO:0000313|Ensembl:ENSRNOP00000010414} OS=Rattus norvegicus (Rat) PE=2 SV=1	Z	Cytoskeleton	actin-related protein 6 [Mus musculus]
Actr8(ENSMUSG00000015971)	19.9014	882	18.9835	837	21.3496	938	18.8716	833	18.4208	803	20.0092	882	0.913116	0.11484	normal	[Z]	Cytoskeleton	--	K11673|0|mmu:56249|Actr8, 5730542K05Rik, ARP8; ARP8 actin-related protein 8; K11673 actin-related protein 8 (A)	--	[Z]	Cytoskeleton	Actin	Protein Actr8 {ECO:0000313|Ensembl:ENSRNOP00000020750} OS=Rattus norvegicus (Rat) PE=3 SV=1	Z	Cytoskeleton	actin-related protein 8 [Mus musculus]
Actrt2(ENSMUSG00000051276)	0.0690552	1	0	0	0	0	0	0	0	0	0	0	--	--	--	--	--	--	--	--	[Z]	Cytoskeleton	Actin	Protein Actrt2 {ECO:0000313|Ensembl:ENSRNOP00000016781} OS=Rattus norvegicus (Rat) PE=2 SV=1	Z	Cytoskeleton	actin-related protein T2 [Mus musculus]
Actrt3(ENSMUSG00000037737)	0	0	0.0286239	0	0.060675	2	0.0290141	0	0	0	0.148422	4	--	--	--	--	--	--	--	--	[Z]	Cytoskeleton	Actin	Similar to Actin related protein M1 (Predicted) {ECO:0000313|EMBL:EDM01170.1} OS=Rattus norvegicus (Rat) PE=3 SV=1	Z	Cytoskeleton	actin-related protein T3 [Mus musculus]
Acvr1(ENSMUSG00000026836)	7.66021	316	6.06897	355	7.56861	429	9.44908	484	10.4953	431	6.94891	364	0.876902	-0.179775	normal	[RTKL]	General function prediction only;; Signal transduction mechanisms;; Transcription;; Replication, recombination and repair	Molecular Function: protein kinase activity (GO:0004672);; Molecular Function: transmembrane receptor protein serine/threonine kinase activity (GO:0004675);; Molecular Function: ATP binding (GO:0005524);; Biological Process: protein phosphorylation (GO:0006468);; Cellular Component: membrane (GO:0016020);;	K04675|0|mmu:11477|Acvr1, ALK2, ActR-I, ActRIA, Acvr, Acvrlk2, Alk-2, Alk8, D330013D15Rik, SKR1, Tsk7L; activin A receptor, type 1 (EC:2.7.11.30); K04675 activin receptor type-1 [EC:2.7.11.30] (A)	Cytokine-cytokine receptor interaction (ko04060);; TGF-beta signaling pathway (ko04350);; Signaling pathways regulating pluripotency of stem cells (ko04550)	[T]	Signal transduction mechanisms	Protein kinase domain;; Protein tyrosine kinase;; Transforming growth factor beta type I GS-motif;; Activin types I and II receptor domain	Activin receptor type-1 {ECO:0000313|EMBL:EHB05897.1} OS=Heterocephalus glaber (Naked mole rat) PE=3 SV=1	T	Signal transduction mechanisms	activin A receptor, type 1, isoform CRA_b [Mus musculus]
Acvr1b(ENSMUSG00000000532)	11.989	1025	13.463	1124	10.3882	850	10.4276	882	12.739	1019	11.1774	909	0.885202	0.135289	normal	[RTKL]	General function prediction only;; Signal transduction mechanisms;; Transcription;; Replication, recombination and repair	Molecular Function: protein kinase activity (GO:0004672);; Molecular Function: transmembrane receptor protein serine/threonine kinase activity (GO:0004675);; Molecular Function: ATP binding (GO:0005524);; Biological Process: protein phosphorylation (GO:0006468);; Cellular Component: membrane (GO:0016020);;	K13567|0|mmu:11479|Acvr1b, 6820432J04, ActR-IB, ActRIB, Acvrlk4, Alk4, SKR2; activin A receptor, type 1B (EC:2.7.11.30); K13567 activin receptor type-1B [EC:2.7.11.30] (A)	Cytokine-cytokine receptor interaction (ko04060);; TGF-beta signaling pathway (ko04350);; Signaling pathways regulating pluripotency of stem cells (ko04550)	[T]	Signal transduction mechanisms	Protein kinase domain;; Protein tyrosine kinase;; Transforming growth factor beta type I GS-motif;; Activin types I and II receptor domain	Activin A receptor, type 1B {ECO:0000313|EMBL:AAI45776.1} OS=Mus musculus (Mouse) PE=2 SV=1	T	Signal transduction mechanisms	activin receptor type-1B precursor [Mus musculus]
Acvr1c(ENSMUSG00000026834)	0.0464811	1	0.455392	2	0.0626291	8	0.0541723	7	0.0480544	3	0	0	--	--	--	[RTKL]	General function prediction only;; Signal transduction mechanisms;; Transcription;; Replication, recombination and repair	Molecular Function: protein kinase activity (GO:0004672);; Molecular Function: transmembrane receptor protein serine/threonine kinase activity (GO:0004675);; Molecular Function: ATP binding (GO:0005524);; Biological Process: protein phosphorylation (GO:0006468);; Cellular Component: membrane (GO:0016020);;	K13568|0|rno:245921|Acvr1c, Alk-7, Alk7, habrec1; activin A receptor, type IC (EC:2.7.11.30); K13568 activin receptor type-1C [EC:2.7.11.30] (A)	TGF-beta signaling pathway (ko04350);; Signaling pathways regulating pluripotency of stem cells (ko04550)	[T]	Signal transduction mechanisms	Protein kinase domain;; Protein tyrosine kinase;; Transforming growth factor beta type I GS-motif;; Activin types I and II receptor domain	Activin receptor type-1C {ECO:0000313|Ensembl:ENSRNOP00000056047} OS=Rattus norvegicus (Rat) PE=3 SV=2	T	Signal transduction mechanisms	activin receptor type-1C isoform 1 precursor [Mus musculus]
Acvr2a(ENSMUSG00000052155)	2.3363	210	2.45935	215	4.33744	384	3.78239	341	2.48871	214	3.54268	305	0.990153	-0.0552426	normal	[RTKL]	General function prediction only;; Signal transduction mechanisms;; Transcription;; Replication, recombination and repair	Molecular Function: protein kinase activity (GO:0004672);; Molecular Function: transmembrane receptor protein serine/threonine kinase activity (GO:0004675);; Molecular Function: ATP binding (GO:0005524);; Biological Process: protein phosphorylation (GO:0006468);; Cellular Component: membrane (GO:0016020);;	K04670|0|ocu:100008631|ACVR2A, ACTRIIB; activin A receptor, type IIA; K04670 activin receptor type-2A [EC:2.7.11.30] (A)	Cytokine-cytokine receptor interaction (ko04060);; TGF-beta signaling pathway (ko04350);; Signaling pathways regulating pluripotency of stem cells (ko04550)	[T]	Signal transduction mechanisms	Protein kinase domain;; Protein tyrosine kinase;; Activin types I and II receptor domain	Activin receptor type-2A {ECO:0000313|Ensembl:ENSRNOP00000007404} OS=Rattus norvegicus (Rat) PE=4 SV=2	T	Signal transduction mechanisms	activin receptor type-2A precursor [Mus musculus]
Acvr2b(ENSMUSG00000061393)	10.1478	762	9.75258	751	7.79939	744	11.7821	960	11.714	928	9.9401	854	0.701792	-0.241735	normal	[RTKL]	General function prediction only;; Signal transduction mechanisms;; Transcription;; Replication, recombination and repair	Molecular Function: protein kinase activity (GO:0004672);; Molecular Function: transmembrane receptor protein serine/threonine kinase activity (GO:0004675);; Molecular Function: ATP binding (GO:0005524);; Biological Process: protein phosphorylation (GO:0006468);; Cellular Component: membrane (GO:0016020);;	K13596|0|mmu:11481|Acvr2b, ActRIIB; activin receptor IIB (EC:2.7.11.30); K13596 activin receptor type-2B [EC:2.7.11.30] (A)	Cytokine-cytokine receptor interaction (ko04060);; TGF-beta signaling pathway (ko04350);; Signaling pathways regulating pluripotency of stem cells (ko04550)	[T]	Signal transduction mechanisms	Protein kinase domain;; Protein tyrosine kinase;; Activin types I and II receptor domain	Uncharacterized protein {ECO:0000313|Ensembl:ENSCPOP00000008178} OS=Cavia porcellus (Guinea pig) PE=4 SV=1	T	Signal transduction mechanisms	activin receptor type-2B precursor [Mus musculus]
Acvrl1(ENSMUSG00000000530)	16.3627	1110	18.5709	1251	12.7573	900	12.6446	871	17.1067	1103	11.9042	838	0.74387	0.255843	normal	[RTKL]	General function prediction only;; Signal transduction mechanisms;; Transcription;; Replication, recombination and repair	Molecular Function: protein kinase activity (GO:0004672);; Molecular Function: transmembrane receptor protein serine/threonine kinase activity (GO:0004675);; Molecular Function: ATP binding (GO:0005524);; Biological Process: protein phosphorylation (GO:0006468);; Cellular Component: membrane (GO:0016020);;	K13594|0|mmu:11482|Acvrl1, AI115505, AI427544, Acvrlk1, Alk1; activin A receptor, type II-like 1 (EC:2.7.11.30); K13594 activin receptor-like kinase 1 [EC:2.7.11.30] (A)	--	[T]	Signal transduction mechanisms	Protein kinase domain;; Protein tyrosine kinase;; Transforming growth factor beta type I GS-motif;; Activin types I and II receptor domain	Acvrl1 protein {ECO:0000313|EMBL:AAH14291.1} OS=Mus musculus (Mouse) PE=2 SV=1	T	Signal transduction mechanisms	serine/threonine-protein kinase receptor R3 isoform b [Mus musculus]
Acy1(ENSMUSG00000023262)	24.6993	761	23.4945	713	15.0197	466	20.9104	626	22.5871	695	25.1115	749	0.976995	-0.0519069	normal	[E]	Amino acid transport and metabolism	Biological Process: metabolic process (GO:0008152);; Molecular Function: hydrolase activity (GO:0016787);;	K14677|0|mmu:109652|Acy1, 1110014J22Rik, Acy-1; aminoacylase 1 (EC:3.5.1.14); K14677 aminoacylase [EC:3.5.1.14] (A)	Arginine and proline metabolism (ko00330);; 2-Oxocarboxylic acid metabolism (ko01210);; Biosynthesis of amino acids (ko01230)	[E]	Amino acid transport and metabolism	Peptidase family M20/M25/M40;; Peptidase dimerisation domain	Aminoacylase-1 {ECO:0000256|PIRNR:PIRNR036696} OS=Cricetulus griseus (Chinese hamster) PE=3 SV=1	E	Amino acid transport and metabolism	aminoacylase-1 [Mus musculus]
Acy3(ENSMUSG00000024866)	6.74412	176	9.90605	251	7.16901	190	6.05966	147	6.83516	179	6.67353	167	0.717024	0.365378	normal	[E]	Amino acid transport and metabolism	Biological Process: metabolic process (GO:0008152);; Molecular Function: hydrolase activity, acting on ester bonds (GO:0016788);;	K18458|0|mmu:71670|Acy3, 0610006H10Rik, AA3, AAIII, AW107362, Acy-3, HCBP1; aspartoacylase (aminoacylase) 3 (EC:3.5.1.114); K18458 N-acyl-aromatic-L-amino acid amidohydrolase [EC:3.5.1.114] (A)	--	--	--	Succinylglutamate desuccinylase / Aspartoacylase family	Aspartoacylase-2 {ECO:0000313|EMBL:EGW12365.1} OS=Cricetulus griseus (Chinese hamster) PE=3 SV=1	R	General function prediction only	N-acyl-aromatic-L-amino acid amidohydrolase (carboxylate-forming) isoform 1 [Mus musculus]
Acyp1(ENSMUSG00000008822)	17.5806	145	16.1912	132	14.7525	121	19.0778	152	20.3797	166	18.8594	159	0.88729	-0.222004	normal	[C]	Energy production and conversion	--	K01512|8.68677e-84|mcf:102139818|ACYP1; acylphosphatase 1, erythrocyte (common) type; K01512 acylphosphatase [EC:3.6.1.7] (A)	Pyruvate metabolism (ko00620)	[C]	Energy production and conversion	Acylphosphatase	Acylphosphatase {ECO:0000256|RuleBase:RU000553} OS=Mus musculus (Mouse) PE=3 SV=1	C	Energy production and conversion	PREDICTED: acylphosphatase-1 isoform X1 [Peromyscus maniculatus bairdii]
Acyp2(ENSMUSG00000060923)	11.2336	111	11.5705	124	8.23241	90	10.3424	98	13.4088	128	12.6572	132	0.971093	-0.0984944	normal	[C]	Energy production and conversion	--	K01512|5.28203e-72|mmu:75572|Acyp2, 2310004B09Rik; acylphosphatase 2, muscle type (EC:3.6.1.7); K01512 acylphosphatase [EC:3.6.1.7] (A)	Pyruvate metabolism (ko00620)	[C]	Energy production and conversion	Acylphosphatase	Acylphosphatase {ECO:0000256|RuleBase:RU000553} OS=Rattus norvegicus (Rat) PE=3 SV=2	C	Energy production and conversion	acylphosphatase-2 [Mus musculus]
Ada(ENSMUSG00000017697)	2.8304	100	2.72837	97	2.43249	86	1.62344	57	2.50409	89	1.66724	59	0.650883	0.50501	normal	[F]	Nucleotide transport and metabolism	Molecular Function: deaminase activity (GO:0019239);;	K01488|0|mmu:11486|Ada; adenosine deaminase (EC:3.5.4.4); K01488 adenosine deaminase [EC:3.5.4.4] (A)	Purine metabolism (ko00230);; Primary immunodeficiency (ko05340)	[F]	Nucleotide transport and metabolism	Adenosine/AMP deaminase	Adenosine deaminase, isoform CRA_a {ECO:0000313|EMBL:EDL06351.1} OS=Mus musculus (Mouse) PE=2 SV=1	F	Nucleotide transport and metabolism	adenosine deaminase [Mus musculus]
Adad1(ENSMUSG00000027719)	11.5089	437	6.09892	232	14.1952	571	9.29633	380	8.96117	351	10.257	409	0.955321	0.151203	normal	--	--	Molecular Function: RNA binding (GO:0003723);; Molecular Function: adenosine deaminase activity (GO:0004000);; Biological Process: RNA processing (GO:0006396);;	--	--	[A]	RNA processing and modification	Adenosine-deaminase (editase) domain;; Double-stranded RNA binding motif	Adenosine deaminase domain-containing protein 1 {ECO:0000313|EMBL:ERE88383.1} OS=Cricetulus griseus (Chinese hamster) PE=4 SV=1	A	RNA processing and modification	adenosine deaminase domain-containing protein 1 [Mus musculus]
Adad2(ENSMUSG00000024266)	6.90171	252	7.92433	287	5.72721	208	8.81482	316	11.9132	440	9.78715	362	0.26661	-0.540115	normal	--	--	Molecular Function: RNA binding (GO:0003723);; Molecular Function: adenosine deaminase activity (GO:0004000);; Biological Process: RNA processing (GO:0006396);;	--	--	[A]	RNA processing and modification	Adenosine-deaminase (editase) domain;; Double-stranded RNA binding motif	Adenosine deaminase domain-containing protein 2 {ECO:0000313|Ensembl:ENSMUSP00000095964} OS=Mus musculus (Mouse) PE=2 SV=1	A	RNA processing and modification	adenosine deaminase domain-containing protein 2 [Mus musculus]
Adal(ENSMUSG00000027259)	8.20206	336	9.30874	378	9.2669	386	10.4262	437	9.19277	376	9.50704	381	0.967107	-0.0792948	normal	[F]	Nucleotide transport and metabolism	Molecular Function: deaminase activity (GO:0019239);;	--	--	[F]	Nucleotide transport and metabolism	Adenosine/AMP deaminase	Adenosine deaminase-like protein {ECO:0000313|EMBL:EGV97216.1} OS=Cricetulus griseus (Chinese hamster) PE=4 SV=1	F	Nucleotide transport and metabolism	adenosine deaminase-like protein isoform a [Mus musculus]
Adam10(ENSMUSG00000054693)	27.6702	2263	27.7571	2211	39.7982	3192	39.6994	3241	28.9859	2278	31.0176	2442	0.99953	-0.0186842	normal	--	--	Molecular Function: metalloendopeptidase activity (GO:0004222);; Biological Process: proteolysis (GO:0006508);;	K06704|0|mmu:11487|Adam10, 1700031C13Rik, MADM, kuz, kuzbanian; a disintegrin and metallopeptidase domain 10 (EC:3.4.24.81); K06704 disintegrin and metalloproteinase domain-containing protein 10 [EC:3.4.24.81] (A)	Alzheimer's disease (ko05010)	[W]	Extracellular structures	Metallo-peptidase family M12B Reprolysin-like;; Metallo-peptidase family M12;; Metallo-peptidase family M12B Reprolysin-like;; Metallo-peptidase family M12B Reprolysin-like;; Disintegrin;; Reprolysin family propeptide;; Reprolysin (M12B) family zinc metalloprotease	Uncharacterized protein {ECO:0000313|Ensembl:ENSSTOP00000000507} (Fragment) OS=Spermophilus tridecemlineatus (Thirteen-lined ground squirrel) PE=4 SV=1	W	Extracellular structures	disintegrin and metalloproteinase domain-containing protein 10 precursor [Mus musculus]
Adam11(ENSMUSG00000020926)	1.01765	81	1.00656	89	0.915269	78	1.03615	84	1.79598	145	1.37315	119	0.685591	-0.449406	normal	--	--	Molecular Function: metalloendopeptidase activity (GO:0004222);; Biological Process: proteolysis (GO:0006508);;	K16067|0|mmu:11488|Adam11, AW060611, Mdc; a disintegrin and metallopeptidase domain 11; K16067 disintegrin and metalloproteinase domain-containing protein 11 [EC:3.4.24.-] (A)	--	[O]	Posttranslational modification, protein turnover, chaperones	Reprolysin (M12B) family zinc metalloprotease;; Reprolysin family propeptide;; ADAM cysteine-rich;; Disintegrin;; Metallo-peptidase family M12B Reprolysin-like;; Metallo-peptidase family M12	Disintegrin and metalloproteinase domain-containing protein 11 {ECO:0000313|Ensembl:ENSMUSP00000069466} OS=Mus musculus (Mouse) PE=2 SV=1	O	Posttranslational modification, protein turnover, chaperones	disintegrin and metalloproteinase domain-containing protein 11 isoform 1 precursor [Mus musculus]
Adam12(ENSMUSG00000054555)	3.20202	513	5.54126	904	4.20016	672	4.1161	667	3.91908	630	2.85362	453	0.843187	0.299201	normal	--	--	Molecular Function: metalloendopeptidase activity (GO:0004222);; Biological Process: proteolysis (GO:0006508);;	K06835|0|mmu:11489|Adam12, Mltna, mKIAA4001; a disintegrin and metallopeptidase domain 12 (meltrin alpha); K06835 disintegrin and metalloproteinase domain-containing protein 12 [EC:3.4.24.-] (A)	--	[O]	Posttranslational modification, protein turnover, chaperones	Reprolysin (M12B) family zinc metalloprotease;; ADAM cysteine-rich;; Reprolysin family propeptide;; Disintegrin;; Metallo-peptidase family M12;; Metallo-peptidase family M12B Reprolysin-like;; Metallo-peptidase family M12B Reprolysin-like;; Metallo-peptidase family M12B Reprolysin-like	RCG47941, isoform CRA_a {ECO:0000313|EMBL:EDM11775.1} OS=Rattus norvegicus (Rat) PE=4 SV=2	O	Posttranslational modification, protein turnover, chaperones	disintegrin and metalloproteinase domain-containing protein 12 precursor [Mus musculus]
Adam15(ENSMUSG00000028041)	31.709	1892	31.631	1906	29.6022	1785	24.2529	1434	28.8783	1731	22.7435	1385	0.297052	0.334654	normal	--	--	Molecular Function: metalloendopeptidase activity (GO:0004222);; Biological Process: proteolysis (GO:0006508);;	K06836|0|mmu:11490|Adam15, MDC15, metargidin; a disintegrin and metallopeptidase domain 15 (metargidin); K06836 disintegrin and metalloproteinase domain-containing protein 15 [EC:3.4.24.-] (A)	--	[O]	Posttranslational modification, protein turnover, chaperones	Reprolysin (M12B) family zinc metalloprotease;; ADAM cysteine-rich;; Disintegrin;; Reprolysin family propeptide;; Metallo-peptidase family M12;; Metallo-peptidase family M12B Reprolysin-like;; Metallo-peptidase family M12B Reprolysin-like;; Metallo-peptidase family M12B Reprolysin-like	Putative uncharacterized protein {ECO:0000313|EMBL:BAC30333.1} (Fragment) OS=Mus musculus (Mouse) PE=2 SV=1	O	Posttranslational modification, protein turnover, chaperones	a disintegrin and metallopeptidase domain 15 (metargidin), isoform CRA_a [Mus musculus]
Adam17(ENSMUSG00000052593)	19.3306	1536	17.4626	1405	18.8605	1581	19.4858	1630	16.2946	1340	17.2405	1368	0.919978	0.0978566	normal	--	--	Molecular Function: metalloendopeptidase activity (GO:0004222);; Biological Process: proteolysis (GO:0006508);;	K06059|0|mmu:11491|Adam17, CD156b, Tace; a disintegrin and metallopeptidase domain 17 (EC:3.4.24.86); K06059 disintegrin and metalloproteinase domain-containing protein 17 [EC:3.4.24.86] (A)	Notch signaling pathway (ko04330);; Alzheimer's disease (ko05010)	[W]	Extracellular structures	Metallo-peptidase family M12;; Metallo-peptidase family M12B Reprolysin-like;; Metallo-peptidase family M12B Reprolysin-like;; Disintegrin;; Metallo-peptidase family M12B Reprolysin-like;; Reprolysin (M12B) family zinc metalloprotease;; Reprolysin family propeptide	Disintegrin and metalloproteinase domain-containing protein 17 {ECO:0000313|Ensembl:ENSMUSP00000099087} OS=Mus musculus (Mouse) PE=1 SV=1	W	Extracellular structures	disintegrin and metalloproteinase domain-containing protein 17 isoform 2 precursor [Mus musculus]
Adam18(ENSMUSG00000031552)	0	0	0	0	0.0325896	1	0	0	0	0	0	0	--	--	--	--	--	Molecular Function: metalloendopeptidase activity (GO:0004222);; Biological Process: proteolysis (GO:0006508);;	K16909|0|mmu:13524|Adam18, Adam27, Dtgn3, Tmdc3, tMDCIII; a disintegrin and metallopeptidase domain 18; K16909 disintegrin and metalloproteinase domain-containing protein 18 [EC:3.4.24.-] (A)	--	[O]	Posttranslational modification, protein turnover, chaperones	Reprolysin (M12B) family zinc metalloprotease;; Reprolysin family propeptide;; ADAM cysteine-rich;; Disintegrin	A disintegrin and metallopeptidase domain 18 {ECO:0000313|EMBL:AAI45752.1} OS=Mus musculus (Mouse) PE=2 SV=1	O	Posttranslational modification, protein turnover, chaperones	disintegrin and metalloproteinase domain-containing protein 18 precursor [Mus musculus]
Adam19(ENSMUSG00000011256)	3.47172	481	3.27238	452	2.7549	387	2.24892	313	2.82037	395	1.93728	272	0.351694	0.470158	normal	--	--	Molecular Function: metalloendopeptidase activity (GO:0004222);; Biological Process: proteolysis (GO:0006508);;	K08608|0|mmu:11492|Adam19, AL024287, Mltnb; a disintegrin and metallopeptidase domain 19 (meltrin beta); K08608 disintegrin and metalloproteinase domain-containing protein 19 [EC:3.4.24.-] (A)	--	[O]	Posttranslational modification, protein turnover, chaperones	Reprolysin (M12B) family zinc metalloprotease;; ADAM cysteine-rich;; Reprolysin family propeptide;; Metallo-peptidase family M12;; Disintegrin;; Metallo-peptidase family M12B Reprolysin-like;; Metallo-peptidase family M12B Reprolysin-like;; Metallo-peptidase family M12B Reprolysin-like	A disintegrin and metallopeptidase domain 19 (Meltrin beta) {ECO:0000313|EMBL:EDL33827.1} OS=Mus musculus (Mouse) PE=2 SV=1	O	Posttranslational modification, protein turnover, chaperones	disintegrin and metalloproteinase domain-containing protein 19 isoform 1 preproprotein [Mus musculus]
Adam1a(ENSMUSG00000072647)	34.8693	1225	31.9484	1171	35.0787	1253	32.8256	1248	36.1793	1269	39.0102	1406	0.960859	-0.0668586	normal	--	--	Molecular Function: metalloendopeptidase activity (GO:0004222);; Biological Process: proteolysis (GO:0006508);;	K08607|0|mmu:280668|Adam1a, Adam1, Ftna; a disintegrin and metallopeptidase domain 1a; K08607 disintegrin and metalloproteinase domain-containing protein 1 [EC:3.4.24.-] (A)	--	[O]	Posttranslational modification, protein turnover, chaperones	Reprolysin (M12B) family zinc metalloprotease;; ADAM cysteine-rich;; Reprolysin family propeptide;; Disintegrin;; Metallo-peptidase family M12B Reprolysin-like;; Metallo-peptidase family M12;; Metallo-peptidase family M12B Reprolysin-like;; Metallo-peptidase family M12B Reprolysin-like	Putative uncharacterized protein {ECO:0000313|EMBL:BAE21533.1} OS=Mus musculus (Mouse) PE=2 SV=1	O	Posttranslational modification, protein turnover, chaperones	disintegrin and metalloproteinase domain-containing protein 1a precursor [Mus musculus]
Adam1b(ENSMUSG00000062438)	0	0	0	0	0.0693178	5	0.0131844	0	0.0406388	3	0.0133556	0	--	--	--	--	--	Molecular Function: metalloendopeptidase activity (GO:0004222);; Biological Process: proteolysis (GO:0006508);;	K08607|0|mmu:280667|Adam1b, Adam1, Ftna; a disintegrin and metallopeptidase domain 1b; K08607 disintegrin and metalloproteinase domain-containing protein 1 [EC:3.4.24.-] (A)	--	[O]	Posttranslational modification, protein turnover, chaperones	Reprolysin (M12B) family zinc metalloprotease;; ADAM cysteine-rich;; Reprolysin family propeptide;; Disintegrin;; Metallo-peptidase family M12B Reprolysin-like;; Metallo-peptidase family M12;; Metallo-peptidase family M12B Reprolysin-like;; Metallo-peptidase family M12B Reprolysin-like	Protein LOC100360238 {ECO:0000313|Ensembl:ENSRNOP00000060323} OS=Rattus norvegicus (Rat) PE=4 SV=2	O	Posttranslational modification, protein turnover, chaperones	disintegrin and metalloproteinase domain-containing protein 1b precursor [Mus musculus]
Adam2(ENSMUSG00000022039)	0.368924	13	0.0403549	1	1.88935	81	0.250085	10	0.337896	16	0.314512	13	--	--	--	--	--	Molecular Function: metalloendopeptidase activity (GO:0004222);; Biological Process: proteolysis (GO:0006508);;	K06833|0|mmu:11495|Adam2, AI323749, Ftnb, Ph30-beta; a disintegrin and metallopeptidase domain 2; K06833 disintegrin and metalloproteinase domain-containing protein 2 [EC:3.4.24.-] (A)	--	[O]	Posttranslational modification, protein turnover, chaperones	Reprolysin (M12B) family zinc metalloprotease;; Reprolysin family propeptide;; ADAM cysteine-rich;; Disintegrin	Putative uncharacterized protein {ECO:0000313|EMBL:BAE36279.1} (Fragment) OS=Mus musculus (Mouse) PE=2 SV=1	O	Posttranslational modification, protein turnover, chaperones	disintegrin and metalloproteinase domain-containing protein 2 precursor [Mus musculus]
Adam21(ENSMUSG00000008438)	0.0388253	1	0.0986037	4	0.083604	4	0	0	0	0	0.0204799	0	--	--	--	--	--	Molecular Function: metalloendopeptidase activity (GO:0004222);; Biological Process: proteolysis (GO:0006508);;	K08610|0|mmu:56622|Adam21, Adam31; a disintegrin and metallopeptidase domain 21; K08610 disintegrin and metalloproteinase domain-containing protein 21 [EC:3.4.24.-] (A)	--	[O]	Posttranslational modification, protein turnover, chaperones	Reprolysin (M12B) family zinc metalloprotease;; ADAM cysteine-rich;; Reprolysin family propeptide;; Disintegrin;; Metallo-peptidase family M12;; Metallo-peptidase family M12B Reprolysin-like;; Metallo-peptidase family M12B Reprolysin-like;; Metallo-peptidase family M12B Reprolysin-like	Disintegrin and metalloproteinase domain-containing protein 21 {ECO:0000313|EMBL:EGV91839.1} OS=Cricetulus griseus (Chinese hamster) PE=4 SV=1	O	Posttranslational modification, protein turnover, chaperones	disintegrin and metalloproteinase domain-containing protein 21 precursor [Mus musculus]
Adam22(ENSMUSG00000040537)	3.33811	216	2.05787	161	3.08809	163	4.42315	253	4.62736	212	4.14854	210	0.807609	-0.283271	normal	--	--	Molecular Function: metalloendopeptidase activity (GO:0004222);; Biological Process: proteolysis (GO:0006508);;	K16068|0|mmu:11496|Adam22, 2900022I03Rik, AI854032, MDC2; a disintegrin and metallopeptidase domain 22; K16068 disintegrin and metalloproteinase domain-containing protein 22 [EC:3.4.24.-] (A)	--	[O]	Posttranslational modification, protein turnover, chaperones	Reprolysin (M12B) family zinc metalloprotease;; ADAM cysteine-rich;; Reprolysin family propeptide;; Disintegrin;; Metallo-peptidase family M12B Reprolysin-like;; Metallo-peptidase family M12;; Metallo-peptidase family M12B Reprolysin-like	A disintegrin and metallopeptidase domain 22 isoform {ECO:0000313|EMBL:ADG21259.1} OS=Mus musculus (Mouse) PE=2 SV=1	O	Posttranslational modification, protein turnover, chaperones	PREDICTED: disintegrin and metalloproteinase domain-containing protein 22 isoform X8 [Mus musculus]
Adam23(ENSMUSG00000025964)	6.83723	604	8.62047	798	10.0841	892	4.44025	439	5.90881	496	3.9387	355	0.00657178	0.869025	normal	--	--	Molecular Function: metalloendopeptidase activity (GO:0004222);; Biological Process: proteolysis (GO:0006508);;	K06837|0|mmu:23792|Adam23, AW046396, MDC3; a disintegrin and metallopeptidase domain 23; K06837 disintegrin and metalloproteinase domain-containing protein 23 [EC:3.4.24.-] (A)	--	[O]	Posttranslational modification, protein turnover, chaperones	Reprolysin (M12B) family zinc metalloprotease;; ADAM cysteine-rich;; Reprolysin family propeptide;; Disintegrin;; Metallo-peptidase family M12B Reprolysin-like;; Metallo-peptidase family M12	Disintegrin and metalloproteinase domain-containing protein 23 {ECO:0000313|Ensembl:ENSMUSP00000109738} OS=Mus musculus (Mouse) PE=4 SV=1	O	Posttranslational modification, protein turnover, chaperones	disintegrin and metalloproteinase domain-containing protein 23 isoform 2 preproprotein [Mus musculus]
Adam3(ENSMUSG00000031553)	0	0	0.0579669	1	0.0484904	2	0	0	0.0261161	1	0.0582314	0	--	--	--	--	--	Molecular Function: metalloendopeptidase activity (GO:0004222);; Biological Process: proteolysis (GO:0006508);;	--	--	[O]	Posttranslational modification, protein turnover, chaperones	Reprolysin (M12B) family zinc metalloprotease;; Reprolysin family propeptide;; ADAM cysteine-rich;; Disintegrin;; Metallo-peptidase family M12;; Metallo-peptidase family M12B Reprolysin-like	Protein Adam3 {ECO:0000313|Ensembl:ENSMUSP00000033958} OS=Mus musculus (Mouse) PE=4 SV=1	O	Posttranslational modification, protein turnover, chaperones	a disintegrin and metalloprotease domain 3 (cyritestin) precursor [Mus musculus]
Adam30(ENSMUSG00000043468)	0.127272	4	0.0726919	3	0.0645166	3	0.138007	3	0.138297	2	0.0648227	2	--	--	--	--	--	Molecular Function: metalloendopeptidase activity (GO:0004222);; Biological Process: proteolysis (GO:0006508);;	K08615|0|mmu:71078|Adam30, 4933424D07Rik, svph4; a disintegrin and metallopeptidase domain 30; K08615 disintegrin and metalloproteinase domain-containing protein 30 [EC:3.4.24.-] (A)	--	[O]	Posttranslational modification, protein turnover, chaperones	ADAM cysteine-rich;; Reprolysin (M12B) family zinc metalloprotease;; Reprolysin family propeptide;; Disintegrin;; Metallo-peptidase family M12	Protein Adam30 {ECO:0000313|Ensembl:ENSMUSP00000060505} OS=Mus musculus (Mouse) PE=2 SV=1	O	Posttranslational modification, protein turnover, chaperones	disintegrin and metalloproteinase domain-containing protein 30 precursor [Mus musculus]
Adam32(ENSMUSG00000037437)	0.636569	2	0.10121	3	0.715685	17	0.361281	3	0.262824	5	0.0262214	0	--	--	--	--	--	Molecular Function: metalloendopeptidase activity (GO:0004222);; Biological Process: proteolysis (GO:0006508);;	K16070|0|mmu:353188|Adam32; a disintegrin and metallopeptidase domain 32; K16070 disintegrin and metalloproteinase domain-containing protein 32 [EC:3.4.24.-] (A)	--	[O]	Posttranslational modification, protein turnover, chaperones	Reprolysin (M12B) family zinc metalloprotease;; Reprolysin family propeptide;; ADAM cysteine-rich;; Disintegrin;; Metallo-peptidase family M12B Reprolysin-like	Protein Adam32 {ECO:0000313|Ensembl:ENSRNOP00000031189} OS=Rattus norvegicus (Rat) PE=4 SV=2	O	Posttranslational modification, protein turnover, chaperones	disintegrin and metalloproteinase domain-containing protein 32 isoform 1 preproprotein [Mus musculus]
Adam33(ENSMUSG00000027318)	0.698975	39	0.435386	26	0.427059	23	0.215615	13	0.400558	26	0.0950157	4	0.420864	1.07452	normal	--	--	Molecular Function: metalloendopeptidase activity (GO:0004222);; Biological Process: proteolysis (GO:0006508);;	K08616|0|mmu:110751|Adam33, Adaml; a disintegrin and metallopeptidase domain 33; K08616 disintegrin and metalloproteinase domain-containing protein 33 [EC:3.4.24.-] (A)	--	[O]	Posttranslational modification, protein turnover, chaperones	Reprolysin (M12B) family zinc metalloprotease;; ADAM cysteine-rich;; Reprolysin family propeptide;; Disintegrin;; Metallo-peptidase family M12;; Metallo-peptidase family M12B Reprolysin-like;; Metallo-peptidase family M12B Reprolysin-like;; Metallo-peptidase family M12B Reprolysin-like	Disintegrin and metalloprotease domain 33 {ECO:0000313|EMBL:AAQ75370.1} OS=Mus musculus (Mouse) PE=2 SV=1	O	Posttranslational modification, protein turnover, chaperones	disintegrin and metalloproteinase domain-containing protein 33 isoform 1 precursor [Mus musculus]
Adam4(ENSMUSG00000072972)	0	0	0	0	0	0	0.0461302	1	0.0483392	2	0.047419	1	--	--	--	--	--	Molecular Function: metalloendopeptidase activity (GO:0004222);; Biological Process: proteolysis (GO:0006508);;	--	--	[O]	Posttranslational modification, protein turnover, chaperones	ADAM cysteine-rich;; Reprolysin family propeptide;; Disintegrin;; Reprolysin (M12B) family zinc metalloprotease	Protein Adam4 {ECO:0000313|Ensembl:ENSMUSP00000082427} OS=Mus musculus (Mouse) PE=2 SV=1	O	Posttranslational modification, protein turnover, chaperones	a disintegrin and metallopeptidase domain 4 precursor [Mus musculus]
Adam5(ENSMUSG00000031554)	0.401008	17	0.51421	23	1.21805	51	0.267106	10	0.389976	16	0.44814	17	--	--	--	--	--	Molecular Function: metalloendopeptidase activity (GO:0004222);; Biological Process: proteolysis (GO:0006508);;	--	--	[O]	Posttranslational modification, protein turnover, chaperones	Reprolysin (M12B) family zinc metalloprotease;; Reprolysin family propeptide;; ADAM cysteine-rich;; Disintegrin	Disintegrin and metalloproteinase domain-containing protein 5 {ECO:0000313|Ensembl:ENSMUSP00000121272} (Fragment) OS=Mus musculus (Mouse) PE=4 SV=1	O	Posttranslational modification, protein turnover, chaperones	unnamed protein product [Mus musculus]
Adam7(ENSMUSG00000022056)	0	0	0	0	0	0	0.0276604	1	0.247047	17	0	0	--	--	--	--	--	Molecular Function: metalloendopeptidase activity (GO:0004222);; Biological Process: proteolysis (GO:0006508);;	K16071|0|mmu:11500|Adam7, 9230104J12Rik, EAP1, EAPI; a disintegrin and metallopeptidase domain 7; K16071 disintegrin and metalloproteinase domain-containing protein 7 [EC:3.4.24.-] (A)	--	[O]	Posttranslational modification, protein turnover, chaperones	Reprolysin (M12B) family zinc metalloprotease;; Reprolysin family propeptide;; ADAM cysteine-rich;; Disintegrin;; Metallo-peptidase family M12B Reprolysin-like;; Metallo-peptidase family M12;; Metallo-peptidase family M12B Reprolysin-like;; Metallo-peptidase family M12B Reprolysin-like	Disintegrin and metalloproteinase domain-containing protein 7 {ECO:0000313|Ensembl:ENSRNOP00000019209} OS=Rattus norvegicus (Rat) PE=4 SV=1	O	Posttranslational modification, protein turnover, chaperones	disintegrin and metalloproteinase domain-containing protein 7 precursor [Mus musculus]
Adam8(ENSMUSG00000025473)	0.534822	38	0.486648	34	0.620069	44	0.349638	24	0.141227	10	0.373669	26	0.256627	0.986561	normal	--	--	Molecular Function: metalloendopeptidase activity (GO:0004222);; Biological Process: proteolysis (GO:0006508);;	K06540|0|mmu:11501|Adam8, CD156, CD156a, E430039A18Rik, MS2; a disintegrin and metallopeptidase domain 8; K06540 disintegrin and metalloproteinase domain-containing protein 8 [EC:3.4.24.-] (A)	--	[O]	Posttranslational modification, protein turnover, chaperones	Reprolysin (M12B) family zinc metalloprotease;; Reprolysin family propeptide;; Disintegrin;; Metallo-peptidase family M12;; Metallo-peptidase family M12B Reprolysin-like;; Metallo-peptidase family M12B Reprolysin-like;; Metallo-peptidase family M12B Reprolysin-like;; ADAM cysteine-rich	A disintegrin and metallopeptidase domain 8, isoform CRA_c {ECO:0000313|EMBL:EDL17879.1} OS=Mus musculus (Mouse) PE=2 SV=1	O	Posttranslational modification, protein turnover, chaperones	disintegrin and metalloproteinase domain-containing protein 8 precursor isoform 1 precursor [Mus musculus]
Adam9(ENSMUSG00000031555)	14.4172	1120	10.9025	845	19.0183	1477	14.1553	1103	11.9081	907	11.3358	876	0.772746	0.287929	normal	--	--	Molecular Function: metalloendopeptidase activity (GO:0004222);; Biological Process: proteolysis (GO:0006508);;	K06834|0|mmu:11502|Adam9, AU020942, MDC9, Mltng, mKIAA0021; a disintegrin and metallopeptidase domain 9 (meltrin gamma); K06834 disintegrin and metalloproteinase domain-containing protein 9 [EC:3.4.24.-] (A)	--	[O]	Posttranslational modification, protein turnover, chaperones	Reprolysin (M12B) family zinc metalloprotease;; ADAM cysteine-rich;; Reprolysin family propeptide;; Disintegrin;; Metallo-peptidase family M12;; Metallo-peptidase family M12B Reprolysin-like;; Metallo-peptidase family M12B Reprolysin-like;; Metallo-peptidase family M12B Reprolysin-like	Disintegrin and metalloproteinase domain-containing protein 9 {ECO:0000313|Ensembl:ENSMUSP00000081045} OS=Mus musculus (Mouse) PE=4 SV=1	O	Posttranslational modification, protein turnover, chaperones	disintegrin and metalloproteinase domain-containing protein 9 isoform 1 precursor [Mus musculus]
[truncated: 17,616 more rows]
