# Supplementary material for: UHRF1 suppresses retrotransposons and cooperates with PRMT5 and PIWI proteins in male germ cells
Source: Nat Commun. 2019 Oct 17;10:4705. doi: 10.1038/s41467-019-12455-4 (PMC6797737; doi:10.1038/s41467-019-12455-4)
Supplement: Supplementary file 8 — Supplementary Data 4 [file 41467_2019_12455_MOESM8_ESM.xlsx]

## Sheet: Sheet1
Supplementary data 4. Total 213 deregulated genes in Uhrf1 cKO testes at P12 determined by RNA-Seq.
Gene ID	Uhrf1 cKO-1_FPKM	Uhrf1 cKO-1_count	Uhrf1 cKO-2_FPKM	Uhrf1 cKO-2_count	Uhrf1 cKO-3_FPKM	Uhrf1 cKO-3_count	WT-1_FPKM	WT-1_count	WT-2_FPKM	WT-2_count	WT-3_FPKM	WT-3_count	cKO_vs_WT_EBSeq_FDR	cKO_vs_WT_EBSeq_log2FC	cKO_vs_WT_EBSeq_(FDR_0.01_FC_2)_regulated	COG_class	COG_class_annotation	GO_annotation	KEGG_annotation	KEGG_pathway_annotation	KOG_class	KOG_class_annotation	Pfam_annotation	Swiss_Prot_annotation	eggNOG_class	eggNOG_class_annotation	NR_annotation
5730559C18Rik(ENSMUSG00000041605)	0.292824	15	0.143134	8	0.133778	8	0.660779	36	0.771494	44	0.49788	30	0.00679666	-1.78885	down	--	--	--	--	--	[R]	General function prediction only	Domain of unknown function (DUF3338)	RIKEN cDNA 5730559C18 {ECO:0000313|EMBL:EDL39553.1} OS=Mus musculus (Mouse) PE=4 SV=1	S	Function unknown	uncharacterized protein C1orf106 homolog [Mus musculus]
Abcc3(ENSMUSG00000020865)	1.89949	119	5.1047	179	2.28271	166	1.35857	45	2.46805	82	2.28366	69	0.0038639	1.28237	up	[V]	Defense mechanisms	Molecular Function: ATP binding (GO:0005524);; Biological Process: transport (GO:0006810);; Cellular Component: integral component of membrane (GO:0016021);; Molecular Function: ATPase activity (GO:0016887);; Molecular Function: ATPase activity, coupled to transmembrane movement of substances (GO:0042626);; Biological Process: transmembrane transport (GO:0055085);;	K05667|0|mmu:76408|Abcc3, 1700019L09Rik, ABC31, MLP2, MOAT-D, MRP3; ATP-binding cassette, sub-family C (CFTR/MRP), member 3; K05667 ATP-binding cassette, subfamily C (CFTR/MRP), member 3 (A)	ABC transporters (ko02010);; Bile secretion (ko04976)	[Q]	Secondary metabolites biosynthesis, transport and catabolism	ABC transporter transmembrane region;; ABC transporter;; AAA ATPase domain;; 50S ribosome-binding GTPase	Canalicular multispecific organic anion transporter 2 {ECO:0000313|Ensembl:ENSMUSP00000136343} OS=Mus musculus (Mouse) PE=1 SV=1	Q	Secondary metabolites biosynthesis, transport and catabolism	PREDICTED: canalicular multispecific organic anion transporter 2 isoform X1 [Mus musculus]
Acaa1b(ENSMUSG00000010651)	3.8901	117	5.11738	152	1.92185	57	8.44815	250	7.92018	237	8.23271	245	0.00400003	-1.11954	down	[I]	Lipid transport and metabolism	Biological Process: metabolic process (GO:0008152);; Molecular Function: transferase activity, transferring acyl groups other than amino-acyl groups (GO:0016747);;	K07513|0|mmu:235674|Acaa1b; acetyl-Coenzyme A acyltransferase 1B (EC:2.3.1.16); K07513 acetyl-CoA acyltransferase 1 [EC:2.3.1.16] (A)	Fatty acid degradation (ko00071);; Valine, leucine and isoleucine degradation (ko00280);; alpha-Linolenic acid metabolism (ko00592);; Biosynthesis of unsaturated fatty acids (ko01040);; Fatty acid metabolism (ko01212);; PPAR signaling pathway (ko03320);; Peroxisome (ko04146)	[I]	Lipid transport and metabolism	Thiolase, N-terminal domain;; Thiolase, C-terminal domain;; 3-Oxoacyl-[acyl-carrier-protein (ACP)] synthase III C terminal	MCG21883, isoform CRA_e {ECO:0000313|EMBL:EDL09240.1} OS=Mus musculus (Mouse) PE=2 SV=1	I	Lipid transport and metabolism	3-ketoacyl-CoA thiolase B, peroxisomal precursor [Mus musculus]
Adamts15(ENSMUSG00000033453)	2.64246	280	2.55687	271	3.05413	335	1.47363	162	1.51167	152	1.35932	136	0.0062423	1.01447	up	--	--	Molecular Function: metalloendopeptidase activity (GO:0004222);; Biological Process: proteolysis (GO:0006508);;	K08629|0|mmu:235130|Adamts15; a disintegrin-like and metallopeptidase (reprolysin type) with thrombospondin type 1 motif, 15; K08629 a disintegrin and metalloproteinase with thrombospondin motifs 15 [EC:3.4.24.-] (A)	--	[O]	Posttranslational modification, protein turnover, chaperones	ADAM-TS Spacer 1;; Reprolysin family propeptide;; Reprolysin (M12B) family zinc metalloprotease;; Thrombospondin type 1 domain;; Metallo-peptidase family M12;; Metallo-peptidase family M12B Reprolysin-like;; Metallo-peptidase family M12B Reprolysin-like	Protein Adamts15 {ECO:0000313|Ensembl:ENSRNOP00000013341} OS=Rattus norvegicus (Rat) PE=4 SV=1	O	Posttranslational modification, protein turnover, chaperones	A disintegrin and metalloproteinase with thrombospondin motifs 15 precursor [Mus musculus]
Adgre1(ENSMUSG00000004730)	10.5495	637	7.87511	459	10.5833	635	3.06205	181	3.50092	202	3.15687	189	7.91933e-10	1.63277	up	--	--	Molecular Function: G-protein coupled receptor activity (GO:0004930);; Molecular Function: calcium ion binding (GO:0005509);; Biological Process: G-protein coupled receptor signaling pathway (GO:0007186);; Cellular Component: integral component of membrane (GO:0016021);;	K04591|0|mmu:13733|Emr1, DD7A5-7, EGF-TM7, F4/80, Gpf480, Ly71, TM7LN3; EGF-like module containing, mucin-like, hormone receptor-like sequence 1; K04591 egf-like module containing, mucin-like, hormone receptor-like 1 (A)	--	[T]	Signal transduction mechanisms	7 transmembrane receptor (Secretin family);; Calcium-binding EGF domain;; Complement Clr-like EGF-like;; EGF domain;; MSP1 EGF domain 1;; Latrophilin/CL-1-like GPS domain;; EGF-like domain;; Coagulation Factor Xa inhibitory site	Putative uncharacterized protein {ECO:0000313|EMBL:BAE30606.1} OS=Mus musculus (Mouse) PE=2 SV=1	T	Signal transduction mechanisms	EGF-like module-containing mucin-like hormone receptor-like 1 precursor [Mus musculus]
Aif1(ENSMUSG00000024397)	24.7279	366	15.1777	220	22.1592	321	3.79583	55	5.69982	82	5.36785	78	3.40926e-07	2.11073	up	--	--	--	K18617|1.09823e-101|mmu:11629|Aif1, AI607846, AIF-1, D17H6S50E, G1, Iba1; allograft inflammatory factor 1; K18617 allograft inflammatory factor 1 (A)	--	[T]	Signal transduction mechanisms	--	Allograft inflammatory factor 1, isoform CRA_a {ECO:0000313|EMBL:EDL26636.1} OS=Mus musculus (Mouse) PE=2 SV=1	T	Signal transduction mechanisms	allograft inflammatory factor 1 [Mus musculus]
Ak9(ENSMUSG00000091415)	0.371413	59	0.279753	44	0.54958	87	0.164916	26	0.0510061	8	0.056393	8	0.00283519	2.21292	up	[F]	Nucleotide transport and metabolism	--	K18533|0|mmu:633979|Ak9, Akd1, Akd2, Gm234, Gm7127; adenylate kinase 9; K18533 adenylate/nucleoside-diphosphate kinase [EC:2.7.4.3 2.7.4.6] (A)	Purine metabolism (ko00230);; Pyrimidine metabolism (ko00240)	[F]	Nucleotide transport and metabolism	Adenylate kinase;; AAA domain;; ATPase family associated with various cellular activities (AAA);; AAA domain;; AAA domain;; AAA domain;; AAA domain;; Zeta toxin;; AAA ATPase domain;; AAA domain;; RNA helicase;; NACHT domain;; YHS domain;; AAA domain;; Part of AAA domain;; Molybdopterin guanine dinucleotide synthesis protein B;; NTPase;; AAA domain (dynein-related subfamily);; AAA-like domain;; AA…	Protein Ak9 {ECO:0000313|Ensembl:ENSMUSP00000134177} (Fragment) OS=Mus musculus (Mouse) PE=4 SV=1	F	Nucleotide transport and metabolism	PREDICTED: adenylate kinase 9 isoform X1 [Mus musculus]
Alox5(ENSMUSG00000025701)	2.17159	123	2.04621	117	2.1214	121	0.539592	30	0.807731	46	0.66005	37	0.000151251	1.71355	up	--	--	Molecular Function: protein binding (GO:0005515);; Molecular Function: oxidoreductase activity, acting on single donors with incorporation of molecular oxygen, incorporation of two atoms of oxygen (GO:0016702);; Molecular Function: metal ion binding (GO:0046872);; Biological Process: oxidation-reduction process (GO:0055114);;	K00461|0|mmu:11689|Alox5, 5-LO, 5-LOX, 5LO, 5LX, AI850497, F730011J02; arachidonate 5-lipoxygenase (EC:1.13.11.34); K00461 arachidonate 5-lipoxygenase [EC:1.13.11.34] (A)	Arachidonic acid metabolism (ko00590);; Serotonergic synapse (ko04726);; Ovarian steroidogenesis (ko04913);; Toxoplasmosis (ko05145)	--	--	Lipoxygenase;; PLAT/LH2 domain	Arachidonate 5-lipoxygenase, isoform CRA_a {ECO:0000313|EMBL:EDK99559.1} OS=Mus musculus (Mouse) PE=2 SV=1	E	Amino acid transport and metabolism	arachidonate 5-lipoxygenase [Mus musculus]
Alox5ap(ENSMUSG00000060063)	23.1946	338	22.8949	336	23.1345	339	6.57706	93	10.2397	148	9.20192	132	5.13274e-06	1.47916	up	--	--	--	--	--	--	--	MAPEG family	Uncharacterized protein {ECO:0000313|Ensembl:ENSCPOP00000019710} OS=Cavia porcellus (Guinea pig) PE=4 SV=1	I	Lipid transport and metabolism	arachidonate 5-lipoxygenase-activating protein precursor [Mus musculus]
Ampd3(ENSMUSG00000005686)	2.84901	232	3.09006	245	3.00175	248	1.52824	122	1.75455	143	1.10509	91	0.00692251	1.06562	up	--	--	Molecular Function: deaminase activity (GO:0019239);;	K01490|0|mmu:11717|Ampd3; adenosine monophosphate deaminase 3 (EC:3.5.4.6); K01490 AMP deaminase [EC:3.5.4.6] (A)	Purine metabolism (ko00230)	[F]	Nucleotide transport and metabolism	Adenosine/AMP deaminase	Adenosine monophosphate deaminase 3, isoform CRA_c {ECO:0000313|EMBL:EDM17861.1} OS=Rattus norvegicus (Rat) PE=4 SV=2	F	Nucleotide transport and metabolism	PREDICTED: AMP deaminase 3 isoform X5 [Mus musculus]
Apoc2(ENSMUSG00000002992)	24.1838	164	13.4002	87	13.2357	89	2.82319	17	3.54945	23	4.73986	31	0.00473893	2.29544	up	--	--	--	--	--	--	--	Apolipoprotein C-II	Apolipoprotein C-II {ECO:0000313|EMBL:EDL23171.1} OS=Mus musculus (Mouse) PE=2 SV=1	O	Posttranslational modification, protein turnover, chaperones	apolipoprotein C-II precursor [Mus musculus]
Apod(ENSMUSG00000022548)	2.14951	59	1.53127	37	1.36313	39	0.763212	23	0.535526	14	0.4314	8	0.00939468	1.62541	up	[M]	Cell wall/membrane/envelope biogenesis	--	K03098|5.87524e-139|mmu:11815|Apod; apolipoprotein D; K03098 apolipoprotein D and lipocalin family protein (A)	--	[M]	Cell wall/membrane/envelope biogenesis	Lipocalin-like domain;; Lipocalin / cytosolic fatty-acid binding protein family;; Triabin	Apolipoprotein D, isoform CRA_b {ECO:0000313|EMBL:EDM11470.1} OS=Rattus norvegicus (Rat) PE=4 SV=1	M	Cell wall/membrane/envelope biogenesis	apolipoprotein D precursor [Mus musculus]
Arhgap30(ENSMUSG00000048865)	1.66326	177	1.26596	134	1.61482	170	0.84132	88	0.650448	66	0.616295	65	0.00836593	1.17213	up	--	--	Biological Process: signal transduction (GO:0007165);;	--	--	--	--	RhoGAP domain	Rho GTPase-activating protein 30 {ECO:0000313|Ensembl:ENSMUSP00000059389} OS=Mus musculus (Mouse) PE=1 SV=1	T	Signal transduction mechanisms	rho GTPase-activating protein 30 [Mus musculus]
Arhgap9(ENSMUSG00000040345)	5.80877	201	3.95443	136	3.64493	129	1.86501	66	1.68788	61	1.61866	56	0.00141261	1.38747	up	--	--	Molecular Function: protein binding (GO:0005515);; Biological Process: signal transduction (GO:0007165);;	--	--	[T]	Signal transduction mechanisms	RhoGAP domain;; PH domain;; SH3 domain	ArhGAP9 {ECO:0000313|EMBL:ABF48400.1} OS=Mus musculus (Mouse) PE=2 SV=1	T	Signal transduction mechanisms	rho GTPase-activating protein 9 isoform 1 [Mus musculus]
Arhgdib(ENSMUSG00000030220)	41.5366	992	32.5121	771	36.6783	870	10.7508	245	15.6283	371	12.2844	278	4.56607e-12	1.59543	up	--	--	Molecular Function: Rho GDP-dissociation inhibitor activity (GO:0005094);; Cellular Component: cytoplasm (GO:0005737);;	K12462|7.09351e-145|mmu:11857|Arhgdib, D4, Gdid4, Ly-GDI; Rho, GDP dissociation inhibitor (GDI) beta; K12462 Rho GDP-dissociation inhibitor (A)	Neurotrophin signaling pathway (ko04722);; Vasopressin-regulated water reabsorption (ko04962)	[T]	Signal transduction mechanisms	RHO protein GDP dissociation inhibitor	Rho, GDP dissociation inhibitor (GDI) beta, isoform CRA_a {ECO:0000313|EMBL:EDM01592.1} OS=Rattus norvegicus (Rat) PE=2 SV=1	T	Signal transduction mechanisms	Rho, GDP dissociation inhibitor (GDI) beta, isoform CRA_a [Mus musculus]
Arl11(ENSMUSG00000043157)	1.58979	43	2.11522	58	1.98657	54	0.542599	14	0.662258	18	0.687634	18	0.00517901	1.67143	up	[R]	General function prediction only	Molecular Function: GTPase activity (GO:0003924);; Molecular Function: GTP binding (GO:0005525);; Biological Process: small GTPase mediated signal transduction (GO:0007264);;	K07959|1.02275e-114|mmu:219144|Arl11, ARLTS1, C730007L20Rik; ADP-ribosylation factor-like 11; K07959 ADP-ribosylation factor-like protein 11 (A)	--	[U]	Intracellular trafficking, secretion, and vesicular transport	ADP-ribosylation factor family;; Signal recognition particle receptor beta subunit;; Ras family;; Gtr1/RagA G protein conserved region;; Miro-like protein;; 50S ribosome-binding GTPase	ADP-ribosylation factor-like protein 11 {ECO:0000313|EMBL:EGW04616.1} OS=Cricetulus griseus (Chinese hamster) PE=3 SV=1	U	Intracellular trafficking, secretion, and vesicular transport	ADP-ribosylation factor-like protein 11 [Mus musculus]
Avpr1a(ENSMUSG00000020123)	4.3349	238	6.272	327	5.90513	328	2.62755	136	3.42064	166	3.0398	151	0.00593418	1.01798	up	--	--	Molecular Function: G-protein coupled receptor activity (GO:0004930);; Molecular Function: olfactory receptor activity (GO:0004984);; Biological Process: G-protein coupled receptor signaling pathway (GO:0007186);; Cellular Component: integral component of membrane (GO:0016021);;	K04226|0|mmu:54140|Avpr1a, AVPR, Avpr1, V1a, V1aR; arginine vasopressin receptor 1A; K04226 arginine vasopressin receptor 1A (A)	Calcium signaling pathway (ko04020);; Neuroactive ligand-receptor interaction (ko04080);; Vascular smooth muscle contraction (ko04270)	[R]	General function prediction only	7 transmembrane receptor (rhodopsin family);; Domain of unknown function (DUF1856);; Serpentine type 7TM GPCR chemoreceptor Srv;; Serpentine type 7TM GPCR chemoreceptor Srsx	Vasopressin V1a receptor {ECO:0000256|RuleBase:RU046427} OS=Mus musculus (Mouse) PE=2 SV=1	T	Signal transduction mechanisms	vasopressin V1a receptor [Mus musculus]
BC051019(ENSMUSG00000031022)	1.44645	41	1.71561	47	1.54634	38	0.265391	7	0.179169	4	0.351489	8	5.51809e-06	2.76957	up	--	--	--	--	--	--	--	Domain of unknown function (DUF4537)	Putative uncharacterized protein {ECO:0000313|EMBL:BAE25243.1} OS=Mus musculus (Mouse) PE=2 SV=1	S	Function unknown	D7H11orf16 protein [Mus musculus]
Bbs7(ENSMUSG00000037325)	1.8475	92	2.70637	115	2.69012	132	5.55734	287	3.75542	188	4.97181	249	0.0080954	-1.05685	down	--	--	--	K16749|0|mmu:71492|Bbs7, 8430406N16Rik; Bardet-Biedl syndrome 7 (human); K16749 Bardet-Biedl syndrome 7 protein (A)	--	--	--	--	Bardet-Biedl syndrome 7 {ECO:0000313|EMBL:CAM28056.1} OS=Mus musculus (Mouse) PE=4 SV=1	S	Function unknown	BBS7 [Mus musculus]
Bst1(ENSMUSG00000029082)	1.15597	57	0.656684	31	0.691904	33	0.0601237	2	0.146467	7	0.143908	6	0.000164491	3.04717	up	--	--	Molecular Function: NAD+ nucleosidase activity (GO:0003953);;	K18152|0|mmu:12182|Bst1, 114/A10, A530073F09, BP-3, Bp3, Bsta1, CD157, Ly65; bone marrow stromal cell antigen 1 (EC:3.2.2.6); K18152 ADP-ribosyl cyclase 2 [EC:3.2.2.6 2.4.99.20] (A)	Nicotinate and nicotinamide metabolism (ko00760);; Salivary secretion (ko04970);; Pancreatic secretion (ko04972)	--	--	ADP-ribosyl cyclase	ADP-ribosyl cyclase 2-like protein {ECO:0000313|EMBL:ERE90706.1} OS=Cricetulus griseus (Chinese hamster) PE=4 SV=1	R	General function prediction only	ADP-ribosyl cyclase/cyclic ADP-ribose hydrolase 2 precursor [Mus musculus]
Bst2(ENSMUSG00000046718)	212.336	2826	154.289	2041	132.706	1746	72.6879	944	85.6843	1131	78.9967	1047	0.00899933	1.12203	up	--	--	Biological Process: defense response to virus (GO:0051607);;	K06731|4.51216e-88|mmu:69550|Bst2, 2310015I10Rik, Bst-2, C87040, CD317, DAMP-1, GREG; bone marrow stromal cell antigen 2; K06731 bone marrow stromal cell antigen 2 (A)	--	--	--	--	Bone marrow stromal antigen 2 {ECO:0000313|EMBL:EGV97482.1} OS=Cricetulus griseus (Chinese hamster) PE=4 SV=1	T	Signal transduction mechanisms	bone marrow stromal antigen 2 precursor [Mus musculus]
C1qa(ENSMUSG00000036887)	119.884	2334	102.808	1996	121.348	2365	34.533	659	50.6824	978	39.0088	769	1.9795e-18	1.51307	up	--	--	--	K03986|5.05822e-138|mmu:12259|C1qa, AI255395, C1q; complement component 1, q subcomponent, alpha polypeptide; K03986 complement C1q subcomponent subunit A (A)	Complement and coagulation cascades (ko04610);; Prion diseases (ko05020);; Pertussis (ko05133);; Chagas disease (American trypanosomiasis) (ko05142);; Staphylococcus aureus infection (ko05150);; Systemic lupus erythematosus (ko05322)	--	--	C1q domain;; Collagen triple helix repeat (20 copies)	Putative uncharacterized protein {ECO:0000313|EMBL:BAE29837.1} OS=Mus musculus (Mouse) PE=2 SV=1	W	Extracellular structures	unnamed protein product [Mus musculus]
C1qb(ENSMUSG00000036905)	136.518	2689	113.397	2242	134.959	2679	35.8409	691	52.7634	1043	40.3049	803	3.17467e-22	1.62132	up	--	--	--	K03987|6.40416e-133|mmu:12260|C1qb; complement component 1, q subcomponent, beta polypeptide; K03987 complement C1q subcomponent subunit B (A)	Complement and coagulation cascades (ko04610);; Prion diseases (ko05020);; Pertussis (ko05133);; Chagas disease (American trypanosomiasis) (ko05142);; Staphylococcus aureus infection (ko05150);; Systemic lupus erythematosus (ko05322)	--	--	C1q domain;; Collagen triple helix repeat (20 copies)	Putative uncharacterized protein {ECO:0000313|EMBL:BAE31739.1} OS=Mus musculus (Mouse) PE=2 SV=1	W	Extracellular structures	complement C1q subcomponent subunit B precursor [Mus musculus]
C1qc(ENSMUSG00000036896)	95.538	2159	80.5189	1824	95.9219	2192	24.4822	568	43.558	970	31.1188	708	2.08736e-17	1.49546	up	--	--	--	K03988|6.75676e-128|mmu:12262|C1qc, AI385742, C1qg, Ciqc; complement component 1, q subcomponent, C chain; K03988 complement C1q subcomponent subunit C (A)	Complement and coagulation cascades (ko04610);; Prion diseases (ko05020);; Pertussis (ko05133);; Chagas disease (American trypanosomiasis) (ko05142);; Staphylococcus aureus infection (ko05150);; Systemic lupus erythematosus (ko05322)	--	--	C1q domain;; Collagen triple helix repeat (20 copies);; TNF(Tumour Necrosis Factor) family	Complement C1q subcomponent subunit C {ECO:0000313|EMBL:EGW12219.1} OS=Cricetulus griseus (Chinese hamster) PE=4 SV=1	W	Extracellular structures	complement component 1, q subcomponent, C chain [Mus musculus]
C3ar1(ENSMUSG00000040552)	3.87797	246	3.5969	224	3.44846	217	0.909473	57	1.17152	72	1.15955	71	6.22776e-07	1.81857	up	--	--	Molecular Function: G-protein coupled receptor activity (GO:0004930);; Biological Process: G-protein coupled receptor signaling pathway (GO:0007186);; Cellular Component: integral component of membrane (GO:0016021);;	K04009|0|mmu:12267|C3ar1, AZ3B, C3AR, HNFAG09; complement component 3a receptor 1; K04009 C3a anaphylatoxin chemotactic receptor (A)	Neuroactive ligand-receptor interaction (ko04080);; Complement and coagulation cascades (ko04610);; Staphylococcus aureus infection (ko05150)	--	--	7 transmembrane receptor (rhodopsin family);; Serpentine type 7TM GPCR chemoreceptor Srsx;; Serpentine type 7TM GPCR chemoreceptor Srw	Complement component 3a receptor 1 {ECO:0000313|EMBL:ABV02577.1} OS=Mus musculus (Mouse) PE=2 SV=1	T	Signal transduction mechanisms	C3a anaphylatoxin chemotactic receptor [Mus musculus]
C4b(ENSMUSG00000073418)	6.63998	312	2.5989	133	4.43285	212	1.24471	50	0.750285	44	1.14648	47	0.00709224	2.25443	up	--	--	Molecular Function: endopeptidase inhibitor activity (GO:0004866);; Cellular Component: extracellular region (GO:0005576);; Cellular Component: extracellular space (GO:0005615);;	K03989|0|mmu:12268|C4b, C4, Ss; complement component 4B (Chido blood group); K03989 complement component 4 (A)	Complement and coagulation cascades (ko04610);; Pertussis (ko05133);; Staphylococcus aureus infection (ko05150);; Systemic lupus erythematosus (ko05322)	[O]	Posttranslational modification, protein turnover, chaperones	A-macroglobulin complement component;; Alpha-2-macroglobulin family;; A-macroglobulin receptor;; Alpha-2-macroglobulin family N-terminal region;; UNC-6/NTR/C345C module;; MG2 domain;; Anaphylotoxin-like domain;; Alpha-macro-globulin thiol-ester bond-forming region;; Prenyltransferase-like	Complement component 4B (Childo blood group) {ECO:0000313|EMBL:AAI50744.1} OS=Mus musculus (Mouse) PE=2 SV=1	O	Posttranslational modification, protein turnover, chaperones	complement C4-B precursor [Mus musculus]
C5ar1(ENSMUSG00000049130)	1.88009	67	1.04512	39	1.70047	65	0.420532	15	0.71868	27	0.32489	12	0.00329963	1.6974	up	--	--	Molecular Function: G-protein coupled receptor activity (GO:0004930);; Biological Process: G-protein coupled receptor signaling pathway (GO:0007186);; Cellular Component: integral component of membrane (GO:0016021);;	K04010|0|mmu:12273|C5ar1, C5aR, C5r1, Cd88, D7Msu1; complement component 5a receptor 1; K04010 C5a anaphylatoxin chemotactic receptor (A)	Neuroactive ligand-receptor interaction (ko04080);; Complement and coagulation cascades (ko04610);; Staphylococcus aureus infection (ko05150)	--	--	7 transmembrane receptor (rhodopsin family);; Serpentine type 7TM GPCR chemoreceptor Srsx	Putative uncharacterized protein {ECO:0000313|EMBL:BAE29533.1} (Fragment) OS=Mus musculus (Mouse) PE=2 SV=1	T	Signal transduction mechanisms	C5a anaphylatoxin chemotactic receptor 1 [Mus musculus]
C5ar2(ENSMUSG00000074361)	0.611915	37	0.676343	40	0.406921	24	0.0492836	2	0.134531	8	0.0994347	5	1.78911e-05	2.79323	up	--	--	Molecular Function: G-protein coupled receptor activity (GO:0004930);; Biological Process: G-protein coupled receptor signaling pathway (GO:0007186);; Cellular Component: integral component of membrane (GO:0016021);;	K04171|0|mmu:319430|C5ar2, C5L2, E030029A11Rik, Gpr77; complement component 5a receptor 2; K04171 G protein-coupled receptor 77 (A)	--	--	--	7 transmembrane receptor (rhodopsin family)	C5a anaphylatoxin chemotactic receptor 2 {ECO:0000313|Ensembl:ENSMUSP00000096389} OS=Mus musculus (Mouse) PE=1 SV=1	T	Signal transduction mechanisms	C5a anaphylatoxin chemotactic receptor 2 isoform 2 [Mus musculus]
Casp1(ENSMUSG00000025888)	3.58677	96	1.60683	42	2.67697	71	0.666774	17	0.50042	13	0.565759	14	0.00414911	2.28207	up	[R]	General function prediction only	Biological Process: regulation of apoptotic process (GO:0042981);;	K01370|0|mmu:12362|Casp1, ICE, Il1bc; caspase 1 (EC:3.4.22.36); K01370 caspase 1 [EC:3.4.22.36] (A)	NOD-like receptor signaling pathway (ko04621);; Cytosolic DNA-sensing pathway (ko04623);; Amyotrophic lateral sclerosis (ALS) (ko05014);; Salmonella infection (ko05132);; Pertussis (ko05133);; Legionellosis (ko05134);; Influenza A (ko05164)	[D]	Cell cycle control, cell division, chromosome partitioning	Caspase domain;; Caspase recruitment domain	Caspase {ECO:0000256|PIRNR:PIRNR038001} OS=Rattus norvegicus (Rat) PE=2 SV=1	D	Cell cycle control, cell division, chromosome partitioning	caspase-1 [Mus musculus]
Cbr2(ENSMUSG00000025150)	87.1957	1642	100.751	1836	98.4329	1752	38.117	660	46.0672	858	36.431	673	4.56607e-12	1.29456	up	[IQR]	Lipid transport and metabolism;; Secondary metabolites biosynthesis, transport and catabolism;; General function prediction only	--	K00081|9.88627e-177|mmu:12409|Cbr2, MLCR; carbonyl reductase 2 (EC:1.1.1.184); K00081 carbonyl reductase 2 [EC:1.1.1.184] (A)	Arachidonic acid metabolism (ko00590);; Metabolism of xenobiotics by cytochrome P450 (ko00980)	[Q]	Secondary metabolites biosynthesis, transport and catabolism	Enoyl-(Acyl carrier protein) reductase;; short chain dehydrogenase;; NAD dependent epimerase/dehydratase family;; KR domain;; Shikimate / quinate 5-dehydrogenase;; NADH(P)-binding	Carbonyl reductase 2, isoform CRA_b {ECO:0000313|EMBL:EDL34801.1} OS=Mus musculus (Mouse) PE=2 SV=1	Q	Secondary metabolites biosynthesis, transport and catabolism	carbonyl reductase [NADPH] 2 [Mus musculus]
Cck(ENSMUSG00000032532)	75.4297	621	26.1338	206	124.724	1015	0.250847	0	0.412114	4	0.225137	1	1.52227e-05	8.54939	up	--	--	--	K05226|1.53364e-72|mmu:12424|Cck; cholecystokinin; K05226 cholecystokinin (A)	--	--	--	Gastrin/cholecystokinin family	Cck protein {ECO:0000313|EMBL:AAH28487.1} OS=Mus musculus (Mouse) PE=2 SV=1	W	Extracellular structures	cholecystokinin isoform 2 precursor [Mus musculus]
Ccl12(ENSMUSG00000035352)	10.4138	53	6.58313	32	8.72814	44	1.45112	6	3.22741	16	1.37091	6	0.000215654	2.23964	up	--	--	Cellular Component: extracellular region (GO:0005576);; Biological Process: immune response (GO:0006955);; Molecular Function: chemokine activity (GO:0008009);;	K14624|6.37466e-59|mmu:20293|Ccl12, MCP-5, Scya12; chemokine (C-C motif) ligand 12; K14624 C-C motif chemokine 2 (A)	Cytokine-cytokine receptor interaction (ko04060);; Chemokine signaling pathway (ko04062);; NOD-like receptor signaling pathway (ko04621);; TNF signaling pathway (ko04668);; Chagas disease (American trypanosomiasis) (ko05142);; Malaria (ko05144);; Influenza A (ko05164);; Herpes simplex infection (ko05168);; Rheumatoid arthritis (ko05323)	--	--	Small cytokines (intecrine/chemokine), interleukin-8 like	C-C motif chemokine {ECO:0000256|RuleBase:RU361150} OS=Mus musculus (Mouse) PE=2 SV=1	W	Extracellular structures	C-C motif chemokine 12 precursor [Mus musculus]
Ccl8(ENSMUSG00000009185)	62.6052	284	15.0406	65	37.2436	166	0.949533	3	1.38072	6	2.90222	12	0.00884802	4.64353	up	--	--	--	K16596|2.82152e-64|mmu:20307|Ccl8, 1810063B20Rik, AB023418, HC14, MCP-2, Mcp2, Scya8; chemokine (C-C motif) ligand 8; K16596 C-C motif chemokine 8 (A)	Cytokine-cytokine receptor interaction (ko04060);; Chemokine signaling pathway (ko04062)	--	--	Small cytokines (intecrine/chemokine), interleukin-8 like	C-C motif chemokine {ECO:0000256|RuleBase:RU361150} OS=Mus musculus (Mouse) PE=2 SV=1	W	Extracellular structures	C-C motif chemokine 8 precursor [Mus musculus]
Ccr1(ENSMUSG00000025804)	1.61747	71	1.59866	68	1.11098	48	0.427433	18	0.189392	8	0.282012	11	9.95977e-06	2.38053	up	--	--	Molecular Function: G-protein coupled receptor activity (GO:0004930);; Biological Process: G-protein coupled receptor signaling pathway (GO:0007186);; Cellular Component: integral component of membrane (GO:0016021);;	K04176|0|mmu:12768|Ccr1, Cmkbr1, Mip-1a-R; chemokine (C-C motif) receptor 1; K04176 C-C chemokine receptor type 1 (A)	Cytokine-cytokine receptor interaction (ko04060);; Chemokine signaling pathway (ko04062)	[R]	General function prediction only	7 transmembrane receptor (rhodopsin family);; Serpentine type 7TM GPCR chemoreceptor Srsx	Putative uncharacterized protein {ECO:0000313|EMBL:BAC27256.1} OS=Mus musculus (Mouse) PE=2 SV=1	T	Signal transduction mechanisms	unnamed protein product [Mus musculus]
Cd14(ENSMUSG00000051439)	4.50028	113	5.09375	127	5.30447	133	2.05197	51	2.22545	56	2.10887	52	0.00785505	1.2685	up	--	--	--	K04391|0|mmu:12475|Cd14; CD14 antigen; K04391 CD14 antigen (A)	MAPK signaling pathway (ko04010);; NF-kappa B signaling pathway (ko04064);; Phagosome (ko04145);; Toll-like receptor signaling pathway (ko04620);; Hematopoietic cell lineage (ko04640);; Regulation of actin cytoskeleton (ko04810);; Salmonella infection (ko05132);; Pertussis (ko05133);; Legionellosis (ko05134);; Amoebiasis (ko05146);; Tuberculosis (ko05152);; Transcriptional misregulation in cancer…	--	--	Leucine Rich repeat;; Leucine Rich Repeat	Monocyte differentiation antigen CD14 {ECO:0000256|PIRNR:PIRNR002017} OS=Mus musculus (Mouse) PE=2 SV=1	T	Signal transduction mechanisms	monocyte differentiation antigen CD14 precursor [Mus musculus]
Cd180(ENSMUSG00000021624)	2.37966	100	1.61605	59	2.02838	93	0.696344	31	0.619607	22	0.311832	13	7.0571e-05	1.96942	up	--	--	Molecular Function: protein binding (GO:0005515);;	K06555|0|mmu:17079|Cd180, F630107B15, Ly78, RP105; CD180 antigen; K06555 CD180 antigen (A)	--	[T]	Signal transduction mechanisms	Leucine rich repeat;; Leucine Rich repeats (2 copies);; Leucine Rich Repeat	Putative uncharacterized protein {ECO:0000313|EMBL:BAE33754.1} OS=Mus musculus (Mouse) PE=2 SV=1	T	Signal transduction mechanisms	CD180 antigen precursor [Mus musculus]
Cd300a(ENSMUSG00000034652)	2.02758	191	1.74072	163	2.09796	197	0.847334	78	1.08378	100	0.856627	80	0.0080954	1.13141	up	--	--	--	K06719|0|mmu:217303|Cd300a, B230315M08Rik, Clm8, LMIR1, MAIR-I, MAIR-Ia, MMAC8, Pigr4, mcpir1; CD300A antigen; K06719 CD300 antigen (A)	--	--	--	Immunoglobulin V-set domain	CMRF35-like molecule 8 {ECO:0000313|EMBL:EGV92381.1} OS=Cricetulus griseus (Chinese hamster) PE=4 SV=1	T	Signal transduction mechanisms	CMRF35-like molecule 8 precursor [Mus musculus]
Cd300c2(ENSMUSG00000044811)	8.00848	178	7.05371	152	8.18966	183	2.85703	64	3.52045	78	3.28285	73	0.00253226	1.29104	up	--	--	--	K06719|1.56965e-153|mmu:140497|CLM4, Cd300c, Cd300d, DIgR1, Igsf7, Lmir2, MAIR-II; cDNA sequence AF251705; K06719 CD300 antigen (A)	--	--	--	Immunoglobulin V-set domain	AF251705 protein {ECO:0000313|EMBL:AAI11821.1} (Fragment) OS=Mus musculus (Mouse) PE=2 SV=1	T	Signal transduction mechanisms	CMRF35-like molecule precursor [Mus musculus]
Cd33(ENSMUSG00000004609)	1.32614	88	1.37917	103	1.27519	102	0.599214	37	0.414833	36	0.544437	24	0.000847651	1.63508	up	--	--	--	K06473|0|mmu:12489|Cd33, Siglec-3, gp67; CD33 antigen; K06473 CD33 antigen (A)	Hematopoietic cell lineage (ko04640)	--	--	Immunoglobulin V-set domain;; Immunoglobulin domain	Protein Cd33 {ECO:0000313|Ensembl:ENSRNOP00000050122} OS=Rattus norvegicus (Rat) PE=4 SV=2	T	Signal transduction mechanisms	myeloid cell surface antigen CD33 isoform 1 precursor [Mus musculus]
Cd36(ENSMUSG00000002944)	3.61127	158	3.75494	151	5.25707	228	1.92417	79	1.51289	67	2.05947	85	0.00304166	1.25125	up	--	--	Cellular Component: membrane (GO:0016020);;	K06259|0|mmu:12491|Cd36, FAT, GPIV, Scarb3; CD36 antigen; K06259 CD36 antigen (A)	PPAR signaling pathway (ko03320);; Phagosome (ko04145);; AMPK signaling pathway (ko04152);; ECM-receptor interaction (ko04512);; Hematopoietic cell lineage (ko04640);; Adipocytokine signaling pathway (ko04920);; Fat digestion and absorption (ko04975);; Malaria (ko05144)	[T]	Signal transduction mechanisms	CD36 family	CD36 antigen, isoform CRA_a {ECO:0000313|EMBL:EDL03230.1} OS=Mus musculus (Mouse) PE=2 SV=1	T	Signal transduction mechanisms	platelet glycoprotein 4 [Mus musculus]
Cd4(ENSMUSG00000023274)	1.45197	103	1.36866	97	2.04778	146	0.459348	32	0.5093	36	0.444701	31	4.38665e-05	1.83998	up	--	--	Biological Process: cell adhesion (GO:0007155);; Cellular Component: integral component of membrane (GO:0016021);;	K06454|0|mmu:12504|Cd4, L3T4, Ly-4; CD4 antigen; K06454 CD4 antigen (A)	Cell adhesion molecules (CAMs) (ko04514);; Antigen processing and presentation (ko04612);; Hematopoietic cell lineage (ko04640);; T cell receptor signaling pathway (ko04660);; Primary immunodeficiency (ko05340)	--	--	CD4, extracellular;; Immunoglobulin C2-set domain;; T cell CD4 receptor C terminal region;; Immunoglobulin domain;; Immunoglobulin V-set domain;; Immunoglobulin domain;; Immunoglobulin I-set domain	CD4 antigen, isoform CRA_a {ECO:0000313|EMBL:EDK99775.1} OS=Mus musculus (Mouse) PE=2 SV=1	T	Signal transduction mechanisms	T-cell surface glycoprotein CD4 precursor [Mus musculus]
Cd48(ENSMUSG00000015355)	3.64983	67	2.30818	43	2.67878	51	0.724351	12	1.82983	28	0.68507	12	0.00477589	1.66748	up	--	--	--	K06479|3.78693e-161|mmu:12506|Cd48, AI449234, AW610730, BCM1, BLAST, BLAST-1, BLAST1, Bcm-1, MEM-102, SLAMF2, Sgp-60; CD48 antigen; K06479 CD48 antigen (A)	Natural killer cell mediated cytotoxicity (ko04650)	--	--	Immunoglobulin V-set domain;; Immunoglobulin domain;; Immunoglobulin domain;; Immunoglobulin domain;; Immunoglobulin I-set domain	CD48 antigen {ECO:0000313|EMBL:AAH60977.1} OS=Mus musculus (Mouse) PE=2 SV=1	T	Signal transduction mechanisms	CD48 antigen precursor [Mus musculus]
Cd53(ENSMUSG00000040747)	10.6037	240	7.79645	172	11.7213	262	4.35284	96	4.34119	94	4.09538	89	0.000661037	1.30715	up	--	--	Cellular Component: integral component of membrane (GO:0016021);;	K06489|1.78468e-155|mmu:12508|Cd53, AI323659, Ox-44, Tspan25; CD53 antigen; K06489 CD53 antigen (A)	--	[R]	General function prediction only	Tetraspanin family	Tetraspanin {ECO:0000256|RuleBase:RU361218} OS=Mus musculus (Mouse) PE=2 SV=1	R	General function prediction only	leukocyte surface antigen CD53 [Mus musculus]
Cd68(ENSMUSG00000018774)	24.797	499	26.7647	537	31.2913	655	12.0461	206	15.6134	304	10.753	219	5.79135e-06	1.25066	up	--	--	Cellular Component: membrane (GO:0016020);;	K06501|2.68615e-176|mmu:12514|Cd68, Lamp4, Scard1, gp110; CD68 antigen; K06501 CD68 antigen (A)	Lysosome (ko04142)	[R]	General function prediction only	Lysosome-associated membrane glycoprotein (Lamp)	Protein Cd68 {ECO:0000313|Ensembl:ENSRNOP00000053756} OS=Rattus norvegicus (Rat) PE=2 SV=1	R	General function prediction only	Macrosialin [Mus musculus]
Cd84(ENSMUSG00000038147)	1.80172	79	1.96299	90	2.0518	93	1.10445	37	0.703704	37	0.728394	27	0.00687129	1.41467	up	--	--	--	K06511|8.91476e-153|rno:501872|Cd84, RGD1564553; CD84 molecule; K06511 CD84 antigen (A)	--	--	--	Immunoglobulin V-set domain;; Immunoglobulin domain;; Immunoglobulin domain;; Immunoglobulin I-set domain	CD84 antigen {ECO:0000313|EMBL:AAI40953.1} OS=Mus musculus (Mouse) PE=2 SV=1	T	Signal transduction mechanisms	SLAM family member 5 isoform 1 precursor [Mus musculus]
Cfh(ENSMUSG00000026365)	3.76111	327	3.69103	307	4.65618	398	2.46413	222	2.14924	181	1.33358	118	0.00352524	1.02394	up	--	--	--	K04004|0|mmu:12628|Cfh, Mud-1, NOM, Sas-1, Sas1; complement component factor h (EC:4.2.1.2); K04004 complement factor H (A)	Complement and coagulation cascades (ko04610);; Staphylococcus aureus infection (ko05150)	--	--	Sushi domain (SCR repeat)	Complement factor H {ECO:0000313|Ensembl:ENSMUSP00000107607} OS=Mus musculus (Mouse) PE=1 SV=1	R	General function prediction only	complement factor H precursor [Mus musculus]
Clec12a(ENSMUSG00000053063)	2.54821	98	1.55505	62	2.58242	104	1.46952	37	0.604713	23	0.816481	20	0.000423527	1.7578	up	--	--	--	K17516|2.62084e-174|mmu:232413|Clec12a, CLL-1, D230024O04, KLRL1, Micl; C-type lectin domain family 12, member a; K17516 C-type lectin domain family 12 member A (A)	--	[TV]	Signal transduction mechanisms;; Defense mechanisms	Lectin C-type domain	C-type lectin domain family 12 member A {ECO:0000313|EMBL:AFK08678.1} (Fragment) OS=Mus musculus (Mouse) PE=4 SV=1	TV	Signal transduction mechanisms;; Defense mechanisms	C-type lectin domain family 12 member A [Mus musculus]
Clec3b(ENSMUSG00000025784)	291.261	4581	309.623	4953	200.721	3200	84.5276	1333	130.565	2106	97.0032	1545	0.00084398	1.39581	up	--	--	--	K17520|7.13e-139|mmu:21922|Clec3b, Tna; C-type lectin domain family 3, member b; K17520 C-type lectin domain family 3 member B (A)	--	[TV]	Signal transduction mechanisms;; Defense mechanisms	Lectin C-type domain	Tetranectin {ECO:0000313|Ensembl:ENSMUSP00000026890} OS=Mus musculus (Mouse) PE=2 SV=1	TV	Signal transduction mechanisms;; Defense mechanisms	tetranectin precursor [Mus musculus]
Clec4a2(ENSMUSG00000030148)	8.24583	122	5.46304	87	5.37443	93	2.16921	33	2.88327	35	1.1129	21	0.000153474	1.80158	up	--	--	--	K10057|7.45788e-162|mmu:26888|Clec4a2, Clec4a, Clecsf6, DCIR, Dcir1; C-type lectin domain family 4, member a2; K10057 C-type lectin domain family 4 member A (A)	--	[TV]	Signal transduction mechanisms;; Defense mechanisms	Lectin C-type domain	MCG141420, isoform CRA_b {ECO:0000313|EMBL:EDK99707.1} OS=Mus musculus (Mouse) PE=1 SV=1	TV	Signal transduction mechanisms;; Defense mechanisms	C-type lectin domain family 4 member A isoform a [Mus musculus]
Coro1a(ENSMUSG00000030707)	34.7836	1051	21.9638	670	23.3875	715	9.70111	289	10.2184	312	8.78205	263	0.000290168	1.53321	up	[R]	General function prediction only	Molecular Function: protein binding (GO:0005515);;	K13882|0|mmu:12721|Coro1a, Clabp, Lmb3, TACO, p57; coronin, actin binding protein 1A; K13882 coronin-1A (A)	Phagosome (ko04145);; Tuberculosis (ko05152)	[Z]	Cytoskeleton	Domain of unknown function (DUF1900);; Domain of unknown function (DUF1899);; WD domain, G-beta repeat	Coronin {ECO:0000256|RuleBase:RU280818} OS=Mus musculus (Mouse) PE=2 SV=1	Z	Cytoskeleton	coronin-1A isoform 1 [Mus musculus]
Csf1(ENSMUSG00000014599)	9.40017	766	8.87225	777	11.4213	993	4.30093	383	6.11571	513	4.76011	385	3.29234e-05	1.02166	up	--	--	Molecular Function: cytokine activity (GO:0005125);; Molecular Function: growth factor activity (GO:0008083);; Cellular Component: integral component of membrane (GO:0016021);;	K05453|0|rno:78965|Csf1; colony stimulating factor 1 (macrophage) (EC:2.7.10.1); K05453 macrophage colony-stimulating factor 1 (A)	Ras signaling pathway (ko04014);; Rap1 signaling pathway (ko04015);; Cytokine-cytokine receptor interaction (ko04060);; PI3K-Akt signaling pathway (ko04151);; Osteoclast differentiation (ko04380);; Hematopoietic cell lineage (ko04640);; TNF signaling pathway (ko04668);; Rheumatoid arthritis (ko05323)	--	--	Macrophage colony stimulating factor-1 (CSF-1)	Putative uncharacterized protein {ECO:0000313|EMBL:BAE41601.1} OS=Mus musculus (Mouse) PE=2 SV=1	W	Extracellular structures	macrophage colony-stimulating factor 1 isoform 1 precursor [Mus musculus]
Csf1r(ENSMUSG00000024621)	17.8949	1494	19.8356	1667	19.9668	1674	7.67276	642	11.7905	984	7.05309	598	4.26955e-09	1.15952	up	[RTKL]	General function prediction only;; Signal transduction mechanisms;; Transcription;; Replication, recombination and repair	Molecular Function: protein kinase activity (GO:0004672);; Molecular Function: ATP binding (GO:0005524);; Biological Process: protein phosphorylation (GO:0006468);;	K05090|0|mmu:12978|Csf1r, AI323359, CD115, CSF-1R, Csfmr, Fim-2, Fms, M-CSF-R, M-CSFR; colony stimulating factor 1 receptor (EC:2.7.10.1); K05090 macrophage colony-stimulating factor 1 receptor [EC:2.7.10.1] (A)	Ras signaling pathway (ko04014);; Rap1 signaling pathway (ko04015);; Cytokine-cytokine receptor interaction (ko04060);; Endocytosis (ko04144);; PI3K-Akt signaling pathway (ko04151);; Osteoclast differentiation (ko04380);; Hematopoietic cell lineage (ko04640);; Pathways in cancer (ko05200);; Transcriptional misregulation in cancer (ko05202)	[T]	Signal transduction mechanisms	Protein tyrosine kinase;; Protein kinase domain;; Immunoglobulin domain;; Immunoglobulin I-set domain;; Immunoglobulin domain;; Immunoglobulin domain;; Immunoglobulin V-set domain	Colony stimulating factor 1 receptor, isoform CRA_c {ECO:0000313|EMBL:EDL09786.1} OS=Mus musculus (Mouse) PE=2 SV=1	T	Signal transduction mechanisms	macrophage colony-stimulating factor 1 receptor precursor [Mus musculus]
Csf2rb(ENSMUSG00000071713)	1.46944	152	1.49966	158	1.53178	158	0.529021	55	0.767577	79	0.49564	51	0.00151571	1.37807	up	--	--	--	K04738|0|mmu:12983|Csf2rb, AI848964, AIC2B, Bc, CDw131, Csf2rb1, Csfgmrb, Il3r, Il3rb, Il3rb1, Il5rb; colony stimulating factor 2 receptor, beta, low-affinity (granulocyte-macrophage); K04738 cytokine receptor common subunit beta (A)	Cytokine-cytokine receptor interaction (ko04060);; Apoptosis (ko04210);; Jak-STAT signaling pathway (ko04630)	--	--	Interleukin-6 receptor alpha chain, binding;; Tissue factor;; Erythropoietin receptor, ligand binding;; Fibronectin type III domain;; Interferon-alpha/beta receptor, fibronectin type III;; Interleukin-4 receptor alpha chain, N-terminal	MCG13349 {ECO:0000313|EMBL:EDL29670.1} OS=Mus musculus (Mouse) PE=2 SV=1	T	Signal transduction mechanisms	cytokine receptor common subunit beta precursor [Mus musculus]
Csf3r(ENSMUSG00000028859)	0.462908	32	0.314842	25	0.319471	24	0.0285816	1	0.0572302	4	0.112602	7	5.62853e-05	2.78916	up	--	--	Molecular Function: protein binding (GO:0005515);;	K05061|0|rno:298518|Csf3r; colony stimulating factor 3 receptor (granulocyte); K05061 granulocyte colony-stimulating factor receptor (A)	Cytokine-cytokine receptor interaction (ko04060);; PI3K-Akt signaling pathway (ko04151);; Jak-STAT signaling pathway (ko04630);; Hematopoietic cell lineage (ko04640);; Pathways in cancer (ko05200)	--	--	Ig-like C2-type domain;; Fibronectin type III domain	Colony stimulating factor 3 receptor (Granulocyte) {ECO:0000313|EMBL:AAI16636.1} OS=Mus musculus (Mouse) PE=2 SV=1	T	Signal transduction mechanisms	granulocyte colony-stimulating factor receptor isoform 1 precursor [Mus musculus]
Ctsc(ENSMUSG00000030560)	27.7581	1190	18.1393	754	23.633	985	7.84397	323	8.155	337	7.596	318	1.79596e-06	1.61836	up	--	--	Biological Process: proteolysis (GO:0006508);; Molecular Function: cysteine-type peptidase activity (GO:0008234);;	K01275|0|mmu:13032|Ctsc, AI047818, DPP1, DPPI; cathepsin C (EC:3.4.14.1); K01275 cathepsin C [EC:3.4.14.1] (A)	Lysosome (ko04142)	[O]	Posttranslational modification, protein turnover, chaperones	Papain family cysteine protease;; Cathepsin C exclusion domain;; Peptidase C1-like family	Cathepsin C, isoform CRA_b {ECO:0000313|EMBL:EDL06796.1} OS=Mus musculus (Mouse) PE=2 SV=1	O	Posttranslational modification, protein turnover, chaperones	dipeptidyl peptidase 1 preproprotein [Mus musculus]
Ctss(ENSMUSG00000038642)	48.7471	1154	36.4627	856	51.3476	1207	9.87115	231	12.0051	278	10.5679	247	1.51537e-17	2.12431	up	--	--	Biological Process: proteolysis (GO:0006508);; Molecular Function: cysteine-type peptidase activity (GO:0008234);;	K01368|0|mmu:13040|Ctss; cathepsin S (EC:3.4.22.27); K01368 cathepsin S [EC:3.4.22.27] (A)	Lysosome (ko04142);; Phagosome (ko04145);; Antigen processing and presentation (ko04612);; Tuberculosis (ko05152)	[O]	Posttranslational modification, protein turnover, chaperones	Papain family cysteine protease;; Cathepsin propeptide inhibitor domain (I29)	Putative uncharacterized protein {ECO:0000313|EMBL:BAE29430.1} OS=Mus musculus (Mouse) PE=2 SV=1	O	Posttranslational modification, protein turnover, chaperones	unnamed protein product [Mus musculus]
Cx3cr1(ENSMUSG00000052336)	10.0774	745	7.85264	576	11.5115	809	2.93528	240	3.29091	265	2.71762	210	8.6885e-11	1.61049	up	--	--	Molecular Function: G-protein coupled receptor activity (GO:0004930);; Biological Process: G-protein coupled receptor signaling pathway (GO:0007186);; Cellular Component: integral component of membrane (GO:0016021);;	K04192|0|mmu:13051|Cx3cr1; chemokine (C-X3-C motif) receptor 1; K04192 CX3C chemokine receptor 1 (A)	Cytokine-cytokine receptor interaction (ko04060);; Chemokine signaling pathway (ko04062)	--	--	7 transmembrane receptor (rhodopsin family)	Chemokine (C-X3-C) receptor 1 {ECO:0000313|EMBL:EDL09189.1} OS=Mus musculus (Mouse) PE=2 SV=1	T	Signal transduction mechanisms	CX3C chemokine receptor 1 [Mus musculus]
Cxcl16(ENSMUSG00000018920)	13.243	598	13.5492	612	11.0183	502	5.56904	250	8.02931	360	5.35522	240	0.000248141	1.05095	up	--	--	--	K10035|3.87514e-162|mmu:66102|Cxcl16, 0910001K24Rik, AV290116, BB024863, CXCL16v1, CXCL16v2, SR-PSOX, Zmynd15, b2b498Clo; chemokine (C-X-C motif) ligand 16; K10035 C-X-C motif chemokine 16 (A)	Cytokine-cytokine receptor interaction (ko04060);; Chemokine signaling pathway (ko04062)	--	--	--	Chemokine (C-X-C motif) ligand 16 {ECO:0000313|EMBL:CAM28188.1} (Fragment) OS=Mus musculus (Mouse) PE=4 SV=1	T	Signal transduction mechanisms	unnamed protein product [Mus musculus]
Cybb(ENSMUSG00000015340)	2.83895	247	1.75437	146	2.69515	230	0.513897	44	0.610106	51	0.507909	41	3.57552e-07	2.23004	up	--	--	Molecular Function: oxidoreductase activity (GO:0016491);; Biological Process: oxidation-reduction process (GO:0055114);;	K08008|0|mmu:13058|Cybb, C88302, CGD91-phox, Cgd, Cyd, Nox2, gp91-1, gp91phox; cytochrome b-245, beta polypeptide; K08008 NADPH oxidase (A)	HIF-1 signaling pathway (ko04066);; Phagosome (ko04145);; Osteoclast differentiation (ko04380);; Leukocyte transendothelial migration (ko04670)	[PQ]	Inorganic ion transport and metabolism;; Secondary metabolites biosynthesis, transport and catabolism	Ferric reductase NAD binding domain;; FAD-binding domain;; Ferric reductase like transmembrane component;; Oxidoreductase FAD-binding domain	Nox2 {ECO:0000313|EMBL:ACI04541.1} OS=Mus musculus (Mouse) PE=2 SV=1	PQ	Inorganic ion transport and metabolism;; Secondary metabolites biosynthesis, transport and catabolism	cytochrome b-245 heavy chain [Mus musculus]
Cyct(ENSMUSG00000056436)	9.43728	87	7.4895	68	8.37618	77	22.1839	197	19.7631	179	19.5383	180	0.00399878	-1.22349	down	[C]	Energy production and conversion	Molecular Function: electron carrier activity (GO:0009055);; Molecular Function: heme binding (GO:0020037);;	K08738|3.99646e-72|mmu:13067|Cyct, T-Cc; cytochrome c, testis; K08738 cytochrome c (A)	Sulfur metabolism (ko00920);; p53 signaling pathway (ko04115);; Apoptosis (ko04210);; Non-alcoholic fatty liver disease (NAFLD) (ko04932);; Alzheimer's disease (ko05010);; Parkinson's disease (ko05012);; Amyotrophic lateral sclerosis (ALS) (ko05014);; Huntington's disease (ko05016);; Legionellosis (ko05134);; Toxoplasmosis (ko05145);; Tuberculosis (ko05152);; Hepatitis B (ko05161);; Influenza A (…	[C]	Energy production and conversion	Cytochrome c;; Cytochrome C oxidase, cbb3-type, subunit III	Cytochrome c, testis {ECO:0000313|EMBL:AAH59728.1} OS=Mus musculus (Mouse) PE=2 SV=1	C	Energy production and conversion	cytochrome c, testis-specific [Mus musculus]
Cyth4(ENSMUSG00000018008)	8.40735	527	6.38778	399	8.47056	530	2.52535	153	3.78948	236	3.23558	197	3.08654e-06	1.34824	up	[R]	General function prediction only	Molecular Function: ARF guanyl-nucleotide exchange factor activity (GO:0005086);; Biological Process: regulation of ARF protein signal transduction (GO:0032012);;	K18441|0|mmu:72318|Cyth4, 2510004M07Rik, 5830469K17Rik, AI467541, Pscd4, mFLJ00017; cytohesin 4; K18441 cytohesin (A)	Endocytosis (ko04144)	[U]	Intracellular trafficking, secretion, and vesicular transport	Sec7 domain;; PH domain;; Pleckstrin homology domain;; Syntaxin 6, N-terminal	Pleckstrin homology, Sec7 and coiled/coil domains 4, isoform CRA_a {ECO:0000313|EMBL:EDL29693.1} OS=Mus musculus (Mouse) PE=2 SV=1	U	Intracellular trafficking, secretion, and vesicular transport	cytohesin-4 [Mus musculus]
Dock2(ENSMUSG00000020143)	1.07563	162	0.719713	109	1.19411	181	0.325143	49	0.374036	56	0.411878	62	0.000638057	1.46943	up	--	--	Molecular Function: protein binding (GO:0005515);;	K12367|0|mmu:94176|Dock2, AI662014, AW122239, CED-5, Hch, MBC; dedicator of cyto-kinesis 2; K12367 dedicator of cytokinesis protein 2 (A)	Chemokine signaling pathway (ko04062);; Fc gamma R-mediated phagocytosis (ko04666)	[T]	Signal transduction mechanisms	C2 domain in Dock180 and Zizimin proteins;; Dedicator of cytokinesis;; SH3 domain;; Variant SH3 domain	Uncharacterized protein {ECO:0000313|Ensembl:ENSCPOP00000009717} OS=Cavia porcellus (Guinea pig) PE=4 SV=1	T	Signal transduction mechanisms	dedicator of cytokinesis protein 2 [Mus musculus]
Dok3(ENSMUSG00000035711)	2.59231	77	2.02113	60	1.88591	56	0.501875	14	1.28764	38	0.527394	15	0.00559609	1.56555	up	--	--	Molecular Function: insulin receptor binding (GO:0005158);;	--	--	[T]	Signal transduction mechanisms	PTB domain (IRS-1 type)	Docking protein 3, isoform CRA_b {ECO:0000313|EMBL:EDL41210.1} OS=Mus musculus (Mouse) PE=2 SV=1	T	Signal transduction mechanisms	docking protein 3 [Mus musculus]
Dtx3l(ENSMUSG00000049502)	2.77364	272	2.22403	214	2.57764	249	1.28116	124	1.30006	118	1.15159	111	0.00503766	1.09538	up	--	--	Molecular Function: metal ion binding (GO:0046872);;	K06058|0|mmu:209200|Dtx3l, AU042200, BC023741; deltex 3-like (Drosophila); K06058 deltex (A)	Notch signaling pathway (ko04330)	--	--	Zinc finger, C3HC4 type (RING finger);; Ring finger domain;; Zinc finger, C3HC4 type (RING finger)	Dtx3l protein {ECO:0000313|EMBL:AAH85093.1} OS=Mus musculus (Mouse) PE=2 SV=1	O	Posttranslational modification, protein turnover, chaperones	E3 ubiquitin-protein ligase DTX3L [Mus musculus]
Dynlt1b(ENSMUSG00000096255)	92.311	1066	114.981	1315	174.019	1999	41.0223	457	43.0374	492	45.5153	521	0.00499667	1.6092	up	--	--	--	K10420|1.41111e-78|mmu:21648|Dynlt1b, AGS2, Dynlt1, Tctex-1, Tctex1; dynein light chain Tctex-type 1B; K10420 dynein light chain Tctex-type 1 (A)	--	[N]	Cell motility	Tctex-1 family	Tctex-1 {ECO:0000313|EMBL:ABL63826.1} OS=Mus musculus (Mouse) PE=2 SV=1	N	Cell motility	dynein light chain Tctex-type 1 [Mus musculus]
Efcab7(ENSMUSG00000073791)	4.85272	96	6.60457	94	15.3288	145	5.85566	45	3.49516	44	1.95278	39	0.0032173	1.42276	up	--	--	Molecular Function: calcium ion binding (GO:0005509);;	--	--	[T]	Signal transduction mechanisms	--	EF-hand calcium-binding domain-containing protein 7 {ECO:0000313|Ensembl:ENSMUSP00000095572} OS=Mus musculus (Mouse) PE=4 SV=2	T	Signal transduction mechanisms	EF-hand calcium-binding domain-containing protein 7 [Mus musculus]
Epsti1(ENSMUSG00000022014)	3.7433	149	1.72429	68	3.00793	117	0.515871	20	0.380916	15	0.597683	23	0.000500471	2.55859	up	--	--	--	--	--	--	--	--	Epithelial-stromal interaction protein 1 {ECO:0000313|Ensembl:ENSMUSP00000130138} OS=Mus musculus (Mouse) PE=1 SV=1	S	Function unknown	epithelial-stromal interaction protein 1 isoform a [Mus musculus]
Evi2a(ENSMUSG00000078771)	6.31496	180	4.59697	128	5.88047	156	3.07212	74	2.26648	60	3.02409	53	0.00210121	1.34853	up	--	--	Cellular Component: integral component of membrane (GO:0016021);;	--	--	--	--	Ectropic viral integration site 2A protein (EVI2A)	Putative uncharacterized protein {ECO:0000313|EMBL:BAE42397.1} OS=Mus musculus (Mouse) PE=2 SV=1	S	Function unknown	protein EVI2A precursor [Mus musculus]
F13a1(ENSMUSG00000039109)	10.9937	883	14.3193	1134	14.6342	1161	6.95753	554	6.71875	526	5.67621	449	1.2183e-06	1.09492	up	--	--	Molecular Function: protein-glutamine gamma-glutamyltransferase activity (GO:0003810);; Biological Process: peptide cross-linking (GO:0018149);;	K03917|0|mmu:74145|F13a1, 1200014I03Rik, AI462306, F13a; coagulation factor XIII, A1 subunit (EC:2.3.2.13); K03917 coagulation factor XIII A1 polypeptide [EC:2.3.2.13] (A)	Complement and coagulation cascades (ko04610)	--	--	Transglutaminase family, C-terminal ig like domain;; Transglutaminase family;; Transglutaminase-like superfamily	Putative uncharacterized protein {ECO:0000313|EMBL:BAE20463.1} OS=Mus musculus (Mouse) PE=2 SV=1	K	Transcription	coagulation factor XIII, A1 subunit, isoform CRA_c [Mus musculus]
Fcer1g(ENSMUSG00000058715)	76.0231	694	50.9995	468	70.2305	647	20.3792	177	26.7564	245	24.446	226	2.56008e-07	1.51587	up	--	--	--	K07983|6.29635e-32|mmu:14127|Fcer1g, AI573376, CD23, FcR-gamma, FcR[g], FcRgamma, Fce1g, FcepsilonRI, Ly-50; Fc receptor, IgE, high affinity I, gamma polypeptide; K07983 Fc receptor, IgE, high affinity I, gamma polypeptide (A)	Sphingolipid signaling pathway (ko04071);; Platelet activation (ko04611);; Natural killer cell mediated cytotoxicity (ko04650);; Fc epsilon RI signaling pathway (ko04664);; Tuberculosis (ko05152);; Asthma (ko05310)	--	--	T-cell surface glycoprotein CD3 zeta chain	RCG20156, isoform CRA_a {ECO:0000313|EMBL:EDL94613.1} OS=Rattus norvegicus (Rat) PE=2 SV=1	W	Extracellular structures	high affinity immunoglobulin epsilon receptor subunit gamma precursor [Mus musculus]
Fcgr1(ENSMUSG00000015947)	3.90333	215	2.41772	133	4.0313	223	0.82771	45	0.876474	48	0.952843	52	2.20089e-06	2.01058	up	--	--	--	K06498|0|mmu:14129|Fcgr1, AI323638, AV092959, CD64, FcgammaRI, IGGHAFC; Fc receptor, IgG, high affinity I; K06498 high affinity immunoglobulin gamma Fc receptor I (A)	Phagosome (ko04145);; Osteoclast differentiation (ko04380);; Hematopoietic cell lineage (ko04640);; Fc gamma R-mediated phagocytosis (ko04666);; Leishmaniasis (ko05140);; Staphylococcus aureus infection (ko05150);; Tuberculosis (ko05152);; Transcriptional misregulation in cancer (ko05202);; Systemic lupus erythematosus (ko05322)	--	--	Immunoglobulin domain;; Immunoglobulin domain;; Immunoglobulin domain;; Immunoglobulin V-set domain;; Immunoglobulin I-set domain	Fcgr1 protein {ECO:0000313|EMBL:AAH25535.1} (Fragment) OS=Mus musculus (Mouse) PE=2 SV=1	T	Signal transduction mechanisms	high affinity immunoglobulin gamma Fc receptor I precursor [Mus musculus]
Fcgr3(ENSMUSG00000059498)	22.826	580	20.4298	515	22.2399	569	8.80753	221	9.52174	238	9.10354	234	2.84136e-06	1.30116	up	--	--	--	K16824|0|mmu:14131|Fcgr3, CD16; Fc receptor, IgG, low affinity III; K16824 low affinity immunoglobulin gamma Fc region receptor II-c (A)	Phagosome (ko04145);; Osteoclast differentiation (ko04380);; Leishmaniasis (ko05140);; Staphylococcus aureus infection (ko05150);; Tuberculosis (ko05152)	--	--	Immunoglobulin domain;; Immunoglobulin domain;; Immunoglobulin I-set domain	Low affinity immunoglobulin gamma Fc region receptor III {ECO:0000313|Ensembl:ENSMUSP00000131836} OS=Mus musculus (Mouse) PE=4 SV=1	T	Signal transduction mechanisms	low affinity immunoglobulin gamma Fc region receptor III precursor [Mus musculus]
Fermt3(ENSMUSG00000024965)	4.62716	269	3.61604	211	4.21639	246	1.16364	67	1.61215	94	1.16551	68	2.20089e-06	1.70169	up	--	--	--	K17084|0|rno:309186|Fermt3, RGD1310168; fermitin family member 3; K17084 kindlin 3 (A)	Platelet activation (ko04611)	[D]	Cell cycle control, cell division, chromosome partitioning	FERM central domain;; PH domain;; FERM N-terminal domain	Protein Fermt3 {ECO:0000313|Ensembl:ENSRNOP00000028737} OS=Rattus norvegicus (Rat) PE=2 SV=1	D	Cell cycle control, cell division, chromosome partitioning	fermitin family homolog 3 [Rattus norvegicus]
Fes(ENSMUSG00000053158)	4.2805	251	4.42455	220	3.3265	202	2.96058	100	1.83434	123	1.37313	93	0.0048078	1.13022	up	[RTKL]	General function prediction only;; Signal transduction mechanisms;; Transcription;; Replication, recombination and repair	Molecular Function: protein kinase activity (GO:0004672);; Molecular Function: ATP binding (GO:0005524);; Biological Process: protein phosphorylation (GO:0006468);;	K07527|0|mmu:14159|Fes, AI586313, BB137047, FPS, c-fes; feline sarcoma oncogene (EC:2.7.10.2); K07527 tyrosine-protein kinase Fes/Fps [EC:2.7.10.2] (A)	Axon guidance (ko04360)	[T]	Signal transduction mechanisms	Protein tyrosine kinase;; Protein kinase domain;; SH2 domain;; Fes/CIP4, and EFC/F-BAR homology domain	Tyrosine-protein kinase {ECO:0000256|PIRNR:PIRNR000632} OS=Rattus norvegicus (Rat) PE=3 SV=1	T	Signal transduction mechanisms	tyrosine-protein kinase Fes/Fps [Mus musculus]
Fibcd1(ENSMUSG00000026841)	0.340958	34	0.403119	39	0.0956049	9	0.615161	61	0.953416	95	0.872206	87	0.00614418	-1.51879	down	--	--	--	--	--	[R]	General function prediction only	Fibrinogen beta and gamma chains, C-terminal globular domain	Protein Fibcd1 {ECO:0000313|Ensembl:ENSRNOP00000012928} OS=Rattus norvegicus (Rat) PE=4 SV=1	S	Function unknown	fibrinogen C domain-containing protein 1 [Mus musculus]
Frzb(ENSMUSG00000027004)	21.8087	969	30.8612	1377	32.6652	1564	14.6713	634	13.509	587	15.2233	654	0.00279308	1.0979	up	--	--	Molecular Function: protein binding (GO:0005515);;	--	--	[T]	Signal transduction mechanisms	Fz domain;; UNC-6/NTR/C345C module	Protein Frzb {ECO:0000313|Ensembl:ENSRNOP00000010247} OS=Rattus norvegicus (Rat) PE=2 SV=1	T	Signal transduction mechanisms	secreted frizzled-related protein 3 precursor [Mus musculus]
Ftl1-ps1(ENSMUSG00000062382)	7.11312	91	5.57833	71	6.29775	80	1.44899	18	3.12743	40	2.05319	26	0.00301356	1.56323	up	[P]	Inorganic ion transport and metabolism	Biological Process: cellular iron ion homeostasis (GO:0006879);; Molecular Function: ferric iron binding (GO:0008199);;	K13625|2.94252e-132|mmu:14325|Ftl1, Ftl, Ftl-1, L-ferritin; ferritin light chain 1; K13625 ferritin light chain (A)	Mineral absorption (ko04978)	[P]	Inorganic ion transport and metabolism	Ferritin-like domain	Ferritin {ECO:0000256|RuleBase:RU361145} OS=Mus musculus (Mouse) PE=2 SV=1	P	Inorganic ion transport and metabolism	ferritin light chain 1 [Mus musculus]
Fyb(ENSMUSG00000022148)	1.36053	146	0.690727	78	1.46539	167	0.300636	30	0.498581	56	0.160148	17	0.00808256	1.95746	up	--	--	--	K17698|0|rno:499537|Fyb, RGD1563421; FYN binding protein; K17698 FYN binding protein (A)	Rap1 signaling pathway (ko04015)	--	--	Helically-extended SH3 domain;; Variant SH3 domain	FYN binding protein, isoform CRA_f {ECO:0000313|EMBL:EDL03366.1} OS=Mus musculus (Mouse) PE=2 SV=1	T	Signal transduction mechanisms	PREDICTED: FYN-binding protein isoform X2 [Mus musculus]
Gm4353(ENSMUSG00000091900)	2.17089	57	3.83653	100	3.2747	86	0.150361	3	0	0	0.265734	6	4.0496e-12	4.79241	up	--	--	--	K14313|0|rno:295692|Nup35; nucleoporin 35; K14313 nuclear pore complex protein Nup53 (A)	RNA transport (ko03013)	[D]	Cell cycle control, cell division, chromosome partitioning	Nup53/35/40-type RNA recognition motif;; Nup53/35/40-type RNA recognition motif	Nucleoporin NUP53 {ECO:0000256|PIRNR:PIRNR038119} OS=Cricetulus griseus (Chinese hamster) PE=3 SV=1	D	Cell cycle control, cell division, chromosome partitioning	nucleoporin NUP53 isoform 1 [Mus musculus]
Gm4951(ENSMUSG00000073555)	1.55498	84	1.02036	55	0.518287	24	0.036882	1	0.160017	7	0.0452404	1	0.00561257	4.22294	up	--	--	Molecular Function: GTP binding (GO:0005525);; Cellular Component: membrane (GO:0016020);;	--	--	--	--	Interferon-inducible GTPase (IIGP);; 50S ribosome-binding GTPase	Protein Gm4951 {ECO:0000313|Ensembl:ENSMUSP00000031549} OS=Mus musculus (Mouse) PE=2 SV=1	R	General function prediction only	uncharacterized protein LOC240327 [Mus musculus]
Gmfg(ENSMUSG00000060791)	22.6985	226	24.0313	236	20.6773	203	10.8389	100	11.7192	112	8.57236	84	0.00240226	1.20846	up	--	--	Molecular Function: actin binding (GO:0003779);; Cellular Component: intracellular (GO:0005622);;	--	--	[W]	Extracellular structures	Cofilin/tropomyosin-type actin-binding protein	MCG2995 {ECO:0000313|EMBL:EDL24135.1} OS=Mus musculus (Mouse) PE=2 SV=1	W	Extracellular structures	Chain A, Crystal Structure Of Glia Maturation Factor-Gamma (Gmfg) From Mus Musculus At 1.50 A Resolution
Gna15(ENSMUSG00000034792)	1.85883	74	2.13047	75	1.84623	72	0.435271	17	0.93427	32	0.605337	24	0.00242693	1.63651	up	--	--	Molecular Function: GTPase activity (GO:0003924);; Molecular Function: signal transducer activity (GO:0004871);; Molecular Function: GTP binding (GO:0005525);; Biological Process: G-protein coupled receptor signaling pathway (GO:0007186);; Molecular Function: guanyl nucleotide binding (GO:0019001);; Molecular Function: G-protein beta/gamma-subunit complex binding (GO:0031683);;	K04637|0|mmu:14676|Gna15, G[a]15, Galpha15; guanine nucleotide binding protein, alpha 15; K04637 guanine nucleotide-binding protein subunit alpha-15 (A)	Calcium signaling pathway (ko04020);; Chagas disease (American trypanosomiasis) (ko05142);; Amoebiasis (ko05146)	[T]	Signal transduction mechanisms	G-protein alpha subunit;; ADP-ribosylation factor family;; Gtr1/RagA G protein conserved region	Guanine nucleotide-binding protein subunit alpha-15 {ECO:0000313|Ensembl:ENSRNOP00000007202} OS=Rattus norvegicus (Rat) PE=4 SV=1	T	Signal transduction mechanisms	guanine nucleotide-binding protein subunit alpha-15 [Mus musculus]
Gpr183(ENSMUSG00000051212)	1.2506	57	1.09162	51	0.944656	43	0.194511	8	0.201078	9	0.312342	14	5.03951e-05	2.32244	up	--	--	Molecular Function: G-protein coupled receptor activity (GO:0004930);; Biological Process: G-protein coupled receptor signaling pathway (GO:0007186);; Cellular Component: integral component of membrane (GO:0016021);;	K04305|0|mmu:321019|Gpr183, Ebi2; G protein-coupled receptor 183; K04305 Epstein-Barr virus induced gene 2 (A)	--	--	--	7 transmembrane receptor (rhodopsin family);; Serpentine type 7TM GPCR chemoreceptor Srsx;; Serpentine type 7TM GPCR chemoreceptor Srx	Lysophosphatidic acid receptor {ECO:0000313|EMBL:ERE90409.1} OS=Cricetulus griseus (Chinese hamster) PE=3 SV=1	T	Signal transduction mechanisms	G-protein coupled receptor 183 [Mus musculus]
Gpr34(ENSMUSG00000040229)	1.92225	52	2.17337	56	2.9343	74	0.916377	25	1.0151	24	0.628381	14	0.00635137	1.56808	up	--	--	Molecular Function: G-protein coupled receptor activity (GO:0004930);; Biological Process: G-protein coupled receptor signaling pathway (GO:0007186);; Cellular Component: integral component of membrane (GO:0016021);;	K08383|0|mmu:23890|Gpr34, Lypsr1; G protein-coupled receptor 34; K08383 G protein-coupled receptor 34 (A)	--	--	--	7 transmembrane receptor (rhodopsin family)	MCG1040623 {ECO:0000313|EMBL:EDL35710.1} OS=Mus musculus (Mouse) PE=2 SV=1	T	Signal transduction mechanisms	probable G-protein coupled receptor 34 [Mus musculus]
Gpr65(ENSMUSG00000021886)	1.9329	62	1.15311	36	2.11036	67	0.423968	13	0.571331	18	0.56642	17	0.00168101	1.81335	up	--	--	Molecular Function: G-protein coupled receptor activity (GO:0004930);; Biological Process: G-protein coupled receptor signaling pathway (GO:0007186);; Cellular Component: integral component of membrane (GO:0016021);;	K08416|0|mmu:14744|Gpr65, Dig1, Gpcr25, TDAG8; G-protein coupled receptor 65; K08416 G protein-coupled receptor 65 (A)	--	[R]	General function prediction only	7 transmembrane receptor (rhodopsin family)	Putative uncharacterized protein {ECO:0000313|EMBL:BAE22020.1} OS=Mus musculus (Mouse) PE=2 SV=1	T	Signal transduction mechanisms	psychosine receptor [Mus musculus]
Grik3(ENSMUSG00000001985)	0.365791	75	0.695046	142	0.490731	100	1.08579	221	1.26575	258	1.0099	207	0.00801071	-1.07014	down	[ET]	Amino acid transport and metabolism;; Signal transduction mechanisms	Molecular Function: ionotropic glutamate receptor activity (GO:0004970);; Molecular Function: extracellular-glutamate-gated ion channel activity (GO:0005234);; Cellular Component: membrane (GO:0016020);;	K05203|0|mmu:14807|Grik3, 9630027E11, GluK3, GluR7-3, Glur-7, Glur7; glutamate receptor, ionotropic, kainate 3; K05203 glutamate receptor, ionotropic kainate 3 (A)	Neuroactive ligand-receptor interaction (ko04080);; Glutamatergic synapse (ko04724)	[PET]	Inorganic ion transport and metabolism;; Amino acid transport and metabolism;; Signal transduction mechanisms	Receptor family ligand binding region;; Ligand-gated ion channel;; Ligated ion channel L-glutamate- and glycine-binding site;; Bacterial extracellular solute-binding proteins, family 3;; Periplasmic binding protein	Uncharacterized protein {ECO:0000313|Ensembl:ENSSTOP00000009556} OS=Spermophilus tridecemlineatus (Thirteen-lined ground squirrel) PE=4 SV=1	T	Signal transduction mechanisms	glutamate receptor ionotropic, kainate 3 precursor [Mus musculus]
Grm4(ENSMUSG00000063239)	0.70229	56	1.10076	89	0.314863	23	2.37611	187	2.438	201	2.04522	164	2.26999e-05	-1.66515	down	--	--	Molecular Function: G-protein coupled receptor activity (GO:0004930);; Biological Process: G-protein coupled receptor signaling pathway (GO:0007186);; Cellular Component: integral component of membrane (GO:0016021);;	K04607|0|rno:24417|Grm4; glutamate receptor, metabotropic 4; K04607 metabotropic glutamate receptor 4 (A)	Neuroactive ligand-receptor interaction (ko04080);; Glutamatergic synapse (ko04724);; Taste transduction (ko04742)	[PT]	Inorganic ion transport and metabolism;; Signal transduction mechanisms	Receptor family ligand binding region;; 7 transmembrane sweet-taste receptor of 3 GCPR;; Nine Cysteines Domain of family 3 GPCR;; Periplasmic binding protein	Metabotropic glutamate receptor 4 {ECO:0000313|Ensembl:ENSMUSP00000113819} OS=Mus musculus (Mouse) PE=4 SV=1	T	Signal transduction mechanisms	metabotropic glutamate receptor 4 isoform 1 precursor [Mus musculus]
Havcr2(ENSMUSG00000020399)	0.909433	61	0.630426	38	0.669528	45	0.314555	21	0.157372	10	0.208322	12	0.00326343	1.78192	up	--	--	--	--	--	--	--	Immunoglobulin V-set domain;; Immunoglobulin I-set domain	Hepatitis A virus cellular receptor 2 {ECO:0000313|EMBL:AAI06853.1} OS=Mus musculus (Mouse) PE=1 SV=1	T	Signal transduction mechanisms	T-cell immunoglobulin mucin [Mus musculus]
Hcls1(ENSMUSG00000022831)	7.01999	347	4.55363	226	6.32287	311	1.72945	85	2.04863	101	1.9797	98	6.80309e-07	1.67315	up	--	--	Molecular Function: protein binding (GO:0005515);;	K06106|0|mmu:15163|Hcls1, AW213261, HS1; hematopoietic cell specific Lyn substrate 1; K06106 cortactin (A)	Tight junction (ko04530);; Bacterial invasion of epithelial cells (ko05100);; Proteoglycans in cancer (ko05205)	--	--	Repeat in HS1/Cortactin;; SH3 domain;; Variant SH3 domain;; Variant SH3 domain	Putative uncharacterized protein {ECO:0000313|EMBL:BAC40528.1} OS=Mus musculus (Mouse) PE=2 SV=1	Z	Cytoskeleton	hematopoietic lineage cell-specific protein [Mus musculus]
Hexb(ENSMUSG00000021665)	29.1575	818	36.5816	1006	44.7903	1244	17.8935	495	21.4338	585	16.8939	461	0.00108056	1.03043	up	[G]	Carbohydrate transport and metabolism	Molecular Function: hydrolase activity, hydrolyzing O-glycosyl compounds (GO:0004553);; Biological Process: carbohydrate metabolic process (GO:0005975);;	K12373|0|mmu:15212|Hexb; hexosaminidase B (EC:3.2.1.52); K12373 hexosaminidase [EC:3.2.1.52] (A)	Other glycan degradation (ko00511);; Amino sugar and nucleotide sugar metabolism (ko00520);; Glycosaminoglycan degradation (ko00531);; Glycosphingolipid biosynthesis - globo series (ko00603);; Glycosphingolipid biosynthesis - ganglio series (ko00604);; Lysosome (ko04142)	[G]	Carbohydrate transport and metabolism	Glycosyl hydrolase family 20, catalytic domain;; beta-acetyl hexosaminidase like	Beta-hexosaminidase {ECO:0000256|PIRNR:PIRNR001093} OS=Mus musculus (Mouse) PE=2 SV=1	G	Carbohydrate transport and metabolism	beta-hexosaminidase subunit beta precursor [Mus musculus]
Hk3(ENSMUSG00000025877)	1.78276	119	0.905318	58	1.80421	115	0.299086	18	0.55181	34	0.282891	17	0.00245414	2.11394	up	[G]	Carbohydrate transport and metabolism	Molecular Function: ATP binding (GO:0005524);; Biological Process: carbohydrate metabolic process (GO:0005975);; Molecular Function: phosphotransferase activity, alcohol group as acceptor (GO:0016773);;	K00844|0|mmu:212032|Hk3, HK_III, HK-III; hexokinase 3 (EC:2.7.1.1); K00844 hexokinase [EC:2.7.1.1] (A)	Glycolysis / Gluconeogenesis (ko00010);; Fructose and mannose metabolism (ko00051);; Galactose metabolism (ko00052);; Starch and sucrose metabolism (ko00500);; Amino sugar and nucleotide sugar metabolism (ko00520);; Butirosin and neomycin biosynthesis (ko00524);; Carbon metabolism (ko01200);; HIF-1 signaling pathway (ko04066);; Insulin signaling pathway (ko04910);; Type II diabetes mellitus (ko04…	[G]	Carbohydrate transport and metabolism	Hexokinase;; Hexokinase	Putative uncharacterized protein {ECO:0000313|EMBL:BAE42341.1} OS=Mus musculus (Mouse) PE=2 SV=1	G	Carbohydrate transport and metabolism	hexokinase-3 isoform 1 [Mus musculus]
Hpgd(ENSMUSG00000031613)	20.7043	523	27.8167	694	25.865	659	11.244	286	11.5614	283	10.3169	255	4.6072e-06	1.22688	up	[IQR]	Lipid transport and metabolism;; Secondary metabolites biosynthesis, transport and catabolism;; General function prediction only	--	K00069|0|mmu:15446|Hpgd, 15-PGDH, AV026552; hydroxyprostaglandin dehydrogenase 15 (NAD) (EC:1.1.1.141); K00069 15-hydroxyprostaglandin dehydrogenase (NAD) [EC:1.1.1.141] (A)	Transcriptional misregulation in cancer (ko05202)	[IR]	Lipid transport and metabolism;; General function prediction only	short chain dehydrogenase;; Enoyl-(Acyl carrier protein) reductase;; KR domain;; NAD dependent epimerase/dehydratase family	15-hydroxyprostaglandin dehydrogenase [NAD+]-like protein {ECO:0000313|EMBL:ERE91199.1} OS=Cricetulus griseus (Chinese hamster) PE=3 SV=1	Q	Secondary metabolites biosynthesis, transport and catabolism	15-hydroxyprostaglandin dehydrogenase [NAD(+)] [Mus musculus]
Hpgds(ENSMUSG00000029919)	0.591346	40	0.632777	42	0.990156	67	0.269634	18	0.194123	13	0.220882	14	0.00326343	1.76196	up	--	--	Molecular Function: protein binding (GO:0005515);;	K01830|1.52666e-144|mmu:54486|Hpgds, H-PGDS, Ptgds2; hematopoietic prostaglandin D synthase (EC:2.5.1.18 5.3.99.2); K01830 prostaglandin-H2 D-isomerase [EC:5.3.99.2] (A)	Arachidonic acid metabolism (ko00590)	[O]	Posttranslational modification, protein turnover, chaperones	Glutathione S-transferase, N-terminal domain;; Glutathione S-transferase, C-terminal domain;; Glutathione S-transferase, N-terminal domain	Uncharacterized protein {ECO:0000313|Ensembl:ENSCPOP00000019270} OS=Cavia porcellus (Guinea pig) PE=3 SV=1	O	Posttranslational modification, protein turnover, chaperones	hematopoietic prostaglandin D synthase [Mus musculus]
Ifi204(ENSMUSG00000073489)	6.08312	290	3.06995	169	4.3821	232	1.03757	57	1.66423	99	0.873319	43	0.000235669	1.83217	up	--	--	--	--	--	--	--	HIN-200/IF120x domain;; PAAD/DAPIN/Pyrin domain;; OB-fold nucleic acid binding domain	Interferon-activable protein 204 {ECO:0000313|Ensembl:ENSMUSP00000106845} OS=Mus musculus (Mouse) PE=4 SV=1	K	Transcription	interferon-activable protein 204 [Mus musculus]
Ifi27l2a(ENSMUSG00000079017)	181.22	681	204.65	745	165.261	613	30.9712	106	29.3744	104	34.165	126	1.1106e-24	2.64141	up	--	--	--	--	--	--	--	Interferon-induced 6-16 family	Putative uncharacterized protein {ECO:0000313|EMBL:BAB26643.1} (Fragment) OS=Mus musculus (Mouse) PE=2 SV=1	--	--	unnamed protein product [Mus musculus]
Ifit1(ENSMUSG00000034459)	1.21023	62	1.13573	58	1.58589	81	0.038382	1	0.0995005	5	0.0195193	0	6.75599e-16	5.1038	up	--	--	Molecular Function: protein binding (GO:0005515);;	K14217|0|mmu:15957|Ifit1, ISG56, Ifi56, P56; interferon-induced protein with tetratricopeptide repeats 1; K14217 interferon-induced protein with tetratricopeptide repeats 1 (A)	Hepatitis C (ko05160);; Herpes simplex infection (ko05168)	[R]	General function prediction only	TPR repeat;; Tetratricopeptide repeat;; Tetratricopeptide repeat;; Tetratricopeptide repeat;; Tetratricopeptide repeat;; Tetratricopeptide repeat;; Tetratricopeptide repeat;; Tetratricopeptide repeat;; Tetratricopeptide repeat	Putative uncharacterized protein {ECO:0000313|EMBL:BAE25784.1} OS=Mus musculus (Mouse) PE=2 SV=1	R	General function prediction only	interferon-induced protein with tetratricopeptide repeats 1 [Mus musculus]
Ifit3(ENSMUSG00000074896)	6.99018	255	5.60249	204	5.6179	203	0.734587	26	1.41942	51	1.64259	57	1.238e-10	2.34104	up	--	--	Molecular Function: protein binding (GO:0005515);;	--	--	[R]	General function prediction only	Tetratricopeptide repeat;; Tetratricopeptide repeat;; TPR repeat;; Tetratricopeptide repeat;; Tetratricopeptide repeat;; Tetratricopeptide repeat;; Tetratricopeptide repeat;; Tetratricopeptide repeat;; Tetratricopeptide repeat	Interferon-induced protein with tetratricopeptide repeats 3 {ECO:0000313|EMBL:AAH89563.1} OS=Mus musculus (Mouse) PE=2 SV=1	T	Signal transduction mechanisms	interferon-induced protein with tetratricopeptide repeats 3 [Mus musculus]
Ifit3b(ENSMUSG00000062488)	1.95792	80	1.89333	78	1.23592	50	0.28559	11	0.396166	16	0.452657	18	1.66583e-05	2.24972	up	--	--	Molecular Function: protein binding (GO:0005515);;	--	--	[R]	General function prediction only	Tetratricopeptide repeat;; Tetratricopeptide repeat;; TPR repeat;; Tetratricopeptide repeat;; Tetratricopeptide repeat;; Tetratricopeptide repeat;; Tetratricopeptide repeat;; Tetratricopeptide repeat;; Tetratricopeptide repeat	Protein I830012O16Rik {ECO:0000313|Ensembl:ENSMUSP00000075599} OS=Mus musculus (Mouse) PE=4 SV=1	T	Signal transduction mechanisms	interferon-induced protein with tetratricopeptide repeats 3-like [Mus musculus]
Ifitm3(ENSMUSG00000025492)	228.565	1961	198.191	1695	180.096	1534	60.4686	505	88.7055	753	70.2064	597	8.50806e-13	1.52335	up	--	--	Biological Process: response to biotic stimulus (GO:0009607);; Cellular Component: integral component of membrane (GO:0016021);;	K06566|2.10448e-78|mmu:66141|Ifitm3, 1110004C05Rik, Cd225, Cdw217, DSPA2b, Fgls, IP15, mil-1; interferon induced transmembrane protein 3; K06566 interferon induced transmembrane protein (A)	--	--	--	Interferon-induced transmembrane protein	Interferon-inducible protein {ECO:0000313|EMBL:EGW14476.1} OS=Cricetulus griseus (Chinese hamster) PE=4 SV=1	S	Function unknown	interferon-induced transmembrane protein 3 [Mus musculus]
Igsf6(ENSMUSG00000035004)	1.38467	57	1.01682	44	1.09758	48	0.221931	9	0.232018	10	0.271891	10	3.15434e-05	2.39844	up	--	--	--	--	--	--	--	Immunoglobulin V-set domain	Immunoglobulin superfamily, member 6 {ECO:0000313|EMBL:EDM17592.1} OS=Rattus norvegicus (Rat) PE=4 SV=1	T	Signal transduction mechanisms	immunoglobulin superfamily member 6 precursor [Mus musculus]
Inpp5d(ENSMUSG00000026288)	3.43666	316	2.53914	273	2.91983	315	1.13537	124	1.76039	186	1.08856	118	0.00198996	1.11617	up	--	--	--	K03084|0|mmu:16331|Inpp5d, SHIP, SHIP-1, SHIP1, SIP-145, p150Ship, s-SHIP; inositol polyphosphate-5-phosphatase D (EC:3.1.3.86); K03084 phosphatidylinositol-3,4,5-trisphosphate 5-phosphatase 1 [EC:3.1.3.86] (A)	Inositol phosphate metabolism (ko00562);; Phosphatidylinositol signaling system (ko04070);; B cell receptor signaling pathway (ko04662);; Fc epsilon RI signaling pathway (ko04664);; Fc gamma R-mediated phagocytosis (ko04666)	[U]	Intracellular trafficking, secretion, and vesicular transport	Endonuclease/Exonuclease/phosphatase family;; SH2 domain	Phosphatidylinositol 3,4,5-trisphosphate 5-phosphatase 1 {ECO:0000313|Ensembl:ENSRNOP00000040111} OS=Rattus norvegicus (Rat) PE=4 SV=2	T	Signal transduction mechanisms	phosphatidylinositol 3,4,5-trisphosphate 5-phosphatase 1 isoform 1 [Mus musculus]
Irf7(ENSMUSG00000025498)	15.9116	606	7.84311	311	10.8697	408	2.57972	101	3.51226	131	2.91271	115	0.00211364	1.96835	up	--	--	Molecular Function: regulatory region DNA binding (GO:0000975);; Molecular Function: sequence-specific DNA binding transcription factor activity (GO:0003700);; Biological Process: regulation of transcription, DNA-templated (GO:0006355);;	K09447|0|mmu:54123|Irf7; interferon regulatory factor 7; K09447 interferon regulatory factor 7 (A)	Toll-like receptor signaling pathway (ko04620);; RIG-I-like receptor signaling pathway (ko04622);; Cytosolic DNA-sensing pathway (ko04623);; Hepatitis C (ko05160);; Hepatitis B (ko05161);; Measles (ko05162);; Influenza A (ko05164);; Herpes simplex infection (ko05168);; Viral carcinogenesis (ko05203)	--	--	Interferon-regulatory factor 3;; Interferon regulatory factor transcription factor	Interferon regulatory factor 7, isoform CRA_h {ECO:0000313|EMBL:EDL18031.1} OS=Mus musculus (Mouse) PE=2 SV=1	K	Transcription	interferon regulatory factor 7 isoform 1 [Mus musculus]
Isg15(ENSMUSG00000035692)	36.657	403	22.7006	248	16.009	176	1.59809	16	4.13419	45	6.29364	69	0.00425662	2.70618	up	--	--	Molecular Function: protein binding (GO:0005515);;	K12159|4.9143e-103|mmu:100038882|Isg15, G1p2, IGI15, IP17, Irfp, UCRP; ISG15 ubiquitin-like modifier; K12159 ubiquitin cross-reactive protein (A)	RIG-I-like receptor signaling pathway (ko04622)	[OR]	Posttranslational modification, protein turnover, chaperones;; General function prediction only	Ubiquitin family;; Ubiquitin-2 like Rad60 SUMO-like;; Ubiquitin-like domain;; Nuclear pore localisation protein NPL4	ISG15 ubiquitin-like modifier {ECO:0000313|EMBL:AAI09347.1} OS=Mus musculus (Mouse) PE=2 SV=1	O	Posttranslational modification, protein turnover, chaperones	ubiquitin-like protein ISG15 precursor [Mus musculus]
Itgb2(ENSMUSG00000000290)	4.63944	304	2.84452	179	3.39496	223	0.930142	59	0.873951	57	0.708372	46	3.96575e-06	2.16056	up	--	--	--	K06464|0|mmu:16414|Itgb2, 2E6, AI528527, Cd18, LAD, LCAMB, Lfa1, MF17; integrin beta 2; K06464 integrin beta 2 (A)	Rap1 signaling pathway (ko04015);; Phagosome (ko04145);; Hippo signaling pathway (ko04390);; Cell adhesion molecules (CAMs) (ko04514);; Natural killer cell mediated cytotoxicity (ko04650);; Leukocyte transendothelial migration (ko04670);; Regulation of actin cytoskeleton (ko04810);; Pertussis (ko05133);; Legionellosis (ko05134);; Leishmaniasis (ko05140);; Malaria (ko05144);; Amoebiasis (ko05146);…	[TW]	Signal transduction mechanisms;; Extracellular structures	Integrin, beta chain;; Integrin beta tail domain;; Integrin beta cytoplasmic domain	Integrin beta {ECO:0000256|RuleBase:RU000633} OS=Mus musculus (Mouse) PE=2 SV=1	W	Extracellular structures	integrin beta-2 precursor [Mus musculus]
Kcns2(ENSMUSG00000050963)	2.36229	217	2.72499	250	1.91671	177	0.944488	83	1.45043	125	0.933653	80	0.0027968	1.20338	up	[P]	Inorganic ion transport and metabolism	Molecular Function: ion channel activity (GO:0005216);; Biological Process: ion transport (GO:0006811);; Cellular Component: membrane (GO:0016020);; Biological Process: protein homooligomerization (GO:0051260);; Biological Process: transmembrane transport (GO:0055085);;	K04932|0|mmu:16539|Kcns2, E130006J24Rik, Kv9.2; K+ voltage-gated channel, subfamily S, 2; K04932 potassium voltage-gated channel delayed-rectifier subfamily S member 2 (A)	--	[P]	Inorganic ion transport and metabolism	BTB/POZ domain;; Ion transport protein;; Ion channel	MKIAA1144 protein {ECO:0000313|EMBL:BAD32388.1} (Fragment) OS=Mus musculus (Mouse) PE=2 SV=1	P	Inorganic ion transport and metabolism	potassium voltage-gated channel subfamily S member 2 [Mus musculus]
Klf2(ENSMUSG00000055148)	48.6643	1281	36.8873	992	30.0696	811	12.2278	327	20.4995	559	18.0543	483	0.00537655	1.21076	up	[R]	General function prediction only	--	K17845|6.24949e-162|mmu:16598|Klf2, Lklf; Kruppel-like factor 2 (lung); K17845 krueppel-like factor 2 (A)	FoxO signaling pathway (ko04068)	[R]	General function prediction only	Zinc finger, C2H2 type;; C2H2-type zinc finger;; Zinc-finger double domain	Putative uncharacterized protein {ECO:0000313|EMBL:BAE20905.1} OS=Mus musculus (Mouse) PE=2 SV=1	K	Transcription	Krueppel-like factor 2 [Mus musculus]
Klhl6(ENSMUSG00000043008)	1.62589	74	1.28945	59	1.90732	87	0.583596	26	0.621969	28	0.457138	20	0.00291	1.60746	up	--	--	Molecular Function: protein binding (GO:0005515);;	K10444|0|mmu:239743|Klhl6; kelch-like 6; K10444 kelch-like protein 6 (A)	--	[TR]	Signal transduction mechanisms;; General function prediction only	Kelch motif;; Kelch motif;; BTB And C-terminal Kelch;; BTB/POZ domain;; Kelch motif;; Galactose oxidase, central domain;; Galactose oxidase, central domain;; Kelch motif	Protein Klhl6 {ECO:0000313|Ensembl:ENSRNOP00000002617} OS=Rattus norvegicus (Rat) PE=4 SV=1	T	Signal transduction mechanisms	kelch-like protein 6 [Mus musculus]
Krt17(ENSMUSG00000035557)	1.11359	31	0.783502	22	0.761201	24	0.0737777	1	0.301264	9	0.329026	8	0.00279308	2.13119	up	--	--	Molecular Function: structural molecule activity (GO:0005198);; Cellular Component: intermediate filament (GO:0005882);;	K07604|0|mmu:16667|Krt17, K17, Krt1-17; keratin 17; K07604 type I keratin, acidic (A)	--	--	--	Intermediate filament protein	Keratin, type I cytoskeletal 17 {ECO:0000313|EMBL:EGW11453.1} OS=Cricetulus griseus (Chinese hamster) PE=3 SV=1	Z	Cytoskeleton	keratin, type I cytoskeletal 17 [Mus musculus]
Krt20(ENSMUSG00000035775)	3.13685	130	3.25573	135	2.71884	113	0.960695	40	1.52545	63	0.983397	40	0.0018984	1.44295	up	--	--	Molecular Function: structural molecule activity (GO:0005198);; Cellular Component: intermediate filament (GO:0005882);;	K07604|0|mmu:66809|Krt20, 9030623C06Rik, CK20, K20, KRT21; keratin 20; K07604 type I keratin, acidic (A)	--	--	--	Intermediate filament protein	Keratin, type I cytoskeletal 20 {ECO:0000313|Ensembl:ENSRNOP00000036880} OS=Rattus norvegicus (Rat) PE=3 SV=2	Z	Cytoskeleton	keratin, type I cytoskeletal 20 [Mus musculus]
Laptm5(ENSMUSG00000028581)	26.3425	1246	23.4921	1064	29.46	1173	9.18486	380	12.4135	514	8.72726	422	6.38981e-12	1.44156	up	--	--	Cellular Component: integral component of membrane (GO:0016021);;	K12387|9.40447e-164|mmu:16792|Laptm5, E3; lysosomal-associated protein transmembrane 5; K12387 lysosomal-associated transmembrane protein (A)	Lysosome (ko04142)	--	--	Golgi 4-transmembrane spanning transporter	MKIAA0085 protein {ECO:0000313|EMBL:BAD32163.1} (Fragment) OS=Mus musculus (Mouse) PE=2 SV=1	S	Function unknown	mKIAA0085 protein [Mus musculus]
Lat2(ENSMUSG00000040751)	2.00632	67	1.6359	53	1.94251	64	0.543991	17	1.17955	36	0.36161	11	0.00643765	1.56145	up	--	--	Biological Process: immune response-regulating signaling pathway (GO:0002764);; Biological Process: B cell activation (GO:0042113);;	--	--	--	--	--	Linker for activation of T-cells family member 2 {ECO:0000313|Ensembl:ENSRNOP00000031304} OS=Rattus norvegicus (Rat) PE=4 SV=1	T	Signal transduction mechanisms	linker for activation of T-cells family member 2 isoform a precursor [Mus musculus]
Lcp1(ENSMUSG00000021998)	11.477	894	9.31385	724	12.0432	936	4.50241	352	7.42456	419	3.96206	310	8.65363e-08	1.27686	up	[Z]	Cytoskeleton	Molecular Function: calcium ion binding (GO:0005509);; Molecular Function: protein binding (GO:0005515);;	K17276|0|mmu:18826|Lcp1, AW536232, D14Ertd310e, LCP-1, Pls2, pp65; lymphocyte cytosolic protein 1; K17276 plastin-2 (A)	--	[Z]	Cytoskeleton	Calponin homology (CH) domain;; EF-hand domain pair;; EF hand;; EF-hand domain;; EF-hand domain pair;; EF hand;; CAMSAP CH domain	Putative uncharacterized protein {ECO:0000313|EMBL:BAE39375.1} OS=Mus musculus (Mouse) PE=2 SV=1	Z	Cytoskeleton	plastin-2 [Mus musculus]
Lcp2(ENSMUSG00000002699)	2.73572	196	2.05321	148	2.67066	196	0.812448	58	1.13086	73	1.12703	83	0.000857157	1.3701	up	--	--	Molecular Function: protein binding (GO:0005515);;	K07361|0|mmu:16822|Lcp2, AI323664, BB161688, SLP-76, SLP76, twm; lymphocyte cytosolic protein 2; K07361 lymphocyte cytosolic protein 2 (A)	Rap1 signaling pathway (ko04015);; Osteoclast differentiation (ko04380);; Platelet activation (ko04611);; Natural killer cell mediated cytotoxicity (ko04650);; T cell receptor signaling pathway (ko04660);; Fc epsilon RI signaling pathway (ko04664)	--	--	SH2 domain;; SAM domain (Sterile alpha motif)	Lymphocyte cytosolic protein 2 {ECO:0000313|Ensembl:ENSMUSP00000056621} OS=Mus musculus (Mouse) PE=1 SV=1	R	General function prediction only	lymphocyte cytosolic protein 2 [Mus musculus]
Lgals3(ENSMUSG00000050335)	9.32637	204	8.11823	169	9.04943	183	2.51907	55	3.08638	62	1.69798	40	1.8568e-06	1.86296	up	--	--	Molecular Function: carbohydrate binding (GO:0030246);;	K06831|1.97494e-96|mmu:16854|Lgals3, GBP, L-34, Mac-2, gal3; lectin, galactose binding, soluble 3; K06831 galectin-3 (A)	--	[W]	Extracellular structures	Galactoside-binding lectin	Galectin {ECO:0000256|RuleBase:RU102079} OS=Mus musculus (Mouse) PE=2 SV=1	W	Extracellular structures	galectin-3 [Mus musculus]
Lgals3bp(ENSMUSG00000033880)	32.7003	1112	27.8981	963	29.2191	1201	6.1753	200	8.39328	349	8.20678	267	1.68926e-21	2.04116	up	--	--	Molecular Function: scavenger receptor activity (GO:0005044);; Cellular Component: membrane (GO:0016020);;	K17300|0|mmu:19039|Lgals3bp, 90K, CyCAP, MAC-2BP, Ppicap, Tango10b; lectin, galactoside-binding, soluble, 3 binding protein; K17300 galectin-3-binding protein (A)	--	--	--	Scavenger receptor cysteine-rich domain;; BTB And C-terminal Kelch	Galectin-3-binding protein {ECO:0000313|EMBL:EGV97878.1} OS=Cricetulus griseus (Chinese hamster) PE=4 SV=1	R	General function prediction only	galectin-3-binding protein precursor [Mus musculus]
Lgals9(ENSMUSG00000001123)	41.8509	1216	33.4967	967	28.2015	817	13.8243	394	17.8238	511	14.6798	425	0.000251283	1.21317	up	--	--	Molecular Function: carbohydrate binding (GO:0030246);;	K10093|0|mmu:16859|Lgals9, AA407335, AI194909, AI265545, LGALS35, Lgals5, gal-9, galectin-9; lectin, galactose binding, soluble 9; K10093 galectin-9 (A)	--	[W]	Extracellular structures	Galactoside-binding lectin	Galectin {ECO:0000256|RuleBase:RU102079} OS=Mus musculus (Mouse) PE=4 SV=1	W	Extracellular structures	galectin-9 isoform 1 [Mus musculus]
Lilr4b(ENSMUSG00000112023)	3.14268	92	3.02536	86	2.89563	84	1.28497	18	0.828558	22	0.826997	23	1.77163e-05	2.09427	up	--	--	--	--	--	--	--	Immunoglobulin domain;; Immunoglobulin domain	MCG119532, isoform CRA_a {ECO:0000313|EMBL:EDL05057.1} OS=Mus musculus (Mouse) PE=4 SV=1	R	General function prediction only	mast cell surface glycoprotein Gp49A isoform 1 precursor [Mus musculus]
Ly6c1(ENSMUSG00000079018)	34.3092	336	31.8597	311	29.1035	296	13.7189	142	18.8577	184	15.6241	155	0.00545544	1.01009	up	--	--	--	K06846|2.75712e-64|mmu:17067|Ly6c1, AA682074, AA959465, Ly-6C, Ly-6C1, Ly6c; lymphocyte antigen 6 complex, locus C1; K06846 lymphocyte antigen 6 complex (A)	--	--	--	u-PAR/Ly-6 domain	Lymphocyte antigen 6C1 {ECO:0000313|Ensembl:ENSMUSP00000139559} OS=Mus musculus (Mouse) PE=4 SV=1	R	General function prediction only	lymphocyte antigen 6C1 isoform 2 precursor [Mus musculus]
Ly86(ENSMUSG00000021423)	10.8134	162	8.01494	119	6.7662	101	3.25591	48	4.18576	62	3.12714	46	0.00464704	1.33179	up	--	--	--	--	--	--	--	ML domain	Protein Ly86 {ECO:0000313|Ensembl:ENSRNOP00000000149} OS=Rattus norvegicus (Rat) PE=4 SV=1	R	General function prediction only	lymphocyte antigen 86 precursor [Mus musculus]
Ly9(ENSMUSG00000004707)	1.21491	65	0.429453	24	1.23932	65	0.19292	10	0.0719046	4	0.123017	6	0.00537655	2.97631	up	--	--	--	K06570|0|mmu:17085|Ly9, AI893573, CD229, Lgp100, Ly-9, SLAMF3, T100; lymphocyte antigen 9; K06570 lymphocyte antigen 9 (A)	--	--	--	Immunoglobulin domain;; Immunoglobulin domain;; Immunoglobulin I-set domain;; Immunoglobulin V-set domain;; Immunoglobulin domain	Lymphocyte antigen 9 {ECO:0000313|EMBL:AAH95921.1} OS=Mus musculus (Mouse) PE=2 SV=1	R	General function prediction only	T-lymphocyte surface antigen Ly-9 isoform 1 precursor [Mus musculus]
Lyn(ENSMUSG00000042228)	6.56964	423	4.64085	296	6.36844	405	2.21405	142	2.88838	181	2.19571	140	3.39037e-05	1.31513	up	[RTKL]	General function prediction only;; Signal transduction mechanisms;; Transcription;; Replication, recombination and repair	Molecular Function: protein kinase activity (GO:0004672);; Molecular Function: protein binding (GO:0005515);; Molecular Function: ATP binding (GO:0005524);; Biological Process: protein phosphorylation (GO:0006468);;	K05854|0|mmu:17096|Lyn, AA407514, Hck-2, p53Lyn, p56Lyn; Yamaguchi sarcoma viral (v-yes-1) oncogene homolog (EC:2.7.10.2); K05854 tyrosine-protein kinase Lyn [EC:2.7.10.2] (A)	Chemokine signaling pathway (ko04062);; NF-kappa B signaling pathway (ko04064);; Platelet activation (ko04611);; B cell receptor signaling pathway (ko04662);; Fc epsilon RI signaling pathway (ko04664);; Fc gamma R-mediated phagocytosis (ko04666);; Long-term depression (ko04730);; Epstein-Barr virus infection (ko05169);; Viral carcinogenesis (ko05203)	[T]	Signal transduction mechanisms	Protein tyrosine kinase;; Protein kinase domain;; SH2 domain;; SH3 domain;; Variant SH3 domain;; Variant SH3 domain	Putative uncharacterized protein {ECO:0000313|EMBL:BAE41882.1} OS=Mus musculus (Mouse) PE=2 SV=1	T	Signal transduction mechanisms	tyrosine-protein kinase Lyn isoform A [Mus musculus]
Lyz2(ENSMUSG00000069516)	156.532	3599	184.779	4210	164.929	3785	55.8026	1267	70.3629	1591	56.1326	1277	3.96805e-23	1.52743	up	--	--	--	K13915|3.36644e-97|mmu:17105|Lyz2, AI326280, Lys, Lysm, Lyzs, Lzm, Lzm-s1, Lzp; lysozyme 2 (EC:3.2.1.17); K13915 lysozyme C [EC:3.2.1.17] (A)	Salivary secretion (ko04970)	--	--	C-type lysozyme/alpha-lactalbumin family;; Transglycosylase SLT domain	MCG3049 {ECO:0000313|EMBL:EDL21835.1} OS=Mus musculus (Mouse) PE=3 SV=1	O	Posttranslational modification, protein turnover, chaperones	unnamed protein product [Mus musculus]
Mapkapk3(ENSMUSG00000032577)	16.4291	938	11.3074	650	11.9315	684	6.18355	350	6.71646	383	5.96577	344	0.000370829	1.11474	up	[RTKL]	General function prediction only;; Signal transduction mechanisms;; Transcription;; Replication, recombination and repair	Molecular Function: protein kinase activity (GO:0004672);; Molecular Function: ATP binding (GO:0005524);; Biological Process: protein phosphorylation (GO:0006468);; Cellular Component: membrane (GO:0016020);; Molecular Function: phosphotransferase activity, alcohol group as acceptor (GO:0016773);;	K04444|0|mmu:102626|Mapkapk3, 3PK, AI874665, MAPKAP-K3, MAPKAP3, MK-3, MK3, MapkKapk3; mitogen-activated protein kinase-activated protein kinase 3 (EC:2.7.11.1); K04444 mitogen-activated protein kinase-activated protein kinase 3 [EC:2.7.11.1] (A)	MAPK signaling pathway (ko04010);; VEGF signaling pathway (ko04370)	[T]	Signal transduction mechanisms	Protein kinase domain;; Protein tyrosine kinase;; Lipopolysaccharide kinase (Kdo/WaaP) family	MAP kinase-activated protein kinase 3 {ECO:0000313|EMBL:KFO18553.1} OS=Fukomys damarensis (Damaraland mole rat) PE=4 SV=1	T	Signal transduction mechanisms	mitogen-activated protein kinase-activated protein kinase 3, isoform CRA_d [Mus musculus]
Marco(ENSMUSG00000026390)	1.70743	80	0.772215	36	2.18321	102	0.165957	7	0.23404	11	0.354518	16	0.0080954	2.70755	up	--	--	Molecular Function: scavenger receptor activity (GO:0005044);; Cellular Component: membrane (GO:0016020);;	K13884|0|mmu:17167|Marco, AI323439, Ly112, Scara2; macrophage receptor with collagenous structure; K13884 macrophage receptor with collagenous structure (A)	Phagosome (ko04145)	--	--	Collagen triple helix repeat (20 copies);; Scavenger receptor cysteine-rich domain	Macrophage receptor with collagenous structure {ECO:0000313|EMBL:AAI32339.1} OS=Mus musculus (Mouse) PE=2 SV=1	T	Signal transduction mechanisms	macrophage receptor MARCO [Mus musculus]
Mat1a(ENSMUSG00000037798)	0.631883	40	0.586064	39	0.894216	56	0.131955	7	0.331539	20	0.228065	13	0.00363674	1.78893	up	--	--	Molecular Function: methionine adenosyltransferase activity (GO:0004478);; Biological Process: S-adenosylmethionine biosynthetic process (GO:0006556);;	K00789|0|mmu:11720|Mat1a, AI046368, AdoMet, Ams, MAT, MATA1, SAMS, SAMS1; methionine adenosyltransferase I, alpha (EC:2.5.1.6); K00789 S-adenosylmethionine synthetase [EC:2.5.1.6] (A)	Cysteine and methionine metabolism (ko00270);; Biosynthesis of amino acids (ko01230)	[H]	Coenzyme transport and metabolism	S-adenosylmethionine synthetase, C-terminal domain;; S-adenosylmethionine synthetase, central domain;; S-adenosylmethionine synthetase, N-terminal domain	S-adenosylmethionine synthase {ECO:0000256|RuleBase:RU000541} OS=Cricetulus griseus (Chinese hamster) PE=3 SV=1	H	Coenzyme transport and metabolism	S-adenosylmethionine synthase isoform type-1 [Mus musculus]
Mia(ENSMUSG00000089661)	8.8013	58	8.61502	55	11.3874	75	2.98831	18	2.84165	18	3.4397	22	0.00198996	1.73153	up	--	--	--	K16655|8.68477e-91|mmu:12587|Mia, CD-RAP, Cdrap, Mia1; melanoma inhibitory activity; K16655 melanoma inhibitory activity protein (A)	--	--	--	Variant SH3 domain	Melanoma-derived growth regulatory protein {ECO:0000313|Ensembl:ENSMUSP00000114063} OS=Mus musculus (Mouse) PE=4 SV=1	T	Signal transduction mechanisms	melanoma inhibitory activity 1, isoform CRA_b [Mus musculus]
Mmrn1(ENSMUSG00000054641)	1.80871	162	1.45463	129	1.42038	127	0.707218	64	0.84338	74	0.381752	33	0.00356419	1.32975	up	--	--	Molecular Function: protein binding (GO:0005515);;	--	--	--	--	C1q domain;; EMI domain;; EGF-like domain	Multimerin-1 {ECO:0000313|Ensembl:ENSMUSP00000119609} OS=Mus musculus (Mouse) PE=4 SV=1	T	Signal transduction mechanisms	multimerin-1 isoform a precursor [Mus musculus]
Ms4a4d(ENSMUSG00000024678)	18.439	427	13.9834	319	18.4862	427	8.60393	195	8.55317	192	6.19762	141	0.000208097	1.1882	up	--	--	Cellular Component: integral component of membrane (GO:0016021);;	--	--	--	--	CD20-like family	Protein Ms4a4c {ECO:0000313|Ensembl:ENSMUSP00000072512} OS=Mus musculus (Mouse) PE=2 SV=1	S	Function unknown	mCG12900 [Mus musculus]
Ms4a6b(ENSMUSG00000024677)	5.80578	160	5.33675	155	4.93351	146	1.64669	49	2.0608	60	1.40519	36	3.89014e-05	1.70883	up	--	--	Cellular Component: integral component of membrane (GO:0016021);;	--	--	--	--	CD20-like family	RCG47506 {ECO:0000313|EMBL:EDM12877.1} OS=Rattus norvegicus (Rat) PE=2 SV=1	S	Function unknown	membrane-spanning 4-domains subfamily A member 6B [Mus musculus]
Ms4a6c(ENSMUSG00000079419)	6.41494	219	5.07228	169	6.35677	214	2.39757	80	1.89811	62	2.14121	71	6.71507e-05	1.53539	up	--	--	Cellular Component: integral component of membrane (GO:0016021);;	--	--	--	--	CD20-like family	Protein LOC100911469 {ECO:0000313|Ensembl:ENSRNOP00000035907} OS=Rattus norvegicus (Rat) PE=4 SV=2	S	Function unknown	membrane-spanning 4-domains subfamily A member 6C isoform 1 [Mus musculus]
Ms4a6d(ENSMUSG00000024679)	7.33685	150	7.84599	152	8.81807	178	2.28977	45	2.70976	53	3.65802	72	0.00024902	1.53321	up	--	--	Cellular Component: integral component of membrane (GO:0016021);;	--	--	--	--	CD20-like family	Membrane-spanning 4-domains subfamily A member 6D {ECO:0000313|Ensembl:ENSMUSP00000025582} OS=Mus musculus (Mouse) PE=2 SV=1	S	Function unknown	membrane-spanning 4-domains subfamily A member 6D [Mus musculus]
Msr1(ENSMUSG00000025044)	1.49643	76	0.962023	44	1.54329	81	0.476883	24	0.237399	9	0.392805	23	0.00121032	1.87628	up	--	--	Molecular Function: scavenger receptor activity (GO:0005044);; Biological Process: receptor-mediated endocytosis (GO:0006898);; Cellular Component: membrane (GO:0016020);;	K06558|0|mmu:20288|Msr1, MRS-A, MSR, MSR-A, SR-AI, SR-AII, Scara1, Scvr; macrophage scavenger receptor 1; K06558 macrophage scavenger receptor 1 (A)	Phagosome (ko04145)	--	--	Scavenger receptor cysteine-rich domain;; Macrophage scavenger receptor;; Collagen triple helix repeat (20 copies)	Macrophage scavenger receptor types I and II {ECO:0000313|EMBL:ERE89465.1} OS=Cricetulus griseus (Chinese hamster) PE=4 SV=1	W	Extracellular structures	macrophage scavenger receptor types I and II isoform b [Mus musculus]
Myh3(ENSMUSG00000020908)	0.209028	35	0.217202	34	0.110121	18	0.759792	121	0.481749	76	0.614786	97	0.000443994	-1.7123	down	[Z]	Cytoskeleton	Molecular Function: motor activity (GO:0003774);; Molecular Function: protein binding (GO:0005515);; Molecular Function: ATP binding (GO:0005524);; Cellular Component: myosin complex (GO:0016459);;	K10352|0|mmu:17883|Myh3, MyHC-emb, Myhs-e, Myhse; myosin, heavy polypeptide 3, skeletal muscle, embryonic; K10352 myosin heavy chain (A)	Tight junction (ko04530)	[Z]	Cytoskeleton	Myosin tail;; Myosin head (motor domain);; Myosin N-terminal SH3-like domain	RCG34382, isoform CRA_a {ECO:0000313|EMBL:EDM04782.1} OS=Rattus norvegicus (Rat) PE=4 SV=1	Z	Cytoskeleton	myosin-3 [Mus musculus]
Myo1f(ENSMUSG00000024300)	3.34761	274	2.36898	197	3.32648	277	1.02507	84	1.29727	107	1.00777	83	3.55123e-05	1.48419	up	--	--	Molecular Function: motor activity (GO:0003774);; Molecular Function: protein binding (GO:0005515);; Molecular Function: ATP binding (GO:0005524);; Cellular Component: myosin complex (GO:0016459);;	K10356|0|mmu:17916|Myo1f, C330006B10Rik; myosin IF; K10356 myosin I (A)	--	[Z]	Cytoskeleton	Myosin head (motor domain);; Myosin tail;; Variant SH3 domain;; SH3 domain;; Variant SH3 domain	Unconventional myosin-If {ECO:0000313|Ensembl:ENSMUSP00000084887} OS=Mus musculus (Mouse) PE=1 SV=1	Z	Cytoskeleton	unconventional myosin-If [Mus musculus]
Myo1g(ENSMUSG00000020437)	2.32699	169	1.43823	105	1.40966	99	0.367482	26	0.438541	32	0.419883	30	0.000315884	2.12166	up	--	--	Molecular Function: motor activity (GO:0003774);; Molecular Function: ATP binding (GO:0005524);; Cellular Component: myosin complex (GO:0016459);;	K10356|0|mmu:246177|Myo1g, E430002D17Rik; myosin IG; K10356 myosin I (A)	--	[Z]	Cytoskeleton	Myosin head (motor domain);; Myosin tail	Protein Myo1g {ECO:0000313|Ensembl:ENSRNOP00000010021} OS=Rattus norvegicus (Rat) PE=4 SV=2	Z	Cytoskeleton	unconventional myosin-Ig [Mus musculus]
Naip2(ENSMUSG00000078945)	0.46107	44	0.40085	38	0.250411	24	0.0835795	7	0.17866	17	0.0413109	3	0.00658128	2.01706	up	--	--	--	K12807|0|mmu:17948|Naip2, Birc1b, Naip-rs6; NLR family, apoptosis inhibitory protein 2; K12807 baculoviral IAP repeat-containing protein 1 (A)	NOD-like receptor signaling pathway (ko04621);; Legionellosis (ko05134)	--	--	Inhibitor of Apoptosis domain;; NACHT domain	Neuronal apoptosis inhibitory protein 2 {ECO:0000313|EMBL:AAN77585.1} OS=Mus musculus (Mouse) PE=2 SV=1	D	Cell cycle control, cell division, chromosome partitioning	baculoviral IAP repeat-containing protein 1b [Mus musculus]
Ncf1(ENSMUSG00000015950)	5.84517	315	6.54418	352	7.258	392	1.65161	88	2.31981	124	1.97253	106	1.70878e-08	1.77296	up	[Z]	Cytoskeleton	Molecular Function: protein binding (GO:0005515);; Molecular Function: phosphatidylinositol binding (GO:0035091);;	K08011|0|mmu:17969|Ncf1, NCF-47K, NOXO2, Ncf-1, p47-phox, p47<phox>, p47phox; neutrophil cytosolic factor 1; K08011 neutrophil cytosolic factor 1 (A)	Chemokine signaling pathway (ko04062);; Phagosome (ko04145);; Osteoclast differentiation (ko04380);; Fc gamma R-mediated phagocytosis (ko04666);; Leukocyte transendothelial migration (ko04670);; Leishmaniasis (ko05140)	[C]	Energy production and conversion	SH3 domain;; Variant SH3 domain;; NADPH oxidase subunit p47Phox, C terminal domain;; Variant SH3 domain;; PX domain	Neutrophil cytosol factor 1 {ECO:0000313|Ensembl:ENSMUSP00000016094} OS=Mus musculus (Mouse) PE=4 SV=1	C	Energy production and conversion	neutrophil cytosol factor 1 isoform a [Mus musculus]
Ncf2(ENSMUSG00000026480)	5.50538	293	5.25411	291	5.29283	301	2.84032	144	2.42169	135	1.89708	97	0.000282735	1.27443	up	--	--	Molecular Function: protein binding (GO:0005515);;	K08010|0|mmu:17970|Ncf2, NOXA2, Ncf-2, p67phox; neutrophil cytosolic factor 2; K08010 neutrophil cytosolic factor 2 (A)	Phagosome (ko04145);; Osteoclast differentiation (ko04380);; Leukocyte transendothelial migration (ko04670);; Leishmaniasis (ko05140)	[T]	Signal transduction mechanisms	SH3 domain;; Variant SH3 domain;; Variant SH3 domain;; Tetratricopeptide repeat;; Tetratricopeptide repeat;; TPR repeat;; PB1 domain;; Tetratricopeptide repeat;; Tetratricopeptide repeat;; Tetratricopeptide repeat	Neutrophil cytosolic factor 2 {ECO:0000313|EMBL:ABE02824.1} OS=Mus musculus molossinus (Japanese house mouse) PE=2 SV=1	T	Signal transduction mechanisms	neutrophil cytosol factor 2 [Mus musculus]
Ncf4(ENSMUSG00000071715)	3.13074	89	2.46094	71	2.94054	85	0.795037	22	1.14707	31	1.02049	29	0.00198996	1.61515	up	--	--	Molecular Function: protein binding (GO:0005515);; Molecular Function: phosphatidylinositol binding (GO:0035091);;	K08012|0|mmu:17972|Ncf4, AI451400, p40phox; neutrophil cytosolic factor 4; K08012 neutrophil cytosolic factor 4 (A)	Phagosome (ko04145);; Osteoclast differentiation (ko04380);; Leukocyte transendothelial migration (ko04670);; Leishmaniasis (ko05140)	[C]	Energy production and conversion	PB1 domain;; PX domain;; Variant SH3 domain;; SH3 domain;; Variant SH3 domain	p40phox {ECO:0000313|EMBL:ACI04542.1} OS=Mus musculus (Mouse) PE=2 SV=1	C	Energy production and conversion	neutrophil cytosol factor 4 [Mus musculus]
Nckap1l(ENSMUSG00000022488)	4.06593	381	3.14788	293	3.74835	350	1.43639	133	1.61151	148	1.31624	122	2.18355e-05	1.38239	up	--	--	--	K05750|0|mmu:105855|Nckap1l, 4930568P13Rik, AI463083, Hem1, Hemp1; NCK associated protein 1 like; K05750 NCK-associated protein 1 (A)	Regulation of actin cytoskeleton (ko04810)	[R]	General function prediction only	Membrane-associated apoptosis protein	Protein Nckap1l {ECO:0000313|Ensembl:ENSMUSP00000035400} OS=Mus musculus (Mouse) PE=2 SV=1	R	General function prediction only	nck-associated protein 1-like [Mus musculus]
Nfam1(ENSMUSG00000058099)	3.52482	254	2.4702	201	2.44731	196	0.876901	69	1.10373	91	0.888502	78	7.86391e-05	1.49	up	--	--	--	--	--	--	--	--	Putative uncharacterized protein {ECO:0000313|EMBL:BAE41741.1} OS=Mus musculus (Mouse) PE=2 SV=1	T	Signal transduction mechanisms	NFAT activation molecule 1 isoform a precursor [Mus musculus]
Noct(ENSMUSG00000023087)	32.3117	4473	26.4763	3111	34.159	5147	18.0659	1703	18.745	1865	17.7643	1809	0.000316227	1.27698	up	[A]	RNA processing and modification	--	K18764|0|mmu:12457|Ccrn4l, AU043840, Ccr4, nocturnin; CCR4 carbon catabolite repression 4-like (S. cerevisiae) (EC:3.1.13.4); K18764 nocturnin [EC:3.1.13.4] (A)	--	[K]	Transcription	Endonuclease/Exonuclease/phosphatase family	CCR4 carbon catabolite repression 4-like (S. cerevisiae), isoform CRA_c {ECO:0000313|EMBL:EDL35194.1} OS=Mus musculus (Mouse) PE=2 SV=1	K	Transcription	nocturnin [Mus musculus]
Nrros(ENSMUSG00000052384)	6.79335	311	5.32512	247	5.61151	262	2.88722	131	3.27914	152	2.76588	125	0.00585163	1.04508	up	--	--	Molecular Function: protein binding (GO:0005515);;	--	--	[R]	General function prediction only	Leucine rich repeat;; Leucine Rich repeats (2 copies);; Leucine Rich Repeat;; Leucine rich repeat;; Leucine Rich repeat;; Leucine rich repeats (6 copies)	Leucine-rich repeat-containing protein 33 {ECO:0000313|EMBL:ERE76045.1} OS=Cricetulus griseus (Chinese hamster) PE=4 SV=1	R	General function prediction only	negative regulator of reactive oxygen species [Mus musculus]
Nupr1(ENSMUSG00000030717)	16.4117	285	20.034	342	18.2008	312	7.3768	123	9.89705	167	7.64609	134	0.000664137	1.18678	up	--	--	--	K15626|1.68008e-44|mmu:56312|Nupr1, 2310032H04Rik, Com1, p8; nuclear protein transcription regulator 1; K15626 nuclear protein, 1 (A)	Transcriptional misregulation in cancer (ko05202)	[K]	Transcription	DNA-binding nuclear phosphoprotein p8	Nuclear protein 1 {ECO:0000313|EMBL:ERE78619.1} OS=Cricetulus griseus (Chinese hamster) PE=4 SV=1	K	Transcription	nuclear protein 1 [Mus musculus]
Oas1g(ENSMUSG00000066861)	1.26965	50	0.687696	27	0.96551	38	0.100812	3	0.180063	7	0.126428	4	1.8568e-06	3.07291	up	--	--	Molecular Function: nucleotidyltransferase activity (GO:0016779);;	K14216|0|mmu:23960|Oas1g, AI449562, L2, Mmu-L, Mmu-L2, Oas1b, Oias-1, Oias1; 2'-5' oligoadenylate synthetase 1G; K14216 2'-5'-oligoadenylate synthetase [EC:2.7.7.84] (A)	Hepatitis C (ko05160);; Measles (ko05162);; Influenza A (ko05164);; Herpes simplex infection (ko05168)	--	--	2'-5'-oligoadenylate synthetase 1, domain 2, C-terminus;; Nucleotidyltransferase domain	Protein Oas1g {ECO:0000313|Ensembl:ENSMUSP00000083555} OS=Mus musculus (Mouse) PE=2 SV=1	J	Translation, ribosomal structure and biogenesis	2&apos;-5&apos; oligoadenylate synthetase 1G [Mus musculus]
Oas2(ENSMUSG00000032690)	0.933527	50	0.89137	42	0.640101	49	0.0776991	5	0.278039	9	0.161446	8	3.96575e-06	2.71608	up	--	--	Molecular Function: nucleotidyltransferase activity (GO:0016779);;	K14216|0|mmu:246728|Oas2, Oasl11; 2'-5' oligoadenylate synthetase 2 (EC:2.7.7.84); K14216 2'-5'-oligoadenylate synthetase [EC:2.7.7.84] (A)	Hepatitis C (ko05160);; Measles (ko05162);; Influenza A (ko05164);; Herpes simplex infection (ko05168)	--	--	2'-5'-oligoadenylate synthetase 1, domain 2, C-terminus;; Nucleotidyltransferase domain	2&apos;-5&apos;-oligoadenylate synthase 2 {ECO:0000313|Ensembl:ENSRNOP00000066845} OS=Rattus norvegicus (Rat) PE=4 SV=1	J	Translation, ribosomal structure and biogenesis	PREDICTED: 2&apos;-5&apos;-oligoadenylate synthase 2 isoform X1 [Mus musculus]
Olfr63(ENSMUSG00000054666)	0.544894	59	0.426464	45	0.551886	59	0.109932	11	0.152868	16	0.149911	15	0.000478546	1.99152	up	--	--	Molecular Function: G-protein coupled receptor activity (GO:0004930);; Molecular Function: olfactory receptor activity (GO:0004984);; Biological Process: G-protein coupled receptor signaling pathway (GO:0007186);; Cellular Component: integral component of membrane (GO:0016021);;	K04257|0|mmu:258939|Olfr63, M4, MOR267-1; olfactory receptor 63; K04257 olfactory receptor (A)	Olfactory transduction (ko04740)	--	--	Olfactory receptor;; 7 transmembrane receptor (rhodopsin family)	Olfactory receptor 63 {ECO:0000313|EMBL:AAI27998.1} OS=Mus musculus (Mouse) PE=2 SV=1	T	Signal transduction mechanisms	olfactory receptor 63 [Mus musculus]
P2ry13(ENSMUSG00000036362)	2.32778	107	2.27638	103	2.44963	112	0.736268	33	0.786423	35	0.478706	21	3.89014e-05	1.8943	up	--	--	Molecular Function: G-protein coupled receptor activity (GO:0004930);; Biological Process: G-protein coupled receptor signaling pathway (GO:0007186);; Cellular Component: integral component of membrane (GO:0016021);;	K08388|0|mmu:74191|P2ry13, 2010001L06Rik, GPCR1, GPR94, Gpr86, P2Y13, P2yr13, SP174; purinergic receptor P2Y, G-protein coupled 13; K08388 purinergic receptor P2Y, G protein-coupled, 13 (A)	Neuroactive ligand-receptor interaction (ko04080)	--	--	7 transmembrane receptor (rhodopsin family)	P2Y purinoceptor 13 {ECO:0000313|EMBL:EGV96698.1} OS=Cricetulus griseus (Chinese hamster) PE=3 SV=1	T	Signal transduction mechanisms	P2Y purinoceptor 13 [Mus musculus]
P2ry6(ENSMUSG00000048779)	8.45033	273	8.38012	271	9.89486	324	3.8779	123	5.51087	177	4.38452	141	0.00663163	1.01361	up	--	--	Molecular Function: G-protein coupled receptor activity (GO:0004930);; Biological Process: G-protein coupled receptor signaling pathway (GO:0007186);; Cellular Component: integral component of membrane (GO:0016021);;	K04272|0|mmu:233571|P2ry6, 2010204J23Rik, P2Y6; pyrimidinergic receptor P2Y, G-protein coupled, 6; K04272 pyrimidinergic receptor P2Y, G protein-coupled, 6 (A)	Neuroactive ligand-receptor interaction (ko04080)	--	--	7 transmembrane receptor (rhodopsin family);; Serpentine type 7TM GPCR chemoreceptor Srv	Pyrimidinergic receptor P2Y, G-protein coupled, 6 {ECO:0000313|EMBL:EDL16484.1} OS=Mus musculus (Mouse) PE=2 SV=1	T	Signal transduction mechanisms	P2Y purinoceptor 6 [Mus musculus]
Parp3(ENSMUSG00000023249)	4.43344	246	3.14153	177	3.11931	197	1.36354	85	1.37773	91	1.1275	72	0.000532387	1.35973	up	--	--	Molecular Function: NAD+ ADP-ribosyltransferase activity (GO:0003950);; Biological Process: protein ADP-ribosylation (GO:0006471);;	K10798|0|mmu:235587|Parp3, A930002C11Rik, AW990611, Adprt3, Adprtl3, PARP-3, pADPRT-3; poly (ADP-ribose) polymerase family, member 3 (EC:2.4.2.30); K10798 poly [ADP-ribose] polymerase [EC:2.4.2.30] (A)	Base excision repair (ko03410)	[KLO]	Transcription;; Replication, recombination and repair;; Posttranslational modification, protein turnover, chaperones	Poly(ADP-ribose) polymerase catalytic domain;; Poly(ADP-ribose) polymerase, regulatory domain;; WGR domain	Protein Parp3 {ECO:0000313|Ensembl:ENSMUSP00000108098} OS=Mus musculus (Mouse) PE=2 SV=1	KLO	Transcription;; Replication, recombination and repair;; Posttranslational modification, protein turnover, chaperones	PREDICTED: poly [ADP-ribose] polymerase 3 isoform X2 [Mus musculus]
Pax2(ENSMUSG00000004231)	1.5557	83	0.84972	48	0.0383304	2	2.9681	165	2.70959	154	2.05481	116	0.00808256	-1.6612	down	--	--	Molecular Function: DNA binding (GO:0003677);; Biological Process: regulation of transcription, DNA-templated (GO:0006355);;	K15608|0|rno:293992|Pax2; paired box 2; K15608 paired box protein 2 (A)	--	[K]	Transcription	'Paired box' domain;; Paired-box protein 2 C terminal	Paired box protein Pax-2 {ECO:0000313|Ensembl:ENSMUSP00000004340} OS=Mus musculus (Mouse) PE=4 SV=1	K	Transcription	PREDICTED: paired box protein Pax-2 isoform X4 [Mus musculus]
Pbld1(ENSMUSG00000112129)	4.39956	203	4.48887	208	4.00168	193	1.9124	75	2.22945	108	2.48013	105	0.00800077	1.10706	up	[R]	General function prediction only	Molecular Function: catalytic activity (GO:0003824);; Biological Process: biosynthetic process (GO:0009058);;	--	--	[R]	General function prediction only	Phenazine biosynthesis-like protein	Phenazine biosynthesis-like domain-containing protein 1 {ECO:0000313|Ensembl:ENSMUSP00000020266} OS=Mus musculus (Mouse) PE=4 SV=1	R	General function prediction only	PREDICTED: phenazine biosynthesis-like domain-containing protein 1 isoform X2 [Mus musculus]
Pik3r5(ENSMUSG00000020901)	0.795371	81	0.584118	60	0.683043	71	0.191687	19	0.192502	20	0.227327	23	0.000664137	1.80991	up	--	--	Cellular Component: phosphatidylinositol 3-kinase complex, class IB (GO:0005944);; Molecular Function: 1-phosphatidylinositol-3-kinase regulator activity (GO:0046935);;	K02649|0|mmu:320207|Pik3r5, AV230647, F730038I15Rik; phosphoinositide-3-kinase, regulatory subunit 5, p101; K02649 phosphoinositide-3-kinase, regulatory subunit (A)	ErbB signaling pathway (ko04012);; Ras signaling pathway (ko04014);; Rap1 signaling pathway (ko04015);; cGMP-PKG signaling pathway (ko04022);; cAMP signaling pathway (ko04024);; Chemokine signaling pathway (ko04062);; HIF-1 signaling pathway (ko04066);; FoxO signaling pathway (ko04068);; Phosphatidylinositol signaling system (ko04070);; Sphingolipid signaling pathway (ko04071);; mTOR signaling pa…	--	--	Phosphoinositide 3-kinase gamma adapter protein p101 subunit	Phosphoinositide-3-kinase, regulatory subunit 5, p101, isoform CRA_b {ECO:0000313|EMBL:EDL10448.1} OS=Mus musculus (Mouse) PE=2 SV=1	T	Signal transduction mechanisms	phosphoinositide 3-kinase regulatory subunit 5 [Mus musculus]
Pira2(ENSMUSG00000089942)	2.30674	190	1.65562	138	1.8239	151	0.281113	22	0.377094	31	0.377844	30	2.18276e-10	2.56551	up	--	--	--	--	--	--	--	Immunoglobulin domain;; Immunoglobulin domain;; Immunoglobulin domain;; Immunoglobulin I-set domain;; Immunoglobulin V-set domain	Protein Pira2 {ECO:0000313|Ensembl:ENSMUSP00000104255} OS=Mus musculus (Mouse) PE=4 SV=1	T	Signal transduction mechanisms	paired-Ig-like receptor A2 precursor [Mus musculus]
Plac8(ENSMUSG00000029322)	175.602	1512	113.033	959	132.667	1142	37.5424	309	44.0742	374	34.6821	293	4.4874e-07	1.92506	up	--	--	--	--	--	--	--	PLAC8 family	Protein Plac8 {ECO:0000313|Ensembl:ENSRNOP00000003012} OS=Rattus norvegicus (Rat) PE=2 SV=1	R	General function prediction only	placenta-specific gene 8 protein [Mus musculus]
Plau(ENSMUSG00000021822)	7.50861	335	5.28317	234	6.26858	278	2.29138	101	4.47895	196	2.84074	125	0.00781143	1.04155	up	--	--	Molecular Function: serine-type endopeptidase activity (GO:0004252);; Biological Process: proteolysis (GO:0006508);;	K01348|0|mmu:18792|Plau, u-PA, uPA; plasminogen activator, urokinase (EC:3.4.21.73); K01348 urokinase plasminogen activator [EC:3.4.21.73] (A)	NF-kappa B signaling pathway (ko04064);; Complement and coagulation cascades (ko04610);; Transcriptional misregulation in cancer (ko05202);; Proteoglycans in cancer (ko05205);; MicroRNAs in cancer (ko05206)	--	--	Trypsin;; Kringle domain;; Domain of unknown function (DUF316)	Plasminogen activator, urokinase {ECO:0000313|EMBL:AAI20714.1} OS=Mus musculus (Mouse) PE=2 SV=1	O	Posttranslational modification, protein turnover, chaperones	urokinase-type plasminogen activator precursor [Mus musculus]
Pld1(ENSMUSG00000027695)	2.13563	208	4.41844	268	3.84521	374	1.42111	118	1.46392	136	0.854706	79	0.00886668	1.38853	up	[I]	Lipid transport and metabolism	Molecular Function: catalytic activity (GO:0003824);; Molecular Function: phosphatidylinositol binding (GO:0035091);;	K01115|0|mmu:18805|Pld1, AA536939, C85393, Pld1a, Pld1b; phospholipase D1 (EC:3.1.4.4); K01115 phospholipase D1/2 [EC:3.1.4.4] (A)	Glycerophospholipid metabolism (ko00564);; Ether lipid metabolism (ko00565);; Ras signaling pathway (ko04014);; cAMP signaling pathway (ko04024);; Sphingolipid signaling pathway (ko04071);; Endocytosis (ko04144);; Fc gamma R-mediated phagocytosis (ko04666);; Glutamatergic synapse (ko04724);; GnRH signaling pathway (ko04912);; Pancreatic cancer (ko05212);; Choline metabolism in cancer (ko05231)	[I]	Lipid transport and metabolism	PX domain;; Phospholipase D Active site motif;; PLD-like domain;; PH domain	Phospholipase D1 {ECO:0000313|Ensembl:ENSRNOP00000034466} OS=Rattus norvegicus (Rat) PE=4 SV=2	I	Lipid transport and metabolism	PREDICTED: phospholipase D1 isoform X1 [Mus musculus]
Pld4(ENSMUSG00000052160)	12.9767	503	9.74578	378	12.3394	480	3.21536	122	4.20781	162	3.08123	120	4.85722e-10	1.78855	up	--	--	Molecular Function: catalytic activity (GO:0003824);;	K16860|0|mmu:104759|Pld4, AI132321, thss; phospholipase D family, member 4 (EC:3.1.4.4); K16860 phospholipase D3/4 [EC:3.1.4.4] (A)	Glycerophospholipid metabolism (ko00564);; Ether lipid metabolism (ko00565)	[R]	General function prediction only	PLD-like domain;; PLD-like domain;; Phospholipase D Active site motif	Pld4 protein {ECO:0000313|EMBL:AAI61906.1} OS=Rattus norvegicus (Rat) PE=2 SV=1	I	Lipid transport and metabolism	phospholipase D4 [Mus musculus]
Plek(ENSMUSG00000020120)	1.56379	112	1.50043	108	2.45695	175	0.746254	53	0.870611	61	0.748261	51	0.00537655	1.29335	up	--	--	Biological Process: intracellular signal transduction (GO:0035556);;	--	--	--	--	PH domain;; Domain found in Dishevelled, Egl-10, and Pleckstrin (DEP);; Pleckstrin homology domain;; Pleckstrin homology domain;; Pleckstrin homology domain	Pleckstrin {ECO:0000313|EMBL:EDL40675.1} OS=Mus musculus (Mouse) PE=2 SV=1	T	Signal transduction mechanisms	pleckstrin [Mus musculus]
Prune2(ENSMUSG00000039126)	0.842217	189	0.694282	123	1.09673	213	0.521702	74	0.516961	76	0.499485	73	0.00279308	1.26858	up	--	--	Cellular Component: cytoplasm (GO:0005737);; Molecular Function: pyrophosphatase activity (GO:0016462);;	K18449|0|mmu:353211|Prune2, 6330414G02Rik, A230083H22Rik, A330102H22Rik, Bmcc1, mKIAA0367; prune homolog 2 (Drosophila); K18449 prune homolog 2 (A)	--	--	--	Bcl2-/adenovirus E1B nineteen kDa-interacting protein 2;; Divergent CRAL/TRIO domain;; DHHA2 domain;; CRAL/TRIO domain	Uncharacterized protein {ECO:0000313|EMBL:EHB10064.1} OS=Heterocephalus glaber (Naked mole rat) PE=4 SV=1	T	Signal transduction mechanisms	protein prune homolog 2 [Mus musculus]
Ptpn6(ENSMUSG00000004266)	8.44536	416	4.78197	236	7.20386	355	2.04693	100	2.83108	139	2.04717	101	0.000500012	1.60111	up	[T]	Signal transduction mechanisms	Molecular Function: protein tyrosine phosphatase activity (GO:0004725);; Biological Process: protein dephosphorylation (GO:0006470);;	K05697|0|mmu:15170|Ptpn6, 70Z-SHP, Hcph, PTPTY-42, Ptp1C, SH-PTP1, SHP-1, hcp, me; protein tyrosine phosphatase, non-receptor type 6 (EC:3.1.3.48); K05697 tyrosine-protein phosphatase non-receptor type 6 [EC:3.1.3.48] (A)	Adherens junction (ko04520);; Jak-STAT signaling pathway (ko04630);; Natural killer cell mediated cytotoxicity (ko04650);; T cell receptor signaling pathway (ko04660);; B cell receptor signaling pathway (ko04662);; Leishmaniasis (ko05140);; Proteoglycans in cancer (ko05205)	[T]	Signal transduction mechanisms	Protein-tyrosine phosphatase;; SH2 domain;; Dual specificity phosphatase, catalytic domain	Tyrosine-protein phosphatase non-receptor type {ECO:0000256|PIRNR:PIRNR000929} OS=Mus musculus (Mouse) PE=2 SV=1	T	Signal transduction mechanisms	tyrosine-protein phosphatase non-receptor type 6 isoform b [Mus musculus]
Ptprc(ENSMUSG00000026395)	1.41689	130	0.619139	56	1.1488	105	0.255529	23	0.369686	33	0.348682	15	0.00956979	2.06915	up	--	--	Molecular Function: protein tyrosine phosphatase activity (GO:0004725);; Biological Process: protein dephosphorylation (GO:0006470);; Biological Process: T cell receptor signaling pathway (GO:0050852);;	K06478|0|mmu:19264|Ptprc, B220, CD45R, Cd45, L-CA, Ly-5, Lyt-4, T200, loc; protein tyrosine phosphatase, receptor type, C (EC:3.1.3.48); K06478 receptor-type tyrosine-protein phosphatase C [EC:3.1.3.48] (A)	Cell adhesion molecules (CAMs) (ko04514);; T cell receptor signaling pathway (ko04660);; Fc gamma R-mediated phagocytosis (ko04666);; Primary immunodeficiency (ko05340)	[T]	Signal transduction mechanisms	Protein-tyrosine phosphatase;; Leukocyte receptor CD45;; Fibronectin type III domain;; Protein tyrosine phosphatase N terminal;; Tyrosine phosphatase family;; Dual specificity phosphatase, catalytic domain	Receptor-type tyrosine-protein phosphatase C {ECO:0000313|Ensembl:ENSMUSP00000138350} OS=Mus musculus (Mouse) PE=1 SV=1	T	Signal transduction mechanisms	receptor-type tyrosine-protein phosphatase C isoform 1 precursor [Mus musculus]
Rac2(ENSMUSG00000033220)	6.09698	345	4.01143	227	5.16883	294	1.50301	83	2.02784	114	1.73778	98	3.01735e-06	1.58919	up	[R]	General function prediction only	Molecular Function: GTPase activity (GO:0003924);; Molecular Function: GTP binding (GO:0005525);; Biological Process: small GTPase mediated signal transduction (GO:0007264);;	K07860|7.09607e-140|rno:366957|Rac2; ras-related C3 botulinum toxin substrate 2 (rho family, small GTP binding protein Rac2); K07860 Ras-related C3 botulinum toxin substrate 2 (A)	MAPK signaling pathway (ko04010);; Ras signaling pathway (ko04014);; Rap1 signaling pathway (ko04015);; cAMP signaling pathway (ko04024);; Chemokine signaling pathway (ko04062);; Sphingolipid signaling pathway (ko04071);; Wnt signaling pathway (ko04310);; Axon guidance (ko04360);; VEGF signaling pathway (ko04370);; Focal adhesion (ko04510);; Adherens junction (ko04520);; Natural killer cell media…	[R]	General function prediction only	Ras family;; Miro-like protein;; ADP-ribosylation factor family	Ras-related C3 botulinum toxin substrate 2 (Rho family, small GTP binding protein Rac2) {ECO:0000313|EMBL:AAH86399.1} OS=Rattus norvegicus (Rat) PE=2 SV=1	T	Signal transduction mechanisms	ras-related C3 botulinum toxin substrate 2 precursor [Mus musculus]
Rgs14(ENSMUSG00000052087)	0.77089	37	0.876124	42	0.699671	33	0.266905	12	0.226356	11	0.0612977	2	0.000500645	2.20836	up	--	--	Molecular Function: receptor signaling protein activity (GO:0005057);; Biological Process: signal transduction (GO:0007165);; Molecular Function: GTPase regulator activity (GO:0030695);;	K17706|0|mmu:51791|Rgs14, RPIP1; regulator of G-protein signaling 14; K17706 regulator of G-protein signaling 14 (A)	Rap1 signaling pathway (ko04015)	[T]	Signal transduction mechanisms	Raf-like Ras-binding domain;; Regulator of G protein signaling domain;; GoLoco motif	Uncharacterized protein {ECO:0000313|Ensembl:ENSSTOP00000007489} OS=Spermophilus tridecemlineatus (Thirteen-lined ground squirrel) PE=4 SV=1	T	Signal transduction mechanisms	regulator of G-protein signaling 14 [Mus musculus]
Rnase6(ENSMUSG00000021880)	1.34246	35	1.06981	22	0.784715	23	0.182083	3	0.456421	11	0.329327	7	0.00555648	1.96592	up	--	--	--	K01172|1.74832e-93|mmu:78416|Rnase6, 9530043P15Rik, BB119466; ribonuclease, RNase A family, 6; K01172 ribonuclease 6/7/8 [EC:3.1.27.-] (A)	--	--	--	Pancreatic ribonuclease	Ribonuclease, RNase A family, 6 {ECO:0000313|EMBL:AAI32635.1} OS=Mus musculus (Mouse) PE=2 SV=1	L	Replication, recombination and repair	ribonuclease K6 precursor [Mus musculus]
Rsad2(ENSMUSG00000020641)	0.820585	52	0.942806	59	0.589002	37	0.310715	19	0.162804	10	0.128579	7	0.000377443	2.08545	up	[H]	Coenzyme transport and metabolism	Molecular Function: catalytic activity (GO:0003824);; Molecular Function: iron-sulfur cluster binding (GO:0051536);;	K15045|0|mmu:58185|Rsad2, 2510004L01Rik, Vig1, cig5; radical S-adenosyl methionine domain containing 2; K15045 radical S-adenosyl methionine domain-containing protein 2 (A)	Influenza A (ko05164)	--	--	Radical SAM superfamily;; 4Fe-4S single cluster domain;; 4Fe-4S single cluster domain	Radical S-adenosyl methionine domain-containing protein 2 {ECO:0000313|EMBL:EGW01254.1} OS=Cricetulus griseus (Chinese hamster) PE=4 SV=1	T	Signal transduction mechanisms	unnamed protein product [Mus musculus]
Rtp4(ENSMUSG00000033355)	15.4426	353	9.34279	208	11.3013	259	2.38516	52	4.39445	88	3.8481	83	5.09739e-05	1.91362	up	--	--	--	--	--	--	--	Zinc-binding domain	Rtp4 protein {ECO:0000313|EMBL:AAH24872.1} OS=Mus musculus (Mouse) PE=2 SV=1	U	Intracellular trafficking, secretion, and vesicular transport	receptor-transporting protein 4 [Mus musculus]
S100a4(ENSMUSG00000001020)	34.2431	173	39.2777	187	34.3729	170	13.2207	61	14.6601	71	11.7551	58	0.000181953	1.5199	up	--	--	Molecular Function: calcium ion binding (GO:0005509);;	--	--	--	--	S-100/ICaBP type calcium binding domain	Protein S100 {ECO:0000256|RuleBase:RU361184} OS=Mus musculus (Mouse) PE=2 SV=1	R	General function prediction only	protein S100-A4 [Mus musculus]
Sash3(ENSMUSG00000031101)	2.61009	143	2.01901	111	2.11405	116	0.454196	24	0.696187	38	0.683626	37	1.01161e-05	1.93889	up	--	--	Molecular Function: protein binding (GO:0005515);;	--	--	[R]	General function prediction only	Lymphocyte signaling adaptor protein;; SAM domain (Sterile alpha motif);; SAM domain (Sterile alpha motif);; Variant SH3 domain	SAM and SH3 domain-containing protein 3 {ECO:0000313|EMBL:ERE65073.1} OS=Cricetulus griseus (Chinese hamster) PE=4 SV=1	T	Signal transduction mechanisms	SAM and SH3 domain-containing protein 3 [Mus musculus]
Selplg(ENSMUSG00000048163)	6.4557	254	4.87046	168	6.77268	225	1.87447	82	2.02606	77	1.91843	51	8.18959e-06	1.66033	up	--	--	--	K06544|0|mmu:20345|Selplg, CD162, Psgl-1, Psgl1, Selp1, Selpl; selectin, platelet (p-selectin) ligand; K06544 selectin P ligand (A)	Cell adhesion molecules (CAMs) (ko04514);; Staphylococcus aureus infection (ko05150)	--	--	--	Putative uncharacterized protein {ECO:0000313|EMBL:BAE33903.1} OS=Mus musculus (Mouse) PE=2 SV=1	R	General function prediction only	unnamed protein product [Mus musculus]
Sfrp5(ENSMUSG00000018822)	1.14386	42	1.46172	56	2.02646	77	0.421089	15	0.730116	28	0.542531	20	0.00991687	1.50903	up	--	--	Molecular Function: protein binding (GO:0005515);;	K02222|0|mmu:54612|Sfrp5, AI605071, SARP3; secreted frizzled-related sequence protein 5; K02222 secreted frizzled-related protein 5 (A)	Wnt signaling pathway (ko04310)	[T]	Signal transduction mechanisms	Fz domain;; UNC-6/NTR/C345C module	Secreted frizzled-related sequence protein 5 (Predicted) {ECO:0000313|EMBL:EDL94235.1} OS=Rattus norvegicus (Rat) PE=4 SV=1	T	Signal transduction mechanisms	secreted frizzled-related protein 5 precursor [Mus musculus]
Shisa6(ENSMUSG00000053930)	0.406298	52	0.746425	112	0.423398	61	2.23103	328	1.46711	215	1.41891	206	0.0018984	-1.68746	down	--	--	--	--	--	--	--	Wnt and FGF inhibitory regulator	Protein shisa-6 homolog {ECO:0000313|Ensembl:ENSMUSP00000120862} (Fragment) OS=Mus musculus (Mouse) PE=1 SV=1	R	General function prediction only	protein shisa-6 homolog precursor [Mus musculus]
Sla(ENSMUSG00000022372)	2.0165	100	1.48658	87	1.60606	90	0.597082	31	0.653308	32	0.375378	21	0.000338564	1.76072	up	--	--	Molecular Function: protein binding (GO:0005515);;	--	--	--	--	SH2 domain;; SH3 domain	Src-like adaptor, isoform CRA_b {ECO:0000313|EMBL:EDL29377.1} OS=Mus musculus (Mouse) PE=2 SV=1	T	Signal transduction mechanisms	src-like-adapter isoform a [Mus musculus]
Slc11a1(ENSMUSG00000026177)	5.1711	209	3.1688	126	4.36978	175	0.878353	33	1.42356	55	1.1404	47	2.99953e-06	1.95201	up	[P]	Inorganic ion transport and metabolism	Molecular Function: transporter activity (GO:0005215);; Biological Process: transport (GO:0006810);; Cellular Component: membrane (GO:0016020);;	K12347|0|mmu:18173|Slc11a1, Bcg, Ity, Lsh, Nramp, Nramp1; solute carrier family 11 (proton-coupled divalent metal ion transporters), member 1; K12347 natural resistance-associated macrophage protein (A)	Lysosome (ko04142);; Mineral absorption (ko04978)	[P]	Inorganic ion transport and metabolism	Natural resistance-associated macrophage protein	Natural resistance-associated macrophage protein 1 {ECO:0000313|Ensembl:ENSMUSP00000139455} OS=Mus musculus (Mouse) PE=3 SV=1	P	Inorganic ion transport and metabolism	natural resistance-associated macrophage protein 1 [Mus musculus]
Slc13a3(ENSMUSG00000018459)	1.81497	125	1.10681	77	1.05422	76	0.33586	22	0.413657	27	0.41234	29	0.000847651	1.87082	up	[P]	Inorganic ion transport and metabolism	Molecular Function: transporter activity (GO:0005215);; Biological Process: sodium ion transport (GO:0006814);; Cellular Component: membrane (GO:0016020);; Cellular Component: integral component of membrane (GO:0016021);; Biological Process: transmembrane transport (GO:0055085);;	K14445|0|mmu:114644|Slc13a3, NaDC-3, NaDC3, SDCT2; solute carrier family 13 (sodium-dependent dicarboxylate transporter), member 3; K14445 solute carrier family 13 (sodium-dependent dicarboxylate transporter), member 2/3/5 (A)	--	[P]	Inorganic ion transport and metabolism	Sodium:sulfate symporter transmembrane region;; Citrate transporter	Solute carrier family 13 (Sodium-dependent dicarboxylate transporter), member 3, isoform CRA_b {ECO:0000313|EMBL:EDL06463.1} OS=Mus musculus (Mouse) PE=2 SV=1	P	Inorganic ion transport and metabolism	solute carrier family 13 member 3 [Mus musculus]
Slc15a3(ENSMUSG00000024737)	2.66392	133	1.63967	82	2.64503	131	0.540209	26	0.50205	25	0.671159	33	3.6498e-06	2.07552	up	[E]	Amino acid transport and metabolism	Molecular Function: transporter activity (GO:0005215);; Biological Process: transport (GO:0006810);; Cellular Component: membrane (GO:0016020);; Cellular Component: integral component of membrane (GO:0016021);; Biological Process: transmembrane transport (GO:0055085);;	K14638|0|mmu:65221|Slc15a3, Ci1, cI-1; solute carrier family 15, member 3; K14638 solute carrier family 15 (peptide/histidine transporter), member 3/4 (A)	--	[E]	Amino acid transport and metabolism	POT family;; Major Facilitator Superfamily	Solute carrier family 15 member 3 {ECO:0000313|EMBL:EGW06744.1} OS=Cricetulus griseus (Chinese hamster) PE=4 SV=1	P	Inorganic ion transport and metabolism	cAMP inducible 1 protein [Mus musculus]
Slc38a6(ENSMUSG00000044712)	41.1551	2608	27.0851	1626	47.4937	3163	15.4045	887	14.7627	843	14.3645	833	0.00298687	1.56147	up	--	--	--	K14993|0|mmu:625098|Slc38a6, AW322671, EG625098; solute carrier family 38, member 6; K14993 solute carrier family 38 (sodium-coupled neutral amino acid transporter), member 6 (A)	--	[E]	Amino acid transport and metabolism	Transmembrane amino acid transporter protein	Protein Slc38a6 {ECO:0000313|Ensembl:ENSMUSP00000120810} OS=Mus musculus (Mouse) PE=4 SV=1	E	Amino acid transport and metabolism	probable sodium-coupled neutral amino acid transporter 6 [Mus musculus]
Slc39a8(ENSMUSG00000053897)	5.03579	296	10.0714	560	4.83344	287	1.40933	77	1.37997	78	0.958287	56	0.00768321	2.48488	up	[P]	Inorganic ion transport and metabolism	Cellular Component: membrane (GO:0016020);; Biological Process: metal ion transport (GO:0030001);; Molecular Function: metal ion transmembrane transporter activity (GO:0046873);; Biological Process: transmembrane transport (GO:0055085);;	K14714|0|mmu:67547|Slc39a8, 4933419D20Rik, AA986696, BIGM103, ZIP-8, Zip8; solute carrier family 39 (metal ion transporter), member 8; K14714 solute carrier family 39 (zinc transporter), member 8 (A)	--	[P]	Inorganic ion transport and metabolism	ZIP Zinc transporter	Zinc transporter ZIP8-like protein {ECO:0000313|EMBL:ERE89655.1} OS=Cricetulus griseus (Chinese hamster) PE=4 SV=1	P	Inorganic ion transport and metabolism	zinc transporter ZIP8 precursor [Mus musculus]
Slc7a11(ENSMUSG00000027737)	0.399335	58	0.374142	53	0.521445	75	0.149313	21	0.0358459	5	0.0352866	4	9.64936e-07	2.67213	up	[E]	Amino acid transport and metabolism	Biological Process: amino acid transmembrane transport (GO:0003333);; Biological Process: transport (GO:0006810);; Molecular Function: amino acid transmembrane transporter activity (GO:0015171);; Cellular Component: membrane (GO:0016020);; Biological Process: transmembrane transport (GO:0055085);;	K13869|0|mmu:26570|Slc7a11, 9930009M05Rik, AI451155, sut, xCT; solute carrier family 7 (cationic amino acid transporter, y+ system), member 11; K13869 solute carrier family 7 (L-type amino acid transporter), member 11 (A)	--	[E]	Amino acid transport and metabolism	Amino acid permease;; Amino acid permease	Solute carrier family 7 (Cationic amino acid transporter, y+ system), member 11 {ECO:0000313|EMBL:AAI41403.1} OS=Mus musculus (Mouse) PE=2 SV=1	E	Amino acid transport and metabolism	cystine/glutamate transporter [Mus musculus]
Slco2b1(ENSMUSG00000030737)	4.06516	344	3.37258	273	4.77636	390	1.48309	124	2.71285	223	1.68745	139	0.00182174	1.08606	up	--	--	Molecular Function: transporter activity (GO:0005215);; Molecular Function: protein binding (GO:0005515);; Biological Process: transport (GO:0006810);; Cellular Component: membrane (GO:0016020);; Cellular Component: integral component of membrane (GO:0016021);; Biological Process: transmembrane transport (GO:0055085);;	K14352|0|mmu:101488|Slco2b1, AI060904, AI852653, OATP-B, Slc21a9; solute carrier organic anion transporter family, member 2b1; K14352 solute carrier organic anion transporter family, member 2B (A)	--	[Q]	Secondary metabolites biosynthesis, transport and catabolism	Organic Anion Transporter Polypeptide (OATP) family;; Major Facilitator Superfamily	Solute carrier organic anion transporter family, member 2b1, isoform CRA_d {ECO:0000313|EMBL:EDL16401.1} OS=Mus musculus (Mouse) PE=1 SV=1	Q	Secondary metabolites biosynthesis, transport and catabolism	solute carrier organic anion transporter family member 2B1 isoform 1 [Mus musculus]
Slfn2(ENSMUSG00000072620)	8.32718	268	8.54076	270	7.28204	231	1.70156	54	2.98006	93	3.169	100	2.13387e-06	1.67704	up	--	--	Molecular Function: ATP binding (GO:0005524);;	--	--	--	--	Divergent AAA domain	Schlafen2 {ECO:0000313|EMBL:AAC83826.1} OS=Mus musculus (Mouse) PE=2 SV=1	R	General function prediction only	schlafen family member 12-like [Mus musculus]
Sp100(ENSMUSG00000026222)	4.82112	261	2.68418	138	4.7738	249	0.850211	48	0.981003	40	1.39659	61	0.000133216	2.15278	up	--	--	Molecular Function: DNA binding (GO:0003677);; Molecular Function: protein binding (GO:0005515);; Cellular Component: nucleus (GO:0005634);;	K15413|0|mmu:20684|Sp100, A430075G10Rik; nuclear antigen Sp100; K15413 nuclear autoantigen Sp-100 (A)	Herpes simplex infection (ko05168);; Viral carcinogenesis (ko05203)	[O]	Posttranslational modification, protein turnover, chaperones	Sp100 domain;; SAND domain;; Bromodomain	Nuclear autoantigen Sp-100 {ECO:0000313|Ensembl:ENSMUSP00000066399} OS=Mus musculus (Mouse) PE=1 SV=1	K	Transcription	nuclear autoantigen Sp-100 [Mus musculus]
Sp140(ENSMUSG00000070031)	1.83445	87	1.12743	53	1.65663	83	0.57296	28	0.286439	13	0.435276	21	0.000298109	1.88166	up	--	--	Molecular Function: DNA binding (GO:0003677);; Molecular Function: protein binding (GO:0005515);; Cellular Component: nucleus (GO:0005634);;	--	--	[O]	Posttranslational modification, protein turnover, chaperones	Sp100 domain;; SAND domain;; Bromodomain	Sp140 nuclear body protein {ECO:0000313|EMBL:AAH69971.1} OS=Mus musculus (Mouse) PE=2 SV=1	O	Posttranslational modification, protein turnover, chaperones	SP140 nuclear body protein family member [Mus musculus]
Sp5(ENSMUSG00000075304)	0.785592	26	0.559753	19	0.355138	12	2.0344	69	1.90948	67	1.58185	54	0.00276298	-1.6946	down	[R]	General function prediction only	--	K09195|0|rno:296510|Sp5; Sp5 transcription factor; K09195 transcription factor Sp5 (A)	--	[R]	General function prediction only	Zinc finger, C2H2 type;; Zinc-finger double domain;; C2H2-type zinc finger	Uncharacterized protein {ECO:0000313|Ensembl:ENSSTOP00000015225} OS=Spermophilus tridecemlineatus (Thirteen-lined ground squirrel) PE=4 SV=1	K	Transcription	transcription factor Sp5 [Mus musculus]
Spi1(ENSMUSG00000002111)	11.6216	360	9.95492	321	11.046	312	3.08722	98	5.39133	164	4.57247	135	3.69195e-05	1.36075	up	--	--	Molecular Function: sequence-specific DNA binding transcription factor activity (GO:0003700);; Biological Process: regulation of transcription, DNA-templated (GO:0006355);; Molecular Function: sequence-specific DNA binding (GO:0043565);;	K09438|4.14375e-159|mmu:20375|Spi1, Dis-1, Dis1, PU.1, Sfpi-1, Sfpi1, Spi-1, Tcfpu1, Tfpu.1; spleen focus forming virus (SFFV) proviral integration oncogene; K09438 transcription factor PU.1 (A)	Osteoclast differentiation (ko04380);; HTLV-I infection (ko05166);; Epstein-Barr virus infection (ko05169);; Pathways in cancer (ko05200);; Transcriptional misregulation in cancer (ko05202);; Acute myeloid leukemia (ko05221)	[K]	Transcription	Ets-domain	SFFV proviral integration 1 {ECO:0000313|EMBL:EDL27526.1} OS=Mus musculus (Mouse) PE=2 SV=1	K	Transcription	transcription factor PU.1 [Mus musculus]
Spn(ENSMUSG00000051457)	1.25039	111	0.721238	63	0.888279	78	0.281601	24	0.457402	40	0.257283	22	0.00504518	1.58763	up	--	--	--	K06477|0|mmu:20737|Spn, A630014B01Rik, Cd43, Galgp, Ly-48, Ly48; sialophorin; K06477 sialophorin (A)	Cell adhesion molecules (CAMs) (ko04514);; Epstein-Barr virus infection (ko05169)	--	--	--	Sialophorin {ECO:0000313|EMBL:AAI00739.1} OS=Mus musculus (Mouse) PE=2 SV=1	T	Signal transduction mechanisms	leukosialin precursor [Mus musculus]
Tex40(ENSMUSG00000050623)	2.91761	39	1.65795	22	2.28062	30	0.449279	5	0.897208	12	0.591517	7	0.00415527	1.95778	up	--	--	--	--	--	--	--	--	Steroid hormone receptor ERR1 {ECO:0000313|EMBL:EGW02855.1} (Fragment) OS=Cricetulus griseus (Chinese hamster) PE=3 SV=1	S	Function unknown	testis-expressed sequence 40 protein [Mus musculus]
Thrsp(ENSMUSG00000035686)	3.81232	94	3.98774	99	4.17761	104	1.03618	25	1.65104	41	1.78941	44	0.00325731	1.46978	up	--	--	--	--	--	--	--	Thyroid hormone-inducible hepatic protein Spot 14	Thyroid hormone responsive SPOT14 homolog (Rattus), isoform CRA_c {ECO:0000313|EMBL:EDL16296.1} OS=Mus musculus (Mouse) PE=2 SV=1	K	Transcription	thyroid hormone-inducible hepatic protein [Mus musculus]
Tifab(ENSMUSG00000049625)	2.21444	165	1.58286	118	1.92978	144	0.267775	19	0.746314	55	0.544274	40	3.96575e-06	1.94033	up	--	--	Molecular Function: protein binding (GO:0005515);;	--	--	--	--	FHA domain	TRAF-interacting protein with FHA domain-containing protein B {ECO:0000313|EMBL:EGV96458.1} OS=Cricetulus griseus (Chinese hamster) PE=4 SV=1	R	General function prediction only	TRAF-interacting protein with FHA domain-containing protein B [Mus musculus]
Timd4(ENSMUSG00000055546)	2.99568	118	1.70461	66	2.62984	102	0.527451	20	0.962192	37	0.785231	30	0.000500012	1.7504	up	--	--	--	--	--	--	--	Immunoglobulin V-set domain	Uncharacterized protein {ECO:0000313|Ensembl:ENSSTOP00000009063} OS=Spermophilus tridecemlineatus (Thirteen-lined ground squirrel) PE=4 SV=1	R	General function prediction only	smuckler [Mus musculus]
Tlr13(ENSMUSG00000033777)	1.234	88	0.985317	69	1.26555	90	0.399794	28	0.316167	22	0.324659	22	0.000338564	1.81505	up	[S]	Function unknown	Molecular Function: protein binding (GO:0005515);; Biological Process: signal transduction (GO:0007165);;	K18808|0|mmu:279572|Tlr13, AI666735, Gm713; toll-like receptor 13; K18808 toll-like receptor 13 (A)	--	[T]	Signal transduction mechanisms	Leucine rich repeat;; Leucine Rich repeats (2 copies);; TIR domain;; Leucine rich repeats (6 copies);; Leucine Rich Repeat;; Leucine-rich repeat;; TIR domain;; Leucine rich repeat;; Leucine Rich repeat	Toll-like receptor 13 {ECO:0000313|EMBL:EGW03791.1} OS=Cricetulus griseus (Chinese hamster) PE=4 SV=1	T	Signal transduction mechanisms	toll-like receptor 13 precursor [Mus musculus]
Tlr2(ENSMUSG00000027995)	3.81918	187	2.81769	136	4.11998	201	1.63213	80	1.70135	82	1.55261	74	0.00585163	1.18575	up	--	--	Molecular Function: protein binding (GO:0005515);; Biological Process: signal transduction (GO:0007165);;	K10159|0|mmu:24088|Tlr2, Ly105; toll-like receptor 2; K10159 toll-like receptor 2 (A)	Phagosome (ko04145);; PI3K-Akt signaling pathway (ko04151);; Toll-like receptor signaling pathway (ko04620);; Legionellosis (ko05134);; Leishmaniasis (ko05140);; Chagas disease (American trypanosomiasis) (ko05142);; Malaria (ko05144);; Toxoplasmosis (ko05145);; Amoebiasis (ko05146);; Tuberculosis (ko05152);; Hepatitis B (ko05161);; Measles (ko05162);; Herpes simplex infection (ko05168);; Proteogl…	[T]	Signal transduction mechanisms	TIR domain;; Leucine rich repeat;; Leucine Rich repeats (2 copies);; Leucine Rich Repeat;; Leucine rich repeat;; TIR domain;; Leucine Rich repeat;; Leucine rich repeats (6 copies)	Toll-like receptor {ECO:0000256|PIRNR:PIRNR037595} OS=Mus musculus (Mouse) PE=3 SV=1	T	Signal transduction mechanisms	PREDICTED: toll-like receptor 2 isoform X1 [Mus musculus]
Tlr4(ENSMUSG00000039005)	0.766321	48	0.60494	35	0.78965	49	0.328091	20	0.0986263	6	0.162891	9	0.00143543	1.9528	up	--	--	Molecular Function: protein binding (GO:0005515);; Biological Process: signal transduction (GO:0007165);;	K10160|0|mmu:21898|Tlr4, Lps, Ly87, Ran/M1, Rasl2-8; toll-like receptor 4; K10160 toll-like receptor 4 (A)	NF-kappa B signaling pathway (ko04064);; HIF-1 signaling pathway (ko04066);; Phagosome (ko04145);; PI3K-Akt signaling pathway (ko04151);; Toll-like receptor signaling pathway (ko04620);; Salmonella infection (ko05132);; Pertussis (ko05133);; Legionellosis (ko05134);; Leishmaniasis (ko05140);; Chagas disease (American trypanosomiasis) (ko05142);; Malaria (ko05144);; Toxoplasmosis (ko05145);; Amoeb…	[T]	Signal transduction mechanisms	Leucine rich repeat;; TIR domain;; Leucine Rich repeats (2 copies);; Leucine Rich Repeat;; TIR domain;; Leucine Rich repeat;; Leucine rich repeat	Toll-like receptor {ECO:0000256|PIRNR:PIRNR037595} OS=Mus musculus (Mouse) PE=2 SV=1	T	Signal transduction mechanisms	toll-like receptor 4 precursor [Mus musculus]
Tnfaip8l2(ENSMUSG00000013707)	7.55045	139	6.2934	118	6.46149	121	1.93193	35	3.24931	61	3.01604	56	0.00399491	1.35144	up	--	--	--	--	--	--	--	Domain of unknown function (DUF758)	Tumor necrosis factor, alpha-induced protein 8-like protein 2 {ECO:0000313|EMBL:EGV94827.1} OS=Cricetulus griseus (Chinese hamster) PE=4 SV=1	T	Signal transduction mechanisms	tumor necrosis factor alpha-induced protein 8-like protein 2 [Mus musculus]
Tnfrsf14(ENSMUSG00000042333)	2.49712	174	1.41162	96	2.23218	140	0.846087	60	0.841912	59	0.750516	47	0.00595077	1.33997	up	--	--	Molecular Function: protein binding (GO:0005515);;	K05152|0|mmu:230979|Tnfrsf14, Atar, HveA, Hvem, Tnfrs14; tumor necrosis factor receptor superfamily, member 14 (herpesvirus entry mediator); K05152 tumor necrosis factor receptor superfamily member 14 (A)	Cytokine-cytokine receptor interaction (ko04060);; Herpes simplex infection (ko05168)	--	--	TNFR/NGFR cysteine-rich region	Tumor necrosis factor receptor superfamily, member 14 (Herpesvirus entry mediator), isoform CRA_c {ECO:0000313|EMBL:EDL14985.1} OS=Mus musculus (Mouse) PE=2 SV=1	R	General function prediction only	PREDICTED: tumor necrosis factor receptor superfamily member 14 isoform X2 [Mus musculus]
Tnfrsf1b(ENSMUSG00000028599)	4.54879	385	3.7893	315	5.16232	438	1.64823	145	2.06065	168	1.95994	158	3.46269e-05	1.30783	up	--	--	Molecular Function: protein binding (GO:0005515);;	K05141|0|mmu:21938|Tnfrsf1b, CD120b, TNF-R-II, TNF-R2, TNF-R75, TNF-alphaR2, TNFBR, TNFR80, TNFRII, TNFalpha-R2, Tnfr-1, Tnfr2, p75; tumor necrosis factor receptor superfamily, member 1b; K05141 tumor necrosis factor receptor superfamily member 1B (A)	Cytokine-cytokine receptor interaction (ko04060);; TNF signaling pathway (ko04668);; Adipocytokine signaling pathway (ko04920);; Amyotrophic lateral sclerosis (ALS) (ko05014)	--	--	TNFR/NGFR cysteine-rich region	Tumor necrosis factor receptor superfamily, member 1b {ECO:0000313|EMBL:AAI41406.1} OS=Mus musculus (Mouse) PE=2 SV=1	T	Signal transduction mechanisms	tumor necrosis factor receptor superfamily member 1B precursor [Mus musculus]
Tnfsf10(ENSMUSG00000039304)	0.652166	54	0.44643	36	0.68061	56	0.3345	9	0.234566	19	0.255512	20	0.00692251	1.63721	up	--	--	Molecular Function: tumor necrosis factor receptor binding (GO:0005164);; Biological Process: immune response (GO:0006955);; Cellular Component: membrane (GO:0016020);;	K04721|0|mmu:22035|Tnfsf10, A330042I21Rik, AI448571, APO-2L, Ly81, TL2, Trail; tumor necrosis factor (ligand) superfamily, member 10; K04721 tumor necrosis factor ligand superfamily member 10 (A)	Cytokine-cytokine receptor interaction (ko04060);; FoxO signaling pathway (ko04068);; Apoptosis (ko04210);; Natural killer cell mediated cytotoxicity (ko04650);; Measles (ko05162);; Influenza A (ko05164)	--	--	TNF(Tumour Necrosis Factor) family	Tumor necrosis factor (Ligand) superfamily, member 10 {ECO:0000313|EMBL:AAI38808.1} OS=Mus musculus (Mouse) PE=2 SV=1	T	Signal transduction mechanisms	tumor necrosis factor ligand superfamily member 10 [Mus musculus]
Trim30a(ENSMUSG00000030921)	1.59991	106	1.21243	72	1.33949	87	0.496643	30	0.54978	32	0.612329	35	0.00399878	1.48599	up	--	--	Molecular Function: protein binding (GO:0005515);; Cellular Component: intracellular (GO:0005622);; Molecular Function: zinc ion binding (GO:0008270);; Molecular Function: metal ion binding (GO:0046872);;	--	--	[O]	Posttranslational modification, protein turnover, chaperones	SPRY domain;; zinc finger of C3HC4-type, RING;; Zinc finger, C3HC4 type (RING finger);; Ring finger domain;; Zinc finger, C3HC4 type (RING finger);; B-box zinc finger;; Zinc-finger of the MIZ type in Nse subunit	Protein Trim30d {ECO:0000313|Ensembl:ENSMUSP00000033211} OS=Mus musculus (Mouse) PE=4 SV=1	O	Posttranslational modification, protein turnover, chaperones	tripartite motif protein [Mus musculus]
Tyrobp(ENSMUSG00000030579)	121.196	758	111.509	681	103.109	635	38.7163	228	43.1376	257	43.2789	262	1.81183e-09	1.512	up	--	--	--	K07992|2.88795e-76|mmu:22177|Tyrobp, DAP12, KARAP, Ly83; TYRO protein tyrosine kinase binding protein; K07992 TYRO protein tyrosine kinase binding protein (A)	Osteoclast differentiation (ko04380);; Natural killer cell mediated cytotoxicity (ko04650)	--	--	--	TYRO protein tyrosine kinase binding protein, isoform CRA_b {ECO:0000313|EMBL:EDL24027.1} OS=Mus musculus (Mouse) PE=2 SV=1	T	Signal transduction mechanisms	TYRO protein tyrosine kinase-binding protein precursor [Mus musculus]
Ugt1a1(ENSMUSG00000089960)	22.3304	935	25.2772	1018	30.1003	1261	11.9039	494	13.5636	609	11.8561	494	3.26339e-06	1.04572	up	[GC]	Carbohydrate transport and metabolism;; Energy production and conversion	Biological Process: metabolic process (GO:0008152);; Molecular Function: transferase activity, transferring hexosyl groups (GO:0016758);;	K00699|0|mmu:394436|Ugt1a1, Gnt1, UDPGT_1-1, UGT1A01, Udpgt-1a, UgtBr1; UDP glucuronosyltransferase 1 family, polypeptide A1 (EC:2.4.1.17); K00699 glucuronosyltransferase [EC:2.4.1.17] (A)	Pentose and glucuronate interconversions (ko00040);; Ascorbate and aldarate metabolism (ko00053);; Steroid hormone biosynthesis (ko00140);; Starch and sucrose metabolism (ko00500);; Retinol metabolism (ko00830);; Porphyrin and chlorophyll metabolism (ko00860);; Metabolism of xenobiotics by cytochrome P450 (ko00980);; Drug metabolism - cytochrome P450 (ko00982);; Drug metabolism - other enzymes (k…	[GC]	Carbohydrate transport and metabolism;; Energy production and conversion	UDP-glucoronosyl and UDP-glucosyl transferase;; Glycosyltransferase family 28 C-terminal domain;; Glycosyl transferase family 1	UDP-glucuronosyltransferase 1A1 {ECO:0000313|EMBL:AAL67852.1} OS=Rattus norvegicus (Rat) PE=2 SV=1	G	Carbohydrate transport and metabolism	UDP-glucuronosyltransferase 1-1 precursor [Mus musculus]
Uhrf1(ENSMUSG00000001228)	8.55471	587	8.31411	575	7.05722	492	43.6063	3018	43.8631	3169	44.9299	3122	1.97345e-50	-2.45268	down	[V]	Defense mechanisms	Molecular Function: protein binding (GO:0005515);; Molecular Function: histone binding (GO:0042393);;	K10638|0|mmu:18140|Uhrf1, AL022808, ICBP90, Np95, RNF106; ubiquitin-like, containing PHD and RING finger domains, 1 (EC:6.3.2.19); K10638 E3 ubiquitin-protein ligase UHRF1 [EC:6.3.2.19] (A)	--	--	--	SAD/SRA domain;; Protein of unknown function (DUF3590);; Ubiquitin family;; PHD-finger;; Ubiquitin-2 like Rad60 SUMO-like	E3 ubiquitin-protein ligase UHRF1 {ECO:0000313|EMBL:EGV93719.1} OS=Cricetulus griseus (Chinese hamster) PE=4 SV=1	K	Transcription	unnamed protein product [Mus musculus]
Unc93b1(ENSMUSG00000036908)	23.9438	954	23.2861	821	23.8234	945	10.9634	436	12.0163	486	10.4113	423	9.88013e-06	1.0533	up	--	--	--	--	--	[S]	Function unknown	Ion channel regulatory protein UNC-93	Protein unc-93 homolog B1 {ECO:0000313|Ensembl:ENSMUSP00000124272} OS=Mus musculus (Mouse) PE=4 SV=1	S	Function unknown	protein unc-93 homolog B1 isoform a [Mus musculus]
Vav1(ENSMUSG00000034116)	3.49589	171	3.32975	137	3.17296	160	1.30847	52	0.868517	47	1.23771	43	1.96832e-05	1.75813	up	--	--	Molecular Function: Rho guanyl-nucleotide exchange factor activity (GO:0005089);; Molecular Function: protein binding (GO:0005515);; Biological Process: regulation of Rho protein signal transduction (GO:0035023);; Biological Process: intracellular signal transduction (GO:0035556);;	K05730|0|mmu:22324|Vav1, Vav, vav-T; vav 1 oncogene; K05730 guanine nucleotide exchange factor VAV (A)	cAMP signaling pathway (ko04024);; Chemokine signaling pathway (ko04062);; Focal adhesion (ko04510);; Natural killer cell mediated cytotoxicity (ko04650);; T cell receptor signaling pathway (ko04660);; B cell receptor signaling pathway (ko04662);; Fc epsilon RI signaling pathway (ko04664);; Fc gamma R-mediated phagocytosis (ko04666);; Leukocyte transendothelial migration (ko04670);; Regulation of…	[T]	Signal transduction mechanisms	RhoGEF domain;; SH3 domain;; Variant SH3 domain;; CAMSAP CH domain;; Variant SH3 domain;; SH2 domain;; Calponin homology (CH) domain;; PH domain;; Phorbol esters/diacylglycerol binding domain (C1 domain);; CDC24 Calponin	Vav 1 oncogene {ECO:0000313|EMBL:AAY21062.1} OS=Mus musculus (Mouse) PE=2 SV=1	T	Signal transduction mechanisms	proto-oncogene vav isoform 1 [Mus musculus]
Was(ENSMUSG00000031165)	2.56872	137	1.70674	92	2.22904	120	0.775325	41	0.994675	54	0.864909	47	0.00561257	1.33289	up	--	--	Molecular Function: actin binding (GO:0003779);;	K05747|0|mmu:22376|Was, U42471, Wasp; Wiskott-Aldrich syndrome homolog (human); K05747 Wiskott-Aldrich syndrome protein (A)	Chemokine signaling pathway (ko04062);; Adherens junction (ko04520);; Fc gamma R-mediated phagocytosis (ko04666);; Regulation of actin cytoskeleton (ko04810);; Bacterial invasion of epithelial cells (ko05100);; Salmonella infection (ko05132);; Choline metabolism in cancer (ko05231)	[TZ]	Signal transduction mechanisms;; Cytoskeleton	WH1 domain;; P21-Rho-binding domain;; WH2 motif	Wiskott-Aldrich syndrome protein (WASP) {ECO:0000313|EMBL:AAC99855.1} OS=Mus musculus (Mouse) PE=2 SV=1	Z	Cytoskeleton	wiskott-Aldrich syndrome protein homolog [Mus musculus]
Wdfy1(ENSMUSG00000073643)	11.0145	897	11.9172	900	6.61773	532	1.37593	111	1.09291	86	1.71283	105	6.57512e-08	2.99034	up	[R]	General function prediction only	Molecular Function: protein binding (GO:0005515);; Molecular Function: metal ion binding (GO:0046872);;	--	--	[S]	Function unknown	WD domain, G-beta repeat;; FYVE zinc finger	Protein Wdfy1 {ECO:0000313|Ensembl:ENSMUSP00000109143} OS=Mus musculus (Mouse) PE=1 SV=1	R	General function prediction only	WD repeat and FYVE domain-containing protein 1 isoform 1 [Mus musculus]
Wfdc17(ENSMUSG00000069792)	15.9546	73	15.2066	67	10.3958	47	7.14139	30	3.62722	16	4.8688	21	0.00803981	1.52339	up	--	--	--	--	--	--	--	WAP-type (Whey Acidic Protein) 'four-disulfide core'	Protein Wfdc17 {ECO:0000313|Ensembl:ENSMUSP00000090511} (Precursor) OS=Mus musculus (Mouse) PE=2 SV=1	W	Extracellular structures	mCG55370 [Mus musculus]
Xdh(ENSMUSG00000024066)	4.97396	517	3.28127	340	6.4317	667	1.23145	127	1.58067	164	1.08403	112	0.000500012	1.95153	up	[F]	Nucleotide transport and metabolism	Molecular Function: electron carrier activity (GO:0009055);; Molecular Function: oxidoreductase activity (GO:0016491);; Molecular Function: metal ion binding (GO:0046872);; Molecular Function: iron-sulfur cluster binding (GO:0051536);; Biological Process: oxidation-reduction process (GO:0055114);;	K00106|0|mmu:22436|Xdh, XO, Xor, Xox-1, Xox1; xanthine dehydrogenase (EC:1.17.1.4 1.17.3.2); K00106 xanthine dehydrogenase/oxidase [EC:1.17.1.4 1.17.3.2] (A)	Purine metabolism (ko00230);; Caffeine metabolism (ko00232);; Drug metabolism - other enzymes (ko00983);; Peroxisome (ko04146)	[F]	Nucleotide transport and metabolism	Molybdopterin-binding domain of aldehyde dehydrogenase;; FAD binding domain in molybdopterin dehydrogenase;; Aldehyde oxidase and xanthine dehydrogenase, a/b hammerhead domain;; [2Fe-2S] binding domain;; CO dehydrogenase flavoprotein C-terminal domain;; 2Fe-2S iron-sulfur cluster binding domain	Putative uncharacterized protein {ECO:0000313|EMBL:BAE26022.1} OS=Mus musculus (Mouse) PE=2 SV=1	F	Nucleotide transport and metabolism	xanthine dehydrogenase, isoform CRA_a [Mus musculus]
Zbp1(ENSMUSG00000027514)	10.3345	230	5.04402	76	8.34173	154	0.433623	5	1.19482	19	1.01425	20	0.00476177	3.41566	up	--	--	Molecular Function: RNA binding (GO:0003723);; Molecular Function: double-stranded RNA adenosine deaminase activity (GO:0003726);;	K12965|0|rno:171091|Zbp1, Dlm1; Z-DNA binding protein 1; K12965 Z-DNA binding protein 1 (A)	Cytosolic DNA-sensing pathway (ko04623)	--	--	Adenosine deaminase z-alpha domain;; RIP homotypic interaction motif	Z-DNA-binding protein 1 {ECO:0000313|Ensembl:ENSMUSP00000029018} OS=Mus musculus (Mouse) PE=1 SV=1	K	Transcription	Z-DNA-binding protein 1 isoform 1 [Mus musculus]
mus_musculus_newGene_2156	1.09959	29	1.21882	31	0.89567	23	0.225248	5	0.1938	5	0.114722	2	4.03225e-05	2.83394	up	--	--	--	--	--	--	--	--	--	--	--	--
mus_musculus_newGene_4081	3.48223	236	3.98152	241	2.61424	195	1.74566	101	1.60998	123	1.66031	98	0.0062972	1.10222	up	--	--	--	--	--	--	--	--	Protein Gpt2 {ECO:0000313|Ensembl:ENSRNOP00000063931} OS=Rattus norvegicus (Rat) PE=2 SV=1	E	Amino acid transport and metabolism	mCG145476, isoform CRA_b [Mus musculus]
mus_musculus_newGene_4511	2.608	299	2.517	286	1.64764	188	1.13503	130	0.960086	108	1.04034	117	0.00537655	1.16512	up	[P]	Inorganic ion transport and metabolism	--	K01530|0|mmu:231287|Atp10d, 9830145H18Rik, ATPVD, D5Buc24e; ATPase, class V, type 10D (EC:3.6.3.1); K01530 phospholipid-translocating ATPase [EC:3.6.3.1] (A)	--	[R]	General function prediction only	E1-E2 ATPase;; haloacid dehalogenase-like hydrolase;; haloacid dehalogenase-like hydrolase;; haloacid dehalogenase-like hydrolase	ATPase, class V, type 10D {ECO:0000313|EMBL:AAI41329.1} OS=Mus musculus (Mouse) PE=2 SV=1	P	Inorganic ion transport and metabolism	probable phospholipid-transporting ATPase VD precursor [Mus musculus]
mus_musculus_newGene_6003	0	0	16.8306	20	19.8386	24	60.1358	63	66.4558	78	66.3167	82	8.09779e-06	-2.30417	down	--	--	--	--	--	--	--	--	Protein Gm10134 {ECO:0000313|Ensembl:ENSMUSP00000082978} OS=Mus musculus (Mouse) PE=4 SV=1	S	Function unknown	mCG148344 [Mus musculus]
mus_musculus_newGene_719	1.27584	25	1.05883	21	1.59206	31	0.0505619	0	0.0506798	1	0.0505757	0	2.18276e-10	6.30277	up	--	--	--	--	--	--	--	--	Protein A430005L14Rik {ECO:0000313|Ensembl:ENSMUSP00000101270} OS=Mus musculus (Mouse) PE=4 SV=1	S	Function unknown	unnamed protein product [Mus musculus]
