# Supplementary material for: UHRF1 suppresses retrotransposons and cooperates with PRMT5 and PIWI proteins in male germ cells
Source: Nat Commun. 2019 Oct 17;10:4705. doi: 10.1038/s41467-019-12455-4 (PMC6797737; doi:10.1038/s41467-019-12455-4)
Supplement: Supplementary file 9 — Supplementary Data 5 [file 41467_2019_12455_MOESM9_ESM.xlsx]

## Sheet: WT-vs-cKO.DESeq.diff
Supplemental data 5. The identified gene expression in Uhrf1 cKO compared to WT control testes at P9 by RNA-Seq
GeneID	baseMean	log2Fold	qvalue	Diff	Gene name	Gene full name
ENSMUSG00000001228	2716.72	-1.80446	8.43352e-29	Down	Uhrf1	ubiquitin-like, containing PHD and RING finger domains, 1
ENSMUSG00000062611	1586.66	2.40756	6.78911e-28	Up	Rps3a2	ribosomal protein S3A2
ENSMUSG00000058126	2853.26	1.83679	2.68162e-27	Up	Tpm3-rs7	tropomyosin 3, related sequence 7
ENSMUSG00000107092	416.874	2.35616	2.68162e-27	Up	Gm7993	predicted gene 7993
ENSMUSG00000072476	140.534	2.3656	1.31728e-26	Up	Gm9008	predicted pseudogene 9008
ENSMUSG00000074479	441.577	1.78809	1.00061e-22	Up	Gm10704	predicted pseudogene 10704
ENSMUSG00000030532	308.2	1.6311	2.42324e-18	Up	Hddc3	HD domain containing 3
ENSMUSG00000096904	109.393	1.97047	3.79048e-18	Up	Gm3591	predicted gene 3591
ENSMUSG00000051515	302.87	1.86793	1.64409e-16	Up	Fam181b	family with sequence similarity 181, member B
ENSMUSG00000098915	568.419	1.79214	1.66329e-14	Up	Rpl15-ps2	ribosomal protein L15, pseudogene 2
ENSMUSG00000057262	1243.21	1.76128	6.90747e-14	Up	Gm10020	predicted pseudogene 10020
ENSMUSG00000091952	114.571	1.52198	3.77047e-10	Up	Gm17709	predicted gene, 17709
ENSMUSG00000101496	40.3676	1.4968	6.00186e-10	Up	Gm8885	predicted gene 8885
ENSMUSG00000103922	47.8037	1.24594	1.22503e-06	Up	Gm6123	predicted gene 6123
ENSMUSG00000083689	26.873	1.22155	1.70502e-06	Up	Gm14094	predicted gene 14094
ENSMUSG00000110537	151.881	1.19605	1.70502e-06	Up	Gm4316	predicted gene 4316
ENSMUSG00000082431	50.3174	1.23885	3.79884e-06	Up	Tdpx-ps1	thioredoxin peroxidase, pseudogene 1
ENSMUSG00000060636	5195.3	-0.904454	2.28658e-05	noDEG	Rpl35a	ribosomal protein L35A
ENSMUSG00000091472	39.1508	1.11534	7.93537e-05	Up	Gm3739	predicted gene 3739
ENSMUSG00000048251	118.736	-1.03955	8.92466e-05	Down	Bcl11b	B cell leukemia/lymphoma 11B
ENSMUSG00000052353	363.597	0.851738	0.000161529	noDEG	Cemip	cell migration inducing protein, hyaluronan binding
ENSMUSG00000103953	34.0039	1.02555	0.000206948	Up	Gm29718	predicted gene, 29718
ENSMUSG00000106239	22.743	0.972561	0.000546117	noDEG	Gm9260	predicted gene 9260
ENSMUSG00000061603	199.2	0.997673	0.00126114	noDEG	Akap6	A kinase (PRKA) anchor protein 6
ENSMUSG00000093985	43.8503	1.00887	0.00143698	noDEG	Gm10406	predicted gene 10406
ENSMUSG00000021423	69.9277	-0.962596	0.0017904	noDEG	Ly86	lymphocyte antigen 86
ENSMUSG00000032093	72.3364	-0.978498	0.0024541	noDEG	Cd3e	CD3 antigen, epsilon polypeptide
ENSMUSG00000109032	1417.25	-0.597216	0.00435403	noDEG	Gm7972	predicted gene 7972
ENSMUSG00000053846	602.825	0.840887	0.00519298	noDEG	Lipg	lipase, endothelial
ENSMUSG00000105461	40.4076	0.850028	0.00562579	noDEG	Gm4742	predicted gene 4742
ENSMUSG00000018417	1322.75	-0.590579	0.00575393	noDEG	Myo1b	myosin IB
ENSMUSG00000027996	459.419	-0.808784	0.00625702	noDEG	Sfrp2	secreted frizzled-related protein 2
ENSMUSG00000053646	1819.37	0.619033	0.00864375	noDEG	Plxnb1	plexin B1
ENSMUSG00000094370	14.7959	0.824529	0.00864563	noDEG	Gm3373	predicted gene 3373
ENSMUSG00000094634	21.3155	-0.877981	0.00899739	noDEG	Gm3468	predicted gene 3468
ENSMUSG00000090643	11.3742	0.80054	0.0103849	noDEG	Gm3453	predicted gene 3453
ENSMUSG00000021061	3884.89	0.771615	0.0117801	noDEG	Sptb	spectrin beta, erythrocytic
ENSMUSG00000032839	522.972	-0.607769	0.0149129	noDEG	Trpc1	transient receptor potential cation channel, subfamily C, member 1
ENSMUSG00000031022	42.6288	0.882914	0.0157632	noDEG	BC051019	cDNA sequence BC051019
ENSMUSG00000097993	4894.78	0.659892	0.0157632	noDEG	Ptprv	protein tyrosine phosphatase, receptor type, V
ENSMUSG00000095597	3649.48	0.659776	0.0181587	noDEG	Gm6472	predicted pseudogene 6472
ENSMUSG00000057246	165.838	-0.802674	0.01981	noDEG	BC051142	cDNA sequence BC051142
ENSMUSG00000028804	30.5978	-0.866244	0.0207444	noDEG	Csmd2	CUB and Sushi multiple domains 2
ENSMUSG00000082706	24.2879	0.843779	0.0233824	noDEG	Gm11663	predicted gene 11663
ENSMUSG00000091415	79.9155	0.833662	0.0388768	noDEG	Ak9	adenylate kinase 9
ENSMUSG00000112907	40.1605	0.815259	0.0474124	noDEG	AC164623.1	NA
ENSMUSG00000041605	49.2102	-0.819416	0.0489072	noDEG	5730559C18Rik	RIKEN cDNA 5730559C18 gene
ENSMUSG00000079388	19.4802	0.751726	0.0489072	noDEG	2610042L04Rik	RIKEN cDNA 2610042L04 gene
ENSMUSG00000079364	11.9011	0.711841	0.0620579	noDEG	Gm3558	predicted gene 3558
ENSMUSG00000103749	99.7253	0.765283	0.0621597	noDEG	Pcdhgb5	protocadherin gamma subfamily B, 5
ENSMUSG00000025790	1998.1	0.601779	0.070453	noDEG	Slco3a1	solute carrier organic anion transporter family, member 3a1
ENSMUSG00000083116	77.0985	0.774594	0.070453	noDEG	Gm13410	predicted gene 13410
ENSMUSG00000095526	816.644	0.69828	0.0799137	noDEG	Gm10243	predicted gene 10243
ENSMUSG00000055775	80.3884	0.770477	0.0804492	noDEG	Myh8	myosin, heavy polypeptide 8, skeletal muscle, perinatal
ENSMUSG00000023764	1100.9	0.68497	0.0825374	noDEG	Sfi1	Sfi1 homolog, spindle assembly associated (yeast)
ENSMUSG00000113260	12.8358	-0.652726	0.0896457	noDEG	AC164117.1	NA
ENSMUSG00000079396	21.1826	0.695096	0.0912177	noDEG	Gm3411	predicted gene 3411
ENSMUSG00000097644	26.2857	0.658834	0.0912271	noDEG	Gm26862	predicted gene, 26862
ENSMUSG00000056436	315.522	-0.676977	0.0916563	noDEG	Cyct	cytochrome c, testis
ENSMUSG00000081992	75.2654	0.771539	0.0916563	noDEG	Gm13408	predicted gene 13408
ENSMUSG00000103472	91.9504	0.736062	0.0916563	noDEG	Pcdhga7	protocadherin gamma subfamily A, 7
ENSMUSG00000075304	140.125	-0.724537	0.0965994	noDEG	Sp5	trans-acting transcription factor 5
ENSMUSG00000097659	4.90373	-0.528956	0.0980775	noDEG	Gm26715	predicted gene, 26715
ENSMUSG00000038886	6813.98	0.50479	0.114407	noDEG	Man2a2	mannosidase 2, alpha 2
ENSMUSG00000105987	782.327	-0.558882	0.122622	noDEG	AI506816	expressed sequence AI506816
ENSMUSG00000026638	257.983	0.700986	0.135677	noDEG	Irf6	interferon regulatory factor 6
ENSMUSG00000018927	11.9789	-0.639104	0.140032	noDEG	Ccl6	chemokine (C-C motif) ligand 6
ENSMUSG00000035686	65.4639	0.74329	0.140032	noDEG	Thrsp	thyroid hormone responsive
ENSMUSG00000071322	6.8387	-0.591144	0.140032	noDEG	Tcp10a	t-complex protein 10a
ENSMUSG00000079410	32.4495	0.662601	0.140032	noDEG	Gm2897	predicted gene 2897
ENSMUSG00000101939	229.278	0.728786	0.14387	noDEG	Gm28438	predicted gene 28438
ENSMUSG00000049493	606.815	-0.522253	0.144588	noDEG	Pls1	plastin 1 (I-isoform)
ENSMUSG00000079391	34.0359	0.737777	0.144588	noDEG	Gm2974	predicted gene 2974
ENSMUSG00000074224	32.9817	-0.726146	0.183424	noDEG	4932431P20Rik	RIKEN cDNA 4932431P20 gene
ENSMUSG00000026976	114.979	0.705843	0.183491	noDEG	Pax8	paired box 8
ENSMUSG00000032092	74.4637	0.716376	0.186736	noDEG	Mpzl2	myelin protein zero-like 2
ENSMUSG00000050195	98.0072	0.680089	0.186736	noDEG	Scd4	stearoyl-coenzyme A desaturase 4
ENSMUSG00000052605	177.123	-0.638047	0.186736	noDEG	Isoc2b	isochorismatase domain containing 2b
ENSMUSG00000028750	120.138	-0.668631	0.193828	noDEG	Pla2g2c	phospholipase A2, group IIC
ENSMUSG00000022070	766.998	-0.502625	0.196611	noDEG	Bora	bora, aurora kinase A activator
ENSMUSG00000038775	713.327	-0.539412	0.196611	noDEG	Vill	villin-like
ENSMUSG00000108866	25.9147	0.674794	0.216033	noDEG	Gm35082	predicted gene 44791
ENSMUSG00000026413	27.579	-0.650703	0.217915	noDEG	Pkp1	plakophilin 1
ENSMUSG00000071176	2130.09	0.457518	0.217915	noDEG	Arhgef10	Rho guanine nucleotide exchange factor (GEF) 10
ENSMUSG00000015854	16.5321	-0.630106	0.219531	noDEG	Cd5l	CD5 antigen-like
ENSMUSG00000023039	133.276	-0.693555	0.219531	noDEG	Krt7	keratin 7
ENSMUSG00000041115	754.466	0.460408	0.219531	noDEG	Iqsec2	IQ motif and Sec7 domain 2
ENSMUSG00000046952	33.4866	0.657212	0.219531	noDEG	Gm5815	predicted pseudogene 5815
ENSMUSG00000062372	687.897	0.705441	0.219531	noDEG	Otof	otoferlin
ENSMUSG00000074006	73.3575	0.630599	0.219531	noDEG	Omp	olfactory marker protein
ENSMUSG00000034957	1424.11	0.539712	0.24242	noDEG	Cebpa	CCAAT/enhancer binding protein (C/EBP), alpha
ENSMUSG00000026657	1808.45	0.468625	0.244362	noDEG	Frmd4a	FERM domain containing 4A
ENSMUSG00000070291	614.474	-0.539838	0.244362	noDEG	Ddx43	DEAD (Asp-Glu-Ala-Asp) box polypeptide 43
ENSMUSG00000018166	1026.61	0.524054	0.245589	noDEG	Erbb3	erb-b2 receptor tyrosine kinase 3
ENSMUSG00000044788	1347.19	0.42827	0.25719	noDEG	Fads6	fatty acid desaturase domain family, member 6
ENSMUSG00000090266	949.244	-0.48725	0.25719	noDEG	Mettl23	methyltransferase like 23
ENSMUSG00000069755	199.882	-0.676986	0.265552	noDEG	Zfp125	zinc finger protein 125
ENSMUSG00000091400	22.02	0.533876	0.268134	noDEG	Gm6356	predicted gene 6356
ENSMUSG00000032744	1385.4	0.507831	0.268337	noDEG	Heyl	hairy/enhancer-of-split related with YRPW motif-like
ENSMUSG00000020186	1620.64	-0.464764	0.274028	noDEG	Csrp2	cysteine and glycine-rich protein 2
ENSMUSG00000072437	998.065	-0.489527	0.287264	noDEG	Nanos1	nanos homolog 1 (Drosophila)
ENSMUSG00000027886	11.2419	-0.599511	0.287661	noDEG	1700013F07Rik	RIKEN cDNA 1700013F07 gene
ENSMUSG00000012405	16817.3	-0.54118	0.290758	noDEG	Rpl15	ribosomal protein L15
ENSMUSG00000035557	43.0889	0.661236	0.29524	noDEG	Krt17	keratin 17
ENSMUSG00000057948	316.346	0.61938	0.29524	noDEG	Unc13d	unc-13 homolog D (C. elegans)
ENSMUSG00000025812	981.214	0.463399	0.325366	noDEG	Pard3	par-3 family cell polarity regulator
ENSMUSG00000014444	3673.69	0.439557	0.334267	noDEG	Piezo1	piezo-type mechanosensitive ion channel component 1
ENSMUSG00000035930	25.0539	-0.651239	0.334267	noDEG	Chst4	carbohydrate (chondroitin 6/keratan) sulfotransferase 4
ENSMUSG00000094628	22.7476	0.633613	0.334267	noDEG	Gm3252	predicted gene 3252
ENSMUSG00000108171	12.5569	-0.618169	0.334267	noDEG	Gm43915	predicted gene, 43915
ENSMUSG00000026836	825.955	0.510667	0.3347	noDEG	Acvr1	activin A receptor, type 1
ENSMUSG00000073538	18.0321	0.638222	0.34324	noDEG	E330020D12Rik	Riken cDNA E330020D12 gene
ENSMUSG00000002190	434.594	-0.564427	0.344266	noDEG	Clgn	calmegin
ENSMUSG00000046794	107.034	0.651165	0.350697	noDEG	Ppp1r3b	protein phosphatase 1, regulatory (inhibitor) subunit 3B
ENSMUSG00000052302	1638.53	0.58432	0.350697	noDEG	Tbc1d30	TBC1 domain family, member 30
ENSMUSG00000000248	13.053	0.514736	0.374022	noDEG	Clec2g	C-type lectin domain family 2, member g
ENSMUSG00000032679	1089.4	0.551362	0.375031	noDEG	Cd59a	CD59a antigen
ENSMUSG00000043773	397.02	-0.510803	0.38194	noDEG	1700048O20Rik	RIKEN cDNA 1700048O20 gene
ENSMUSG00000026938	46.7469	-0.651656	0.383375	noDEG	Fcna	ficolin A
ENSMUSG00000070687	36.1063	-0.649111	0.383375	noDEG	Htr1d	5-hydroxytryptamine (serotonin) receptor 1D
ENSMUSG00000054072	171.846	-0.6107	0.388755	noDEG	Iigp1	interferon inducible GTPase 1
ENSMUSG00000043144	15.6246	0.596687	0.394345	noDEG	Aqp6	aquaporin 6
ENSMUSG00000021807	3913.85	-0.447881	0.397291	noDEG	2700060E02Rik	RIKEN cDNA 2700060E02 gene
ENSMUSG00000041750	8.97846	0.534903	0.397291	noDEG	Cd1d2	CD1d2 antigen
ENSMUSG00000080078	10.4269	-0.397716	0.405728	noDEG	Gm15583	predicted gene 15583
ENSMUSG00000030206	22.6851	-0.49289	0.40977	noDEG	Gsg1	germ cell associated 1
ENSMUSG00000030701	373.556	0.587928	0.40977	noDEG	Plekhb1	pleckstrin homology domain containing, family B (evectins) member 1
ENSMUSG00000036030	451.715	-0.512995	0.40977	noDEG	Prtg	protogenin
ENSMUSG00000036534	851.063	0.470103	0.40977	noDEG	Slc38a7	solute carrier family 38, member 7
ENSMUSG00000058952	150.356	0.59974	0.40977	noDEG	Cfi	complement component factor i
ENSMUSG00000063535	288.256	0.597833	0.40977	noDEG	Zfp773	zinc finger protein 773
ENSMUSG00000084803	45.4037	0.628046	0.40977	noDEG	5830444B04Rik	RIKEN cDNA 5830444B04 gene
ENSMUSG00000082536	1691.24	0.638283	0.421843	noDEG	Gm13456	predicted gene 13456
ENSMUSG00000081355	26.055	0.605284	0.425401	noDEG	Gm15264	predicted gene 15264
ENSMUSG00000015437	15.634	-0.580785	0.436461	noDEG	Gzmb	granzyme B
ENSMUSG00000032363	1191.84	0.493905	0.437203	noDEG	Adamts7	a disintegrin-like and metallopeptidase (reprolysin type) with thrombospondin type 1 motif, 7
17_qC_935	4.52989	-0.381728	0.438629	noDEG	NA	NA
ENSMUSG00000026463	4914.83	0.500188	0.438629	noDEG	Atp2b4	ATPase, Ca++ transporting, plasma membrane 4
ENSMUSG00000027985	81.7936	-0.607323	0.438629	noDEG	Lef1	lymphoid enhancer binding factor 1
ENSMUSG00000037455	865.865	0.425973	0.438629	noDEG	Slc18b1	solute carrier family 18, subfamily B, member 1
ENSMUSG00000089669	43.1624	0.635783	0.438629	noDEG	Tnfsf13	tumor necrosis factor (ligand) superfamily, member 13
ENSMUSG00000101012	4.52989	-0.381728	0.438629	noDEG	1700008K24Rik	RIKEN cDNA 1700008K24 gene
ENSMUSG00000044211	290.154	0.474564	0.444021	noDEG	Gm7887	predicted gene 7887
ENSMUSG00000035299	139.889	0.562591	0.44877	noDEG	Mid1	midline 1
ENSMUSG00000078183	14.488	0.472978	0.44877	noDEG	Gm15610	predicted gene 15610
ENSMUSG00000112975	8.71515	-0.496898	0.44877	noDEG	AC153794.1	NA
ENSMUSG00000036912	452.596	0.453046	0.45359	noDEG	Piwil4	piwi-like RNA-mediated gene silencing 4
ENSMUSG00000037990	120.515	-0.55698	0.456777	noDEG	Sh3rf3	SH3 domain containing ring finger 3
ENSMUSG00000102748	54.3949	0.624029	0.456777	noDEG	Pcdhgb2	protocadherin gamma subfamily B, 2
ENSMUSG00000020913	28.5012	-0.625833	0.457975	noDEG	Krt24	keratin 24
ENSMUSG00000021363	69.1563	-0.616143	0.457975	noDEG	Mak	male germ cell-associated kinase
ENSMUSG00000045318	72.1897	-0.625122	0.457975	noDEG	Adra2c	adrenergic receptor, alpha 2c
ENSMUSG00000054855	84.1871	-0.605605	0.457975	noDEG	Rnd1	Rho family GTPase 1
ENSMUSG00000072295	92.0445	-0.583811	0.457975	noDEG	C2cd6	amyotrophic lateral sclerosis 2 (juvenile) chromosome region, candidate 11 (human)
ENSMUSG00000024781	1210.42	0.406999	0.463503	noDEG	Lipa	lysosomal acid lipase A
ENSMUSG00000044968	1469.06	0.40109	0.464546	noDEG	Napepld	N-acyl phosphatidylethanolamine phospholipase D
ENSMUSG00000002033	22.3459	-0.598319	0.469189	noDEG	Cd3g	CD3 antigen, gamma polypeptide
ENSMUSG00000031169	408.433	0.521123	0.469189	noDEG	Porcn	porcupine homolog (Drosophila)
ENSMUSG00000037797	159.21	0.622927	0.47352	noDEG	Adh4	alcohol dehydrogenase 4 (class II), pi polypeptide
ENSMUSG00000059900	15.3911	0.538705	0.47352	noDEG	Tmem40	transmembrane protein 40
ENSMUSG00000095912	6.99981	0.489079	0.47352	noDEG	Gm3317	predicted gene 3317
ENSMUSG00000102918	1021.77	0.455382	0.47352	noDEG	Pcdhgc3	protocadherin gamma subfamily C, 3
ENSMUSG00000008482	10.4836	-0.434487	0.475202	noDEG	Rnf151	ring finger protein 151
ENSMUSG00000016028	1249.66	0.599224	0.475202	noDEG	Celsr1	cadherin, EGF LAG seven-pass G-type receptor 1
ENSMUSG00000045092	455.629	0.472317	0.475202	noDEG	S1pr1	sphingosine-1-phosphate receptor 1
ENSMUSG00000053080	2503.77	0.362353	0.475202	noDEG	2700081O15Rik	RIKEN cDNA 2700081O15 gene
ENSMUSG00000094651	20.522	-0.531016	0.475202	noDEG	Gal3st2	galactose-3-O-sulfotransferase 2
ENSMUSG00000102525	18.4253	0.598629	0.475202	noDEG	Gm37784	predicted gene, 37784
ENSMUSG00000101968	7.63727	-0.358002	0.487275	noDEG	1700027A15Rik	RIKEN cDNA 1700027A15 gene
ENSMUSG00000070802	638.572	0.506942	0.498843	noDEG	Pnmal2	PNMA-like 2
ENSMUSG00000024990	721.041	-0.500581	0.499868	noDEG	Rbp4	retinol binding protein 4, plasma
ENSMUSG00000002006	662.766	0.47558	0.502036	noDEG	Pdzd4	PDZ domain containing 4
ENSMUSG00000027070	145.751	-0.575777	0.502036	noDEG	Lrp2	low density lipoprotein receptor-related protein 2
ENSMUSG00000044573	1941.67	-0.468083	0.504616	noDEG	Acp1	acid phosphatase 1, soluble
ENSMUSG00000012483	912.168	-0.429655	0.505266	noDEG	Rpa3	replication protein A3
ENSMUSG00000020901	48.1243	0.610353	0.506033	noDEG	Pik3r5	phosphoinositide-3-kinase, regulatory subunit 5, p101
ENSMUSG00000089775	1248.94	0.408354	0.50707	noDEG	Gm16270	predicted gene 16270
ENSMUSG00000037166	937.593	-0.438794	0.510279	noDEG	Ppp1r14a	protein phosphatase 1, regulatory (inhibitor) subunit 14A
ENSMUSG00000000318	114.958	-0.545524	0.513713	noDEG	Clec10a	C-type lectin domain family 10, member A
ENSMUSG00000001143	993.425	0.395807	0.513713	noDEG	Lman2l	lectin, mannose-binding 2-like
ENSMUSG00000010651	316.205	-0.608124	0.513713	noDEG	Acaa1b	acetyl-Coenzyme A acyltransferase 1B
ENSMUSG00000022180	1782.12	0.400615	0.513713	noDEG	Slc7a8	solute carrier family 7 (cationic amino acid transporter, y+ system), member 8
ENSMUSG00000032786	3262.39	0.607203	0.513713	noDEG	Alas1	aminolevulinic acid synthase 1
ENSMUSG00000046971	10.8279	0.525097	0.513713	noDEG	Pla2g4f	phospholipase A2, group IVF
ENSMUSG00000049686	1043.26	0.532132	0.513713	noDEG	Orai1	ORAI calcium release-activated calcium modulator 1
ENSMUSG00000053158	215.948	0.542312	0.513713	noDEG	Fes	feline sarcoma oncogene
ENSMUSG00000064254	307.429	0.512888	0.513713	noDEG	Ethe1	ethylmalonic encephalopathy 1
ENSMUSG00000066363	18.3402	-0.535582	0.513713	noDEG	Serpina3f	serine (or cysteine) peptidase inhibitor, clade A, member 3F
ENSMUSG00000080935	47.5507	0.550847	0.513713	noDEG	Got2-ps1	glutamatic-oxaloacetic transaminase 2, mitochondrial, pseudogene 1
ENSMUSG00000100480	16.601	-0.572333	0.513713	noDEG	Gm29156	predicted gene 29156
ENSMUSG00000036902	1180.96	-0.466575	0.520098	noDEG	Neto2	neuropilin (NRP) and tolloid (TLL)-like 2
ENSMUSG00000019734	161.368	0.534489	0.524501	noDEG	Tmc4	transmembrane channel-like gene family 4
ENSMUSG00000026117	53.4896	-0.60347	0.524766	noDEG	Zap70	zeta-chain (TCR) associated protein kinase
ENSMUSG00000060639	63.7763	-0.582616	0.525774	noDEG	Hist1h4i	histone cluster 1, H4i
ENSMUSG00000052221	67.1723	-0.59554	0.527548	noDEG	Ppp1r36	protein phosphatase 1, regulatory subunit 36
ENSMUSG00000099759	142.12	-0.58467	0.527548	noDEG	1700030C10Rik	RIKEN cDNA 1700030C10 gene
ENSMUSG00000103677	43.9255	0.603598	0.527548	noDEG	Pcdhga4	protocadherin gamma subfamily A, 4
ENSMUSG00000036924	6.62484	-0.442	0.533859	noDEG	Cst13	cystatin 13
ENSMUSG00000031792	1181.52	-0.386524	0.539017	noDEG	Usb1	U6 snRNA biogenesis 1
ENSMUSG00000033186	1421.81	-0.418247	0.539017	noDEG	Mzt1	mitotic spindle organizing protein 1
ENSMUSG00000056509	8.40957	-0.353203	0.539017	noDEG	Gm9999	predicted gene 9999
ENSMUSG00000058550	326.001	0.48531	0.555967	noDEG	Dppa4	developmental pluripotency associated 4
ENSMUSG00000053153	32.5068	-0.596092	0.563451	noDEG	Spag16	sperm associated antigen 16
ENSMUSG00000041261	66.08	-0.595552	0.564564	noDEG	Car8	carbonic anhydrase 8
ENSMUSG00000074873	232.411	-0.46994	0.568587	noDEG	AI606181	expressed sequence AI606181
ENSMUSG00000018340	7485.49	0.370016	0.59649	noDEG	Anxa6	annexin A6
ENSMUSG00000030851	60.4211	-0.469372	0.59649	noDEG	Ldhc	lactate dehydrogenase C
ENSMUSG00000021340	385.673	0.474111	0.600075	noDEG	Gpld1	glycosylphosphatidylinositol specific phospholipase D1
ENSMUSG00000032087	64.2421	-0.589447	0.600075	noDEG	Dscaml1	DS cell adhesion molecule like 1
ENSMUSG00000036560	204.48	0.480555	0.600075	noDEG	Lgi4	leucine-rich repeat LGI family, member 4
ENSMUSG00000095082	112.475	-0.530358	0.600075	noDEG	Gm15091	predicted gene 15091
ENSMUSG00000097254	38.2227	-0.590442	0.600075	noDEG	C430042M11Rik	RIKEN cDNA C430042M11 gene
ENSMUSG00000045545	45.2411	-0.569869	0.602933	noDEG	Krt14	keratin 14
ENSMUSG00000019102	519.653	0.502938	0.605075	noDEG	Aldh3a1	aldehyde dehydrogenase family 3, subfamily A1
ENSMUSG00000075591	50.3806	0.463263	0.606987	noDEG	Gm10874	predicted gene 10874
ENSMUSG00000031391	43.1315	0.586974	0.611219	noDEG	L1cam	L1 cell adhesion molecule
ENSMUSG00000113691	38.6119	0.513408	0.611219	noDEG	AC130824.1	NA
ENSMUSG00000022440	3807.18	0.402004	0.614671	noDEG	C1qtnf6	C1q and tumor necrosis factor related protein 6
ENSMUSG00000031066	1997.59	0.409407	0.614671	noDEG	Usp11	ubiquitin specific peptidase 11
ENSMUSG00000033316	22.0642	-0.546913	0.614671	noDEG	Galnt9	UDP-N-acetyl-alpha-D-galactosamine:polypeptide N-acetylgalactosaminyltransferase 9
ENSMUSG00000039714	15.1717	0.529247	0.614671	noDEG	Cplx3	complexin 3
ENSMUSG00000063919	191.271	0.544893	0.614671	noDEG	Srrm4	serine/arginine repetitive matrix 4
ENSMUSG00000041550	5329.98	0.466335	0.61558	noDEG	Serpina5	serine (or cysteine) peptidase inhibitor, clade A, member 5
ENSMUSG00000049436	127.226	-0.584944	0.61558	noDEG	Upk1b	uroplakin 1B
ENSMUSG00000057880	5737.96	0.456439	0.617017	noDEG	Abat	4-aminobutyrate aminotransferase
ENSMUSG00000057697	10.3538	0.496803	0.620595	noDEG	Vmn1r53	vomeronasal 1 receptor 53
ENSMUSG00000051669	333.336	0.459378	0.623524	noDEG	AU021092	expressed sequence AU021092
ENSMUSG00000103037	58.0334	0.578275	0.623524	noDEG	Pcdhgb1	protocadherin gamma subfamily B, 1
ENSMUSG00000021314	36.5232	0.580427	0.626312	noDEG	Amph	amphiphysin
ENSMUSG00000023034	1233.69	0.576092	0.626312	noDEG	Nr4a1	nuclear receptor subfamily 4, group A, member 1
ENSMUSG00000027668	2537.34	-0.383056	0.626312	noDEG	Mfn1	mitofusin 1
ENSMUSG00000028141	31.478	-0.575979	0.626312	noDEG	Oaz3	ornithine decarboxylase antizyme 3
ENSMUSG00000028999	1197.48	-0.391523	0.626312	noDEG	Rint1	RAD50 interactor 1
ENSMUSG00000056032	18.3438	0.490755	0.626312	noDEG	BC018473	cDNA sequence BC018473
ENSMUSG00000074489	12.5966	0.412692	0.626312	noDEG	Bglap3	bone gamma-carboxyglutamate protein 3
ENSMUSG00000078653	79.1185	-0.573584	0.626312	noDEG	Cntd1	cyclin N-terminal domain containing 1
ENSMUSG00000088609	184.401	-0.567717	0.626312	noDEG	Gm24187	predicted gene, 24187
ENSMUSG00000020908	123.261	-0.565445	0.636068	noDEG	Myh3	myosin, heavy polypeptide 3, skeletal muscle, embryonic
ENSMUSG00000022025	93.5124	0.577958	0.63784	noDEG	Cnmd	chondromodulin
ENSMUSG00000044424	428.327	-0.565563	0.639373	noDEG	Gm9493	predicted gene 9493
ENSMUSG00000058385	10.2791	0.489377	0.647012	noDEG	Hist1h2bg	histone cluster 1, H2bg
ENSMUSG00000040554	68.9478	-0.573398	0.65162	noDEG	Aipl1	aryl hydrocarbon receptor-interacting protein-like 1
ENSMUSG00000042371	21.9702	-0.548601	0.655119	noDEG	Slc5a10	solute carrier family 5 (sodium/glucose cotransporter), member 10
ENSMUSG00000029235	10.5887	-0.400996	0.65532	noDEG	Pdcl2	phosducin-like 2
ENSMUSG00000070990	10.2204	-0.492337	0.65532	noDEG	Foxe1	forkhead box E1
ENSMUSG00000021950	56.0623	-0.560576	0.656356	noDEG	Anxa8	annexin A8
ENSMUSG00000075592	923.535	0.421056	0.658153	noDEG	Nynrin	NYN domain and retroviral integrase containing
ENSMUSG00000097799	20.9403	0.532502	0.658153	noDEG	Gm26899	predicted gene, 26899
ENSMUSG00000037573	1576.62	0.385736	0.663894	noDEG	Tob1	transducer of ErbB-2.1
ENSMUSG00000031170	2387.2	0.424106	0.66746	noDEG	Slc38a5	solute carrier family 38, member 5
ENSMUSG00000021823	6593.48	0.439194	0.669679	noDEG	Vcl	vinculin
ENSMUSG00000045608	39.0195	0.568844	0.669679	noDEG	Dbx2	developing brain homeobox 2
ENSMUSG00000073184	49.4337	-0.560892	0.669679	noDEG	Gm10479	predicted gene 10479
ENSMUSG00000102376	13.4935	0.487191	0.672739	noDEG	Gm37975	predicted gene, 37975
ENSMUSG00000024942	1671.89	0.372266	0.67397	noDEG	Capn1	calpain 1
ENSMUSG00000027901	124.695	0.501716	0.67397	noDEG	Dennd2d	DENN/MADD domain containing 2D
ENSMUSG00000029001	344.7	0.484162	0.67397	noDEG	Fbxo44	F-box protein 44
ENSMUSG00000044566	277.855	0.56675	0.67397	noDEG	Cage1	cancer antigen 1
ENSMUSG00000063011	381.538	-0.569348	0.67397	noDEG	Msln	mesothelin
ENSMUSG00000095180	649.029	0.531414	0.67397	noDEG	Rhox5	reproductive homeobox 5
ENSMUSG00000113199	8.73702	0.456417	0.67397	noDEG	CT030242.3	NA
ENSMUSG00000033585	4090.94	0.391298	0.67772	noDEG	Ndn	necdin
ENSMUSG00000051769	112.868	-0.513326	0.67772	noDEG	Wfdc15a	WAP four-disulfide core domain 15A
ENSMUSG00000061451	108.151	-0.548343	0.67772	noDEG	Tmem151a	transmembrane protein 151A
ENSMUSG00000020027	3431.13	0.395514	0.685489	noDEG	Socs2	suppressor of cytokine signaling 2
ENSMUSG00000024736	1645.01	0.450574	0.685489	noDEG	Tmem132a	transmembrane protein 132A
ENSMUSG00000035183	324.011	0.546385	0.685489	noDEG	Slc24a5	solute carrier family 24, member 5
ENSMUSG00000110386	35.5029	0.564629	0.685489	noDEG	Gm42031	predicted gene, 42031
ENSMUSG00000113637	39.2879	0.532929	0.685489	noDEG	AC156572.1	NA
ENSMUSG00000103793	101.243	0.539342	0.686576	noDEG	Pcdhga6	protocadherin gamma subfamily A, 6
ENSMUSG00000043671	1701.94	0.392107	0.692397	noDEG	Dpy19l3	dpy-19-like 3 (C. elegans)
ENSMUSG00000025069	249.031	-0.52835	0.692904	noDEG	Gsto2	glutathione S-transferase omega 2
ENSMUSG00000015714	2913.22	0.370097	0.711463	noDEG	Cers2	ceramide synthase 2
ENSMUSG00000015879	519.186	0.403837	0.711463	noDEG	Fam184b	family with sequence similarity 184, member B
ENSMUSG00000029015	12.3092	-0.509006	0.711463	noDEG	Slc26a5	solute carrier family 26, member 5
ENSMUSG00000031951	559.024	0.373121	0.711463	noDEG	Tmem231	transmembrane protein 231
ENSMUSG00000035329	1348.33	-0.387337	0.711463	noDEG	Fbxo33	F-box protein 33
ENSMUSG00000062704	8.86851	-0.455706	0.711463	noDEG	9430002A10Rik	RIKEN cDNA 9430002A10 gene
ENSMUSG00000096977	61.356	-0.544221	0.711463	noDEG	Gm10827	predicted gene 10827
ENSMUSG00000040165	18.6452	0.505919	0.711876	noDEG	Cd209c	CD209c antigen
ENSMUSG00000024940	5480.04	0.421766	0.712007	noDEG	Ltbp3	latent transforming growth factor beta binding protein 3
ENSMUSG00000087382	64.3594	-0.548965	0.712007	noDEG	Ctcflos	CCCTC-binding factor (zinc finger protein)-like, opposite strand
ENSMUSG00000043587	387.716	-0.451444	0.726218	noDEG	Pxylp1	2-phosphoxylose phosphatase 1
ENSMUSG00000048814	285.531	0.452479	0.726218	noDEG	Lonrf2	LON peptidase N-terminal domain and ring finger 2
ENSMUSG00000100315	22.2071	-0.49772	0.726218	noDEG	1700031P21Rik	RIKEN cDNA 1700031P21 gene
ENSMUSG00000113857	5.41029	0.391513	0.726218	noDEG	AC124772.4	NA
ENSMUSG00000013338	35.3615	-0.526267	0.72822	noDEG	Fer1l4	fer-1-like 4 (C. elegans)
ENSMUSG00000017832	28.4008	-0.494905	0.72822	noDEG	Hspb9	heat shock protein, alpha-crystallin-related, B9
ENSMUSG00000032394	182.676	0.513246	0.72822	noDEG	Igdcc3	immunoglobulin superfamily, DCC subclass, member 3
ENSMUSG00000041165	9.32757	-0.424543	0.72822	noDEG	Spem1	sperm maturation 1
ENSMUSG00000059058	170.858	0.555278	0.728435	noDEG	Tma7-ps	translational machinery associated 7 homolog (S. cerevisiae), pseudogene
ENSMUSG00000037994	24.5082	-0.521399	0.747281	noDEG	Slc9b2	solute carrier family 9, subfamily B (NHA2, cation proton antiporter 2), member 2
ENSMUSG00000074063	238.19	0.512484	0.751334	noDEG	Osgin1	oxidative stress induced growth inhibitor 1
ENSMUSG00000024365	114.374	0.530581	0.751476	noDEG	Cyp21a1	cytochrome P450, family 21, subfamily a, polypeptide 1
ENSMUSG00000079386	6.01927	0.407991	0.75886	noDEG	Gm3173	predicted gene 3173
ENSMUSG00000083782	8.6349	0.456045	0.75886	noDEG	Gm11660	predicted gene 11660
ENSMUSG00000063564	1007.74	0.42961	0.761035	noDEG	Col23a1	collagen, type XXIII, alpha 1
ENSMUSG00000033722	3155.34	0.326047	0.761969	noDEG	BC034090	cDNA sequence BC034090
ENSMUSG00000071691	341.508	-0.41386	0.761969	noDEG	Gm960	predicted gene 960
ENSMUSG00000038357	15.2894	0.387668	0.768324	noDEG	Camp	cathelicidin antimicrobial peptide
ENSMUSG00000029054	24.9743	0.537562	0.76993	noDEG	Gabrd	gamma-aminobutyric acid (GABA) A receptor, subunit delta
ENSMUSG00000036553	429.041	0.507328	0.770592	noDEG	Sh3tc1	SH3 domain and tetratricopeptide repeats 1
ENSMUSG00000051732	6.73528	-0.329583	0.780109	noDEG	Pabpc2	poly(A) binding protein, cytoplasmic 2
ENSMUSG00000042213	517.396	-0.397996	0.78636	noDEG	Zfand4	NA
ENSMUSG00000107130	51.928	-0.545702	0.78636	noDEG	Gm43264	predicted gene 43264
ENSMUSG00000058147	551.813	-0.399739	0.787788	noDEG	Xlr3c	X-linked lymphocyte-regulated 3C
ENSMUSG00000029484	795.539	0.491563	0.793313	noDEG	Anxa3	annexin A3
ENSMUSG00000047383	9.77141	-0.472604	0.798746	noDEG	C2cd6b	amyotrophic lateral sclerosis 2 (juvenile) chromosome region, candidate 11B
ENSMUSG00000024114	137.606	-0.538668	0.807844	noDEG	Prss41	protease, serine 41
ENSMUSG00000033720	178.846	0.455785	0.807844	noDEG	Sfxn5	sideroflexin 5
ENSMUSG00000067586	1026.96	0.48039	0.807844	noDEG	S1pr3	sphingosine-1-phosphate receptor 3
ENSMUSG00000020622	9.81323	-0.434344	0.810614	noDEG	Nt5c1b	5'-nucleotidase, cytosolic IB
ENSMUSG00000021457	503.748	0.375355	0.810614	noDEG	Syk	spleen tyrosine kinase
ENSMUSG00000028992	343.069	0.541123	0.823228	noDEG	Nmnat1	nicotinamide nucleotide adenylyltransferase 1
ENSMUSG00000036557	5.64882	-0.319196	0.823228	noDEG	Stpg4	sperm tail PG rich repeat containing 4
ENSMUSG00000020059	1500.6	-0.426357	0.824214	noDEG	Sycp3	synaptonemal complex protein 3
ENSMUSG00000020081	18.0961	0.491625	0.824214	noDEG	Tacr2	tachykinin receptor 2
ENSMUSG00000024565	52.2196	0.538196	0.824214	noDEG	Sall3	sal-like 3 (Drosophila)
ENSMUSG00000025278	2009.39	0.406242	0.824214	noDEG	Flnb	filamin, beta
ENSMUSG00000030345	21.0217	-0.533532	0.824214	noDEG	Dyrk4	dual-specificity tyrosine-(Y)-phosphorylation regulated kinase 4
ENSMUSG00000031104	41.7875	-0.53656	0.824214	noDEG	Rab33a	RAB33A, member RAS oncogene family
ENSMUSG00000032528	52.0432	-0.532111	0.824214	noDEG	Vipr1	vasoactive intestinal peptide receptor 1
ENSMUSG00000036040	402.481	0.515099	0.824214	noDEG	Adamtsl2	ADAMTS-like 2
ENSMUSG00000038764	638.148	0.358704	0.824214	noDEG	Ptpn3	protein tyrosine phosphatase, non-receptor type 3
ENSMUSG00000043061	2093.16	0.326728	0.824214	noDEG	Tmem18	transmembrane protein 18
ENSMUSG00000091549	492.828	0.5309	0.824214	noDEG	Gm6548	predicted gene 6548
ENSMUSG00000091568	9.70127	0.446235	0.824214	noDEG	Gm8206	predicted gene 8206
ENSMUSG00000094132	8.78961	0.421269	0.824214	noDEG	Gm3264	predicted gene 3264
ENSMUSG00000101708	36.6303	-0.537925	0.824214	noDEG	Gm28453	predicted gene 28453
ENSMUSG00000034127	127.192	-0.52943	0.825836	noDEG	Tspan8	tetraspanin 8
ENSMUSG00000039254	820.228	0.343759	0.825836	noDEG	Pomt1	protein-O-mannosyltransferase 1
ENSMUSG00000043079	3141.27	0.352523	0.825836	noDEG	Synpo	synaptopodin
ENSMUSG00000100009	104.196	0.532198	0.825836	noDEG	Gm7967	predicted gene 7967
ENSMUSG00000109860	641.388	0.430474	0.825836	noDEG	Gm17737	predicted gene, 17737
ENSMUSG00000034898	489.112	0.535357	0.830956	noDEG	Filip1	filamin A interacting protein 1
ENSMUSG00000112823	13.9217	-0.362092	0.831885	noDEG	AC156563.1	NA
ENSMUSG00000073643	1328.22	0.470767	0.832316	noDEG	Wdfy1	WD repeat and FYVE domain containing 1
ENSMUSG00000086175	8.79761	0.430809	0.835271	noDEG	Gm15802	predicted gene 15802
ENSMUSG00000054469	1325.12	0.349991	0.839722	noDEG	Lclat1	lysocardiolipin acyltransferase 1
ENSMUSG00000061068	46.9912	0.526674	0.843599	noDEG	Mcpt4	mast cell protease 4
ENSMUSG00000081126	16.9411	0.476247	0.843599	noDEG	Gm15784	predicted gene 15784
ENSMUSG00000109111	30.581	-0.532748	0.846021	noDEG	6530437J22Rik	RIKEN cDNA 6530437J22 gene
ENSMUSG00000026932	2433.78	0.326198	0.848529	noDEG	Nacc2	nucleus accumbens associated 2, BEN and BTB (POZ) domain containing
ENSMUSG00000058248	35.3648	0.531962	0.848529	noDEG	Kcnh1	potassium voltage-gated channel, subfamily H (eag-related), member 1
ENSMUSG00000070960	82.1023	-0.521889	0.848529	noDEG	Gm19680	predicted gene, 19680
ENSMUSG00000004565	1391.89	0.341869	0.849504	noDEG	Pnpla6	patatin-like phospholipase domain containing 6
ENSMUSG00000029468	698.788	0.412833	0.849504	noDEG	P2rx7	purinergic receptor P2X, ligand-gated ion channel, 7
ENSMUSG00000061477	27202.5	-0.451043	0.850233	noDEG	Rps7	ribosomal protein S7
ENSMUSG00000110010	34.1164	-0.531241	0.850233	noDEG	Gm45629	predicted gene 45629
ENSMUSG00000037887	477.445	0.444829	0.851485	noDEG	Dusp8	dual specificity phosphatase 8
ENSMUSG00000050010	37.04	-0.529243	0.851485	noDEG	Shisa3	shisa family member 3
ENSMUSG00000084775	3.55626	-0.332174	0.851485	noDEG	Gm16741	predicted gene, 16741
ENSMUSG00000031574	2977.18	0.529974	0.851507	noDEG	Star	steroidogenic acute regulatory protein
ENSMUSG00000044528	233.733	0.434105	0.853649	noDEG	Tram1l1	translocation associated membrane protein 1-like 1
ENSMUSG00000054909	6.16349	-0.402549	0.853649	noDEG	Wbscr25	Williams Beuren syndrome chromosome region 25 (human)
ENSMUSG00000058398	6.89091	-0.404545	0.853649	noDEG	Prss43	protease, serine 43
ENSMUSG00000074497	106.787	0.518789	0.853649	noDEG	A430078G23Rik	RIKEN cDNA A430078G23 gene
ENSMUSG00000101587	3.53056	-0.334641	0.853649	noDEG	Gm29036	predicted gene 29036
ENSMUSG00000025137	1164.49	0.331837	0.85648	noDEG	Pcyt2	phosphate cytidylyltransferase 2, ethanolamine
ENSMUSG00000031518	10.862	-0.330517	0.85648	noDEG	Spata4	spermatogenesis associated 4
ENSMUSG00000031666	1635.13	0.335755	0.85648	noDEG	Rbl2	RB transcriptional corepressor like 2
ENSMUSG00000040998	758.214	-0.392107	0.85648	noDEG	Npnt	nephronectin
ENSMUSG00000045975	552.685	0.426571	0.85648	noDEG	C2cd2	C2 calcium-dependent domain containing 2
ENSMUSG00000075249	9.16672	-0.430171	0.85648	noDEG	Fsip2	fibrous sheath-interacting protein 2
ENSMUSG00000087200	14.6963	-0.487508	0.85648	noDEG	Lrp8os3	low density lipoprotein receptor-related protein 8, apolipoprotein e receptor, opposite strand 3
ENSMUSG00000091476	52.7965	-0.521532	0.85648	noDEG	Gm16432	predicted gene 16432
ENSMUSG00000098931	4.40839	0.360334	0.85648	noDEG	Mir8099-2	microRNA 8099-2
ENSMUSG00000110989	7.353	-0.41297	0.85648	noDEG	AC107819.2	NA
ENSMUSG00000056752	51.3813	0.519042	0.867278	noDEG	Dnah9	dynein, axonemal, heavy chain 9
ENSMUSG00000003153	988.747	0.411553	0.871961	noDEG	Slc2a3	solute carrier family 2 (facilitated glucose transporter), member 3
ENSMUSG00000007872	2579.41	0.350342	0.871961	noDEG	Id3	inhibitor of DNA binding 3
ENSMUSG00000026573	24.9063	-0.477213	0.871961	noDEG	Xcl1	chemokine (C motif) ligand 1
ENSMUSG00000032125	391.555	0.493949	0.871961	noDEG	Robo4	roundabout guidance receptor 4
ENSMUSG00000032845	39.3269	0.482545	0.871961	noDEG	Alpk2	alpha-kinase 2
ENSMUSG00000062154	10.9423	-0.361475	0.871961	noDEG	Tex33	testis expressed 33
ENSMUSG00000084314	55.4509	-0.512108	0.871961	noDEG	Rps15a-ps3	ribosomal protein S15A, pseudogene 3
ENSMUSG00000085261	10.8433	-0.467179	0.871961	noDEG	Gm13814	predicted gene 13814
ENSMUSG00000107017	16.9134	0.438903	0.871961	noDEG	Gm43196	predicted gene 43196
ENSMUSG00000079499	176.608	0.438099	0.875431	noDEG	6530402F18Rik	RIKEN cDNA 6530402F18 gene
ENSMUSG00000086395	43.9608	-0.521256	0.880658	noDEG	A630014C17Rik	RIKEN cDNA A630014C17 gene
ENSMUSG00000048334	2.32781	-0.271232	0.88279	noDEG	Gm8258	predicted gene 8258
ENSMUSG00000024292	83.2455	0.51156	0.883472	noDEG	Cyp4f14	cytochrome P450, family 4, subfamily f, polypeptide 14
ENSMUSG00000103867	3.91431	-0.319025	0.892001	noDEG	9630010A21Rik	RIKEN cDNA 9630010A21 gene
ENSMUSG00000107012	14.4397	-0.493206	0.892001	noDEG	4930528J11Rik	RIKEN cDNA 4930528J11 gene
ENSMUSG00000028020	117.719	0.511326	0.898708	noDEG	Glrb	glycine receptor, beta subunit
ENSMUSG00000029452	132.536	-0.479745	0.900265	noDEG	Tmem116	transmembrane protein 116
ENSMUSG00000114273	8.38199	0.415186	0.900437	noDEG	AC154431.1	NA
ENSMUSG00000025497	69.8888	0.509377	0.900798	noDEG	Cdhr5	cadherin-related family member 5
ENSMUSG00000052525	209.933	-0.457842	0.900798	noDEG	Spdya	speedy/RINGO cell cycle regulator family, member A
ENSMUSG00000025784	3247.41	0.51309	0.904057	noDEG	Clec3b	C-type lectin domain family 3, member b
ENSMUSG00000031070	297.208	0.514993	0.904057	noDEG	Mrgprf	MAS-related GPR, member F
ENSMUSG00000038776	1376.95	0.426354	0.904057	noDEG	Ephx1	epoxide hydrolase 1, microsomal
ENSMUSG00000095742	227.598	0.415869	0.909286	noDEG	CAAA01147332.1	NA
ENSMUSG00000039115	1949.5	0.431087	0.925033	noDEG	Itga9	integrin alpha 9
ENSMUSG00000108607	22.0009	-0.509396	0.925033	noDEG	Gm44646	predicted gene 44646
ENSMUSG00000000125	75.0421	-0.502187	0.92728	noDEG	Wnt3	wingless-type MMTV integration site family, member 3
ENSMUSG00000028631	241.544	0.427807	0.92728	noDEG	Kcnq4	potassium voltage-gated channel, subfamily Q, member 4
ENSMUSG00000031060	2239.04	0.326328	0.92728	noDEG	Rbm10	RNA binding motif protein 10
ENSMUSG00000053654	4.09617	0.345883	0.92728	noDEG	Krt42	keratin 42
ENSMUSG00000074127	6.95187	-0.328314	0.92728	noDEG	Cmtm2a	CKLF-like MARVEL transmembrane domain containing 2A
ENSMUSG00000033965	2651.94	0.331046	0.93624	noDEG	Slc16a2	solute carrier family 16 (monocarboxylic acid transporters), member 2
ENSMUSG00000105736	48.5375	0.471307	0.93624	noDEG	Gm42456	predicted gene 42456
ENSMUSG00000021187	403.483	-0.448033	0.938445	noDEG	Tc2n	tandem C2 domains, nuclear
ENSMUSG00000021702	111.189	-0.478331	0.938445	noDEG	Thbs4	thrombospondin 4
ENSMUSG00000037661	158.747	-0.473723	0.938445	noDEG	Gpr160	G protein-coupled receptor 160
ENSMUSG00000105388	1851.72	-0.34003	0.938445	noDEG	Rpl36a-ps2	ribosomal protein L36A, pseudogene 2
ENSMUSG00000036867	582.098	0.485554	0.946115	noDEG	Smad6	SMAD family member 6
ENSMUSG00000030302	30.1502	-0.511191	0.947354	noDEG	Atp2b2	ATPase, Ca++ transporting, plasma membrane 2
ENSMUSG00000044224	1565.48	-0.351623	0.948044	noDEG	Dnajc21	DnaJ heat shock protein family (Hsp40) member C21
ENSMUSG00000021646	1196.97	0.34778	0.948205	noDEG	Mccc2	methylcrotonoyl-Coenzyme A carboxylase 2 (beta)
ENSMUSG00000105107	41.0277	0.510955	0.948205	noDEG	Gm43412	predicted gene 43412
ENSMUSG00000006638	33.6656	0.510939	0.948913	noDEG	Abhd1	abhydrolase domain containing 1
ENSMUSG00000046959	53.7594	0.508503	0.952579	noDEG	Slc26a1	solute carrier family 26 (sulfate transporter), member 1
ENSMUSG00000030173	4.71888	-0.33643	0.961002	noDEG	Klra5	killer cell lectin-like receptor, subfamily A, member 5
ENSMUSG00000042115	648.133	0.456398	0.961002	noDEG	Klhdc8a	kelch domain containing 8A
ENSMUSG00000050963	269.599	0.499739	0.961002	noDEG	Kcns2	K+ voltage-gated channel, subfamily S, 2
ENSMUSG00000054457	13.0234	-0.472546	0.961002	noDEG	9430021M05Rik	RIKEN cDNA 9430021M05 gene
ENSMUSG00000062939	9.03392	-0.419487	0.961002	noDEG	Stat4	signal transducer and activator of transcription 4
ENSMUSG00000073380	9.76295	-0.441702	0.961002	noDEG	Arrdc5	arrestin domain containing 5
ENSMUSG00000038600	31.4253	-0.498255	0.96624	noDEG	Atp6v0a4	ATPase, H+ transporting, lysosomal V0 subunit A4
ENSMUSG00000025375	128.762	0.468232	0.971175	noDEG	Aatk	apoptosis-associated tyrosine kinase
ENSMUSG00000070498	25.4261	-0.500319	0.971949	noDEG	Tmem132b	transmembrane protein 132B
ENSMUSG00000090145	46.84	0.475937	0.971949	noDEG	Ugt1a6b	UDP glucuronosyltransferase 1 family, polypeptide A6B
ENSMUSG00000103585	66.7491	0.492956	0.971949	noDEG	Pcdhgb4	protocadherin gamma subfamily B, 4
ENSMUSG00000105535	14.8065	-0.476875	0.971949	noDEG	Gm43077	predicted gene 43077
ENSMUSG00000072235	10628.6	0.331171	0.978704	noDEG	Tuba1a	tubulin, alpha 1A
ENSMUSG00000078377	721.079	0.504842	0.978704	noDEG	Gm4294	predicted gene 4294
ENSMUSG00000097533	22.5078	-0.4937	0.978704	noDEG	Gm26590	predicted gene, 26590
ENSMUSG00000043556	155.576	0.437679	0.984019	noDEG	Fbxl7	F-box and leucine-rich repeat protein 7
ENSMUSG00000015850	500.691	0.454985	0.985431	noDEG	Adamtsl4	ADAMTS-like 4
ENSMUSG00000091900	22.5869	0.4068	0.985431	noDEG	Gm4353	predicted gene 4353
ENSMUSG00000032788	899.642	0.321146	0.98611	noDEG	Pdxk	pyridoxal (pyridoxine, vitamin B6) kinase
10_qA3_143	372.797	0.0255915	0.999937	noDEG	NA	NA
10_qA3_2592	9.21919	-0.152924	0.999937	noDEG	NA	NA
10_qB4_6488	301.963	-0.0121387	0.999937	noDEG	NA	NA
10_qB5.1_221	1.90077	0.0653323	0.999937	noDEG	NA	NA
10_qB5.1_5404	1.54459	-0.0541903	0.999937	noDEG	NA	NA
10_qC1_117	14.4105	0.0541023	0.999937	noDEG	NA	NA
10_qC1_12816	4301.43	-0.0645679	0.999937	noDEG	NA	NA
10_qC1_2617	3.32035	-0.165667	0.999937	noDEG	NA	NA
10_qC1_875	2.02175	-0.071087	0.999937	noDEG	NA	NA
10_qC2_545	857.675	-0.162763	0.999937	noDEG	NA	NA
11_qB1.3_590	1.91693	-0.116346	0.999937	noDEG	NA	NA
11_qE1_252	22.9307	-0.106348	0.999937	noDEG	NA	NA
11_qE1_3997	3.05533	-0.0666016	0.999937	noDEG	NA	NA
11_qE1_9443	5.22557	-0.14411	0.999937	noDEG	NA	NA
12_qE_7089	2.97952	-0.115874	0.999937	noDEG	NA	NA
13_qA3.1_213	36.7327	-0.0461576	0.999937	noDEG	NA	NA
13_qA3.1_355	1095.23	0.275997	0.999937	noDEG	NA	NA
13_qA5_156	180.216	-0.171108	0.999937	noDEG	NA	NA
13_qA5_208	57.7323	0.166837	0.999937	noDEG	NA	NA
13_qA5_464	11.4398	0.13387	0.999937	noDEG	NA	NA
13_qA5_703	42.6543	0.230314	0.999937	noDEG	NA	NA
13_qA5_967	2.55775	0.0138414	0.999937	noDEG	NA	NA
13_qB1_1517	56.2944	-0.192859	0.999937	noDEG	NA	NA
14_qA3_19970	2.36251	-0.0439126	0.999937	noDEG	NA	NA
14_qA3_2286	2.05918	0.0618604	0.999937	noDEG	NA	NA
14_qA3_284	1.60899	0.0133611	0.999937	noDEG	NA	NA
14_qA3_3095	1.45799	0.0637709	0.999937	noDEG	NA	NA
14_qC1_1261	1.00425	-0.0346241	0.999937	noDEG	NA	NA
15_qD1_4001	19.9364	-0.365586	0.999937	noDEG	NA	NA
15_qD3_14639	2.31175	-0.00531017	0.999937	noDEG	NA	NA
15_qE1_1119	147.033	-0.0878316	0.999937	noDEG	NA	NA
15_qE1_3710	2355.9	-0.197549	0.999937	noDEG	NA	NA
15_qE1_8387	81.5448	0.0721971	0.999937	noDEG	NA	NA
17_qA3.3_26735	15.2254	0.103926	0.999937	noDEG	NA	NA
17_qA3.3_27363	43.796	0.174493	0.999937	noDEG	NA	NA
17_qA3.3_352	12.9057	0.091031	0.999937	noDEG	NA	NA
17_qC_59	1.88856	-0.175618	0.999937	noDEG	NA	NA
17_qE1.1_7037	1.92469	-0.0311445	0.999937	noDEG	NA	NA
18_qE1_1295	5.51011	-0.153441	0.999937	noDEG	NA	NA
18_qE1_36451	2.40847	0.0177584	0.999937	noDEG	NA	NA
19_qC2_1361	22.5224	0.184573	0.999937	noDEG	NA	NA
1_qC1.3_637	121.931	-0.228491	0.999937	noDEG	NA	NA
1_qD_2017	6.44565	-0.225254	0.999937	noDEG	NA	NA
1_qE2.3_2	4.10356	-0.019586	0.999937	noDEG	NA	NA
2_qE1_35981	27.8286	-0.0693892	0.999937	noDEG	NA	NA
2_qE5_4	2540.26	0.177518	0.999937	noDEG	NA	NA
2_qF1_2536	1.47614	-0.0867024	0.999937	noDEG	NA	NA
2_qG3_1029	1.51514	-0.105628	0.999937	noDEG	NA	NA
3_qA2_617	20.0917	0.307391	0.999937	noDEG	NA	NA
3_qA3_2052	1.49566	-0.0209233	0.999937	noDEG	NA	NA
4_qB3_277	3.0494	-0.225954	0.999937	noDEG	NA	NA
4_qB3_639	6.12346	-0.192536	0.999937	noDEG	NA	NA
4_qC5_17839	1.15343	-0.133996	0.999937	noDEG	NA	NA
4_qD2.2_2182	2.02758	-0.154379	0.999937	noDEG	NA	NA
4_qD2.2_349	58.419	-0.0542435	0.999937	noDEG	NA	NA
4_qD3_2082	42.2921	-0.275974	0.999937	noDEG	NA	NA
5_qF_14224	16.621	0.085943	0.999937	noDEG	NA	NA
5_qF_14508	10.9868	0.0196562	0.999937	noDEG	NA	NA
5_qF_4633	17.2626	0.199933	0.999937	noDEG	NA	NA
5_qG2_2301	125.483	0.177181	0.999937	noDEG	NA	NA
5_qG2_950	278.399	0.0638124	0.999937	noDEG	NA	NA
6_qC3_100	68.369	-0.192023	0.999937	noDEG	NA	NA
6_qC3_2394	38.3979	-0.161135	0.999937	noDEG	NA	NA
6_qC3_6258	7.97	-0.197966	0.999937	noDEG	NA	NA
6_qD1_2831	3968.6	-0.112452	0.999937	noDEG	NA	NA
6_qF3_1063	565.981	-0.113234	0.999937	noDEG	NA	NA
6_qF3_28913	5.91503	-0.283081	0.999937	noDEG	NA	NA
6_qF3_3040	958.029	-0.187357	0.999937	noDEG	NA	NA
7_qB5_6255	1.16564	-0.010687	0.999937	noDEG	NA	NA
7_qD1_19431	24.0136	0.404549	0.999937	noDEG	NA	NA
7_qD1_654	13.6917	0.245713	0.999937	noDEG	NA	NA
7_qD2_11976	2.86232	-0.157124	0.999937	noDEG	NA	NA
7_qD2_24830	243.721	-0.200549	0.999937	noDEG	NA	NA
7_qD2_40	6945.65	0.085548	0.999937	noDEG	NA	NA
7_qF3_3125	12.4854	0.25644	0.999937	noDEG	NA	NA
8_qC5_2209	1.7033	-0.159901	0.999937	noDEG	NA	NA
8_qC5_8200	4.33751	-0.205515	0.999937	noDEG	NA	NA
8_qE1_3748	3.59557	-0.0661384	0.999937	noDEG	NA	NA
9_qA1_178	100.572	0.0881413	0.999937	noDEG	NA	NA
9_qA5.3_24188	1.40758	0.082594	0.999937	noDEG	NA	NA
9_qC_10667	37.465	-0.0595057	0.999937	noDEG	NA	NA
9_qC_31469	1.51514	-0.105628	0.999937	noDEG	NA	NA
9_qF4_150	360.304	-0.167036	0.999937	noDEG	NA	NA
ENSMUSG00000000001	7384.85	-0.0036528	0.999937	noDEG	Gnai3	guanine nucleotide binding protein (G protein), alpha inhibiting 3
ENSMUSG00000000028	2531.95	-0.0818508	0.999937	noDEG	Cdc45	cell division cycle 45
ENSMUSG00000000031	19284.5	0.0705958	0.999937	noDEG	H19	H19, imprinted maternally expressed transcript
ENSMUSG00000000037	5088.81	-0.223135	0.999937	noDEG	Scml2	sex comb on midleg-like 2 (Drosophila)
ENSMUSG00000000049	3.1094	-0.0230749	0.999937	noDEG	Apoh	apolipoprotein H
ENSMUSG00000000056	1459.8	0.172985	0.999937	noDEG	Narf	nuclear prelamin A recognition factor
ENSMUSG00000000058	493.916	0.0252912	0.999937	noDEG	Cav2	caveolin 2
ENSMUSG00000000078	2288.37	-0.074082	0.999937	noDEG	Klf6	Kruppel-like factor 6
ENSMUSG00000000085	2136.94	0.0386871	0.999937	noDEG	Scmh1	sex comb on midleg homolog 1
ENSMUSG00000000088	3401.27	-0.0610265	0.999937	noDEG	Cox5a	cytochrome c oxidase subunit Va
ENSMUSG00000000093	1317.33	-0.00144948	0.999937	noDEG	Tbx2	T-box 2
ENSMUSG00000000094	21.7525	-0.149505	0.999937	noDEG	Tbx4	T-box 4
ENSMUSG00000000103	48.1308	-0.0705915	0.999937	noDEG	Zfy2	zinc finger protein 2, Y-linked
ENSMUSG00000000120	235.576	0.462655	0.999937	noDEG	Ngfr	nerve growth factor receptor (TNFR superfamily, member 16)
ENSMUSG00000000126	298.295	-0.14045	0.999937	noDEG	Wnt9a	wingless-type MMTV integration site family, member 9A
ENSMUSG00000000127	850.151	0.0267063	0.999937	noDEG	Fer	fer (fms/fps related) protein kinase
ENSMUSG00000000131	4150.28	-0.0212943	0.999937	noDEG	Xpo6	exportin 6
ENSMUSG00000000134	3722.42	0.0941934	0.999937	noDEG	Tfe3	transcription factor E3
ENSMUSG00000000142	1269.66	0.0581792	0.999937	noDEG	Axin2	axin 2
ENSMUSG00000000148	2131.32	0.0319347	0.999937	noDEG	Brat1	BRCA1-associated ATM activator 1
ENSMUSG00000000149	8376.59	0.112141	0.999937	noDEG	Gna12	guanine nucleotide binding protein, alpha 12
ENSMUSG00000000154	31.6339	-0.21067	0.999937	noDEG	Slc22a18	solute carrier family 22 (organic cation transporter), member 18
ENSMUSG00000000159	21.3186	0.201201	0.999937	noDEG	Igsf5	immunoglobulin superfamily, member 5
ENSMUSG00000000167	80.199	-0.172825	0.999937	noDEG	Pih1d2	PIH1 domain containing 2
ENSMUSG00000000168	1931.4	0.0105783	0.999937	noDEG	Dlat	dihydrolipoamide S-acetyltransferase (E2 component of pyruvate dehydrogenase complex)
ENSMUSG00000000171	3703.51	0.0353258	0.999937	noDEG	Sdhd	succinate dehydrogenase complex, subunit D, integral membrane protein
ENSMUSG00000000184	7091.63	0.181686	0.999937	noDEG	Ccnd2	cyclin D2
ENSMUSG00000000194	2561.83	0.110384	0.999937	noDEG	Gpr107	G protein-coupled receptor 107
ENSMUSG00000000197	330.064	0.169341	0.999937	noDEG	Nalcn	sodium leak channel, non-selective
ENSMUSG00000000202	12.1717	-0.030766	0.999937	noDEG	Btbd17	BTB (POZ) domain containing 17
ENSMUSG00000000204	15.5659	-0.346815	0.999937	noDEG	Slfn4	schlafen 4
ENSMUSG00000000214	2.90507	0.087265	0.999937	noDEG	Th	tyrosine hydroxylase
ENSMUSG00000000215	219.002	-0.0398778	0.999937	noDEG	Ins2	insulin II
ENSMUSG00000000216	1.29865	0.0538817	0.999937	noDEG	Scnn1g	sodium channel, nonvoltage-gated 1 gamma
ENSMUSG00000000223	1606.59	0.247993	0.999937	noDEG	Drp2	dystrophin related protein 2
ENSMUSG00000000244	17.5183	0.210793	0.999937	noDEG	Tspan32	tetraspanin 32
ENSMUSG00000000247	264.849	-0.000809772	0.999937	noDEG	Lhx2	LIM homeobox protein 2
ENSMUSG00000000253	624.488	0.0572009	0.999937	noDEG	Gmpr	guanosine monophosphate reductase
ENSMUSG00000000263	1.02195	0.0463565	0.999937	noDEG	Glra1	glycine receptor, alpha 1 subunit
ENSMUSG00000000266	812.601	0.0589667	0.999937	noDEG	Mid2	midline 2
ENSMUSG00000000275	2779.81	0.100732	0.999937	noDEG	Trim25	tripartite motif-containing 25
ENSMUSG00000000276	1338.42	-0.0192076	0.999937	noDEG	Dgke	diacylglycerol kinase, epsilon
ENSMUSG00000000278	3552.11	0.112955	0.999937	noDEG	Scpep1	serine carboxypeptidase 1
ENSMUSG00000000282	1932.62	0.041546	0.999937	noDEG	Mnt	max binding protein
ENSMUSG00000000290	105.491	0.247553	0.999937	noDEG	Itgb2	integrin beta 2
ENSMUSG00000000295	988.711	0.0211833	0.999937	noDEG	Hddc2	HD domain containing 2
ENSMUSG00000000296	1944.91	0.0996481	0.999937	noDEG	Tpd52l1	tumor protein D52-like 1
ENSMUSG00000000301	372.272	0.0972855	0.999937	noDEG	Pemt	phosphatidylethanolamine N-methyltransferase
ENSMUSG00000000303	255.652	0.422151	0.999937	noDEG	Cdh1	cadherin 1
ENSMUSG00000000305	68.6583	-0.0283263	0.999937	noDEG	Cdh4	cadherin 4
ENSMUSG00000000308	27.4162	-0.221028	0.999937	noDEG	Ckmt1	creatine kinase, mitochondrial 1, ubiquitous
ENSMUSG00000000317	416.651	-0.0273417	0.999937	noDEG	Bcl6b	B cell CLL/lymphoma 6, member B
ENSMUSG00000000320	94.0118	-0.208735	0.999937	noDEG	Alox12	arachidonate 12-lipoxygenase
ENSMUSG00000000325	2045.81	-0.0640443	0.999937	noDEG	Arvcf	armadillo repeat gene deleted in velocardiofacial syndrome
ENSMUSG00000000326	1777.1	0.105993	0.999937	noDEG	Comt	catechol-O-methyltransferase
ENSMUSG00000000339	1537.38	-0.179003	0.999937	noDEG	Rtca	RNA 3'-terminal phosphate cyclase
ENSMUSG00000000340	952.129	-0.000163106	0.999937	noDEG	Dbt	dihydrolipoamide branched chain transacylase E2
ENSMUSG00000000346	8802.29	0.0115639	0.999937	noDEG	Dazap2	DAZ associated protein 2
ENSMUSG00000000355	426.724	0.158915	0.999937	noDEG	Mcts1	malignant T cell amplified sequence 1
ENSMUSG00000000359	520.946	0.170822	0.999937	noDEG	Rem1	rad and gem related GTP binding protein 1
ENSMUSG00000000365	2758.19	-0.140112	0.999937	noDEG	Rnf17	ring finger protein 17
ENSMUSG00000000374	2370.28	0.0621712	0.999937	noDEG	Trappc10	trafficking protein particle complex 10
ENSMUSG00000000378	2632.49	-0.034502	0.999937	noDEG	Ccm2	cerebral cavernous malformation 2
ENSMUSG00000000381	2.06658	-0.0755433	0.999937	noDEG	Wap	whey acidic protein
ENSMUSG00000000384	2525.43	-0.020759	0.999937	noDEG	Tbrg4	transforming growth factor beta regulated gene 4
ENSMUSG00000000385	6.94813	0.0531158	0.999937	noDEG	Tmprss2	transmembrane protease, serine 2
ENSMUSG00000000386	11.4801	-0.059964	0.999937	noDEG	Mx1	MX dynamin-like GTPase 1
ENSMUSG00000000392	48.5718	-0.1846	0.999937	noDEG	Fap	fibroblast activation protein
ENSMUSG00000000394	1.0562	0.0692157	0.999937	noDEG	Gcg	glucagon
ENSMUSG00000000399	4857.6	-0.121294	0.999937	noDEG	Ndufa9	NADH dehydrogenase (ubiquinone) 1 alpha subcomplex, 9
ENSMUSG00000000402	164.651	-0.211767	0.999937	noDEG	Egfl6	EGF-like-domain, multiple 6
ENSMUSG00000000409	131.288	-0.0420909	0.999937	noDEG	Lck	lymphocyte protein tyrosine kinase
ENSMUSG00000000411	19.5532	-0.175867	0.999937	noDEG	Tssk3	testis-specific serine kinase 3
ENSMUSG00000000416	160.023	0.0316795	0.999937	noDEG	Cttnbp2	cortactin binding protein 2
ENSMUSG00000000420	10536.3	0.00787848	0.999937	noDEG	Galnt1	UDP-N-acetyl-alpha-D-galactosamine:polypeptide N-acetylgalactosaminyltransferase 1
ENSMUSG00000000439	2048.56	-0.0406324	0.999937	noDEG	Mkrn2	makorin, ring finger protein, 2
ENSMUSG00000000440	180.692	-0.133939	0.999937	noDEG	Pparg	peroxisome proliferator activated receptor gamma
ENSMUSG00000000441	3033.84	0.0174849	0.999937	noDEG	Raf1	v-raf-leukemia viral oncogene 1
ENSMUSG00000000486	173.653	-0.24472	0.999937	noDEG	2017-09-01	septin 1
ENSMUSG00000000489	672.146	-0.174008	0.999937	noDEG	Pdgfb	platelet derived growth factor, B polypeptide
ENSMUSG00000000530	1689.51	0.185734	0.999937	noDEG	Acvrl1	activin A receptor, type II-like 1
ENSMUSG00000000531	686.791	0.0877889	0.999937	noDEG	Grasp	GRP1 (general receptor for phosphoinositides 1)-associated scaffold protein
ENSMUSG00000000532	2014.41	0.305091	0.999937	noDEG	Acvr1b	activin A receptor, type 1B
ENSMUSG00000000538	3218.89	0.146954	0.999937	noDEG	Tom1l2	target of myb1-like 2 (chicken)
ENSMUSG00000000544	6.70695	0.154021	0.999937	noDEG	Gpa33	glycoprotein A33 (transmembrane)
ENSMUSG00000000552	1952.35	0.157507	0.999937	noDEG	Zfp385a	zinc finger protein 385A
ENSMUSG00000000555	736.26	0.318376	0.999937	noDEG	Itga5	integrin alpha 5 (fibronectin receptor alpha)
ENSMUSG00000000560	4.65171	0.100763	0.999937	noDEG	Gabra2	gamma-aminobutyric acid (GABA) A receptor, subunit alpha 2
ENSMUSG00000000561	2370.47	-0.07504	0.999937	noDEG	Wdr77	WD repeat domain 77
ENSMUSG00000000562	1.95192	0.0359909	0.999937	noDEG	Adora3	adenosine A3 receptor
ENSMUSG00000000563	8159.21	-0.123835	0.999937	noDEG	Atp5f1	ATP synthase, H+ transporting, mitochondrial F0 complex, subunit B1
ENSMUSG00000000567	5207.73	0.0331301	0.999937	noDEG	Sox9	SRY (sex determining region Y)-box 9
ENSMUSG00000000568	7301.4	-0.0945238	0.999937	noDEG	Hnrnpd	heterogeneous nuclear ribonucleoprotein D
ENSMUSG00000000579	113.327	-0.23069	0.999937	noDEG	Dynlt1c	dynein light chain Tctex-type 1C
ENSMUSG00000000581	1901.09	-0.0673877	0.999937	noDEG	C1d	C1D nuclear receptor co-repressor
ENSMUSG00000000594	15631.9	0.113584	0.999937	noDEG	Gm2a	GM2 ganglioside activator protein
ENSMUSG00000000600	1790.9	0.0293254	0.999937	noDEG	Krit1	KRIT1, ankyrin repeat containing
ENSMUSG00000000605	1843.92	0.256983	0.999937	noDEG	Clcn4	chloride channel, voltage-sensitive 4
ENSMUSG00000000627	503.733	-0.133282	0.999937	noDEG	Sema4f	sema domain, immunoglobulin domain (Ig), TM domain, and short cytoplasmic domain
ENSMUSG00000000628	5735.04	0.220683	0.999937	noDEG	Hk2	hexokinase 2
ENSMUSG00000000631	6493.7	0.239147	0.999937	noDEG	Myo18a	myosin XVIIIA
ENSMUSG00000000632	129.254	-0.106711	0.999937	noDEG	Sez6	seizure related gene 6
ENSMUSG00000000673	17.6453	0.281133	0.999937	noDEG	Haao	3-hydroxyanthranilate 3,4-dioxygenase
ENSMUSG00000000682	49.0141	0.00748696	0.999937	noDEG	Cd52	CD52 antigen
ENSMUSG00000000686	17.7688	-0.0251684	0.999937	noDEG	Abhd15	abhydrolase domain containing 15
ENSMUSG00000000690	31.6596	-0.0471337	0.999937	noDEG	Hoxb6	homeobox B6
ENSMUSG00000000693	638.103	0.302326	0.999937	noDEG	Loxl3	lysyl oxidase-like 3
ENSMUSG00000000706	13.4546	0.110271	0.999937	noDEG	Btn1a1	butyrophilin, subfamily 1, member A1
ENSMUSG00000000708	2051.44	0.200625	0.999937	noDEG	Kat2b	K(lysine) acetyltransferase 2B
ENSMUSG00000000711	5254.87	0.107507	0.999937	noDEG	Rab5b	RAB5B, member RAS oncogene family
ENSMUSG00000000730	78.3592	0.198785	0.999937	noDEG	Dnmt3l	DNA (cytosine-5-)-methyltransferase 3-like
ENSMUSG00000000731	4.68933	-0.0114097	0.999937	noDEG	Aire	autoimmune regulator (autoimmune polyendocrinopathy candidiasis ectodermal dystrophy)
ENSMUSG00000000732	550.57	0.419412	0.999937	noDEG	Icosl	icos ligand
ENSMUSG00000000738	2256.91	-0.0452122	0.999937	noDEG	Spg7	SPG7, paraplegin matrix AAA peptidase subunit
ENSMUSG00000000739	158.531	-0.10407	0.999937	noDEG	Sult5a1	sulfotransferase family 5A, member 1
ENSMUSG00000000740	32887	-0.200249	0.999937	noDEG	Rpl13	ribosomal protein L13
ENSMUSG00000000743	6804.98	-0.0827433	0.999937	noDEG	Chmp1a	charged multivesicular body protein 1A
ENSMUSG00000000751	4425.1	0.0526534	0.999937	noDEG	Rpa1	replication protein A1
ENSMUSG00000000753	2351.36	0.125138	0.999937	noDEG	Serpinf1	serine (or cysteine) peptidase inhibitor, clade F, member 1
ENSMUSG00000000759	2698.63	0.0671073	0.999937	noDEG	Tubgcp3	tubulin, gamma complex associated protein 3
ENSMUSG00000000766	1.03845	-0.0336207	0.999937	noDEG	Oprm1	opioid receptor, mu 1
ENSMUSG00000000776	2284.68	-0.0816298	0.999937	noDEG	Polr3d	polymerase (RNA) III (DNA directed) polypeptide D
ENSMUSG00000000782	3657.96	-0.0575774	0.999937	noDEG	Tcf7	transcription factor 7, T cell specific
ENSMUSG00000000787	9522.78	0.0217959	0.999937	noDEG	Ddx3x	DEAD/H (Asp-Glu-Ala-Asp/His) box polypeptide 3, X-linked
ENSMUSG00000000791	63.9519	-0.00498958	0.999937	noDEG	Il12rb1	interleukin 12 receptor, beta 1
ENSMUSG00000000792	69.1024	0.0991794	0.999937	noDEG	Slc5a5	solute carrier family 5 (sodium iodide symporter), member 5
ENSMUSG00000000794	133.816	0.141945	0.999937	noDEG	Kcnn3	potassium intermediate/small conductance calcium-activated channel, subfamily N, member 3
ENSMUSG00000000804	4876.37	-0.0934415	0.999937	noDEG	Usp32	ubiquitin specific peptidase 32
ENSMUSG00000000805	24.0853	-0.095072	0.999937	noDEG	Car4	carbonic anhydrase 4
ENSMUSG00000000811	3226.96	-0.0400703	0.999937	noDEG	Txnrd3	thioredoxin reductase 3
ENSMUSG00000000817	4.33301	-0.324826	0.999937	noDEG	Fasl	Fas ligand (TNF superfamily, member 6)
ENSMUSG00000000823	3630.91	0.165067	0.999937	noDEG	Zfp512b	zinc finger protein 512B
ENSMUSG00000000826	6105.04	0.134173	0.999937	noDEG	Dnajc5	DnaJ heat shock protein family (Hsp40) member C5
ENSMUSG00000000827	3930.04	0.055569	0.999937	noDEG	Tpd52l2	tumor protein D52-like 2
ENSMUSG00000000838	4401.13	-0.119288	0.999937	noDEG	Fmr1	fragile X mental retardation syndrome 1
ENSMUSG00000000861	67.3916	0.0908468	0.999937	noDEG	Bcl11a	B cell CLL/lymphoma 11A (zinc finger protein)
ENSMUSG00000000869	57.3716	0.0302627	0.999937	noDEG	Il4	interleukin 4
ENSMUSG00000000876	850.536	-0.060206	0.999937	noDEG	Pxmp4	peroxisomal membrane protein 4
ENSMUSG00000000881	641.07	-0.0237076	0.999937	noDEG	Dlg3	discs, large homolog 3 (Drosophila)
ENSMUSG00000000884	450.885	-0.105822	0.999937	noDEG	Gnb1l	guanine nucleotide binding protein (G protein), beta polypeptide 1-like
ENSMUSG00000000889	1.15788	-0.0655534	0.999937	noDEG	Dbh	dopamine beta hydroxylase
ENSMUSG00000000901	3170.88	0.211405	0.999937	noDEG	Mmp11	matrix metallopeptidase 11
ENSMUSG00000000902	3374.66	0.0539821	0.999937	noDEG	Smarcb1	SWI/SNF related, matrix associated, actin dependent regulator of chromatin, subfamily b, member 1
ENSMUSG00000000903	57.1708	-0.040808	0.999937	noDEG	Vpreb3	pre-B lymphocyte gene 3
ENSMUSG00000000915	1221.86	-0.149287	0.999937	noDEG	Hip1r	huntingtin interacting protein 1 related
ENSMUSG00000000916	1700.56	0.0162462	0.999937	noDEG	Nsun5	NOL1/NOP2/Sun domain family, member 5
ENSMUSG00000000934	849.45	-0.157912	0.999937	noDEG	Top1mt	DNA topoisomerase 1, mitochondrial
ENSMUSG00000000938	16.3513	0.0456892	0.999937	noDEG	Hoxa10	homeobox A10
ENSMUSG00000000942	32.8124	0.355319	0.999937	noDEG	Hoxa4	homeobox A4
ENSMUSG00000000948	57.9672	0.150979	0.999937	noDEG	Gm38393	predicted gene, 38393
ENSMUSG00000000957	8267.4	0.241125	0.999937	noDEG	Mmp14	matrix metallopeptidase 14 (membrane-inserted)
ENSMUSG00000000958	183.278	0.0892967	0.999937	noDEG	Slc7a7	solute carrier family 7 (cationic amino acid transporter, y+ system), member 7
ENSMUSG00000000959	2969.72	0.0424721	0.999937	noDEG	Oxa1l	oxidase assembly 1-like
ENSMUSG00000000976	1014.75	0.104797	0.999937	noDEG	Heatr6	HEAT repeat containing 6
ENSMUSG00000000982	1.51222	-0.0475699	0.999937	noDEG	Ccl3	chemokine (C-C motif) ligand 3
ENSMUSG00000000983	46.6769	0.147441	0.999937	noDEG	Wfdc18	WAP four-disulfide core domain 18
ENSMUSG00000001016	4816.66	0.0370709	0.999937	noDEG	Ilf2	interleukin enhancer binding factor 2
ENSMUSG00000001017	8113.56	0.0200672	0.999937	noDEG	Chtop	chromatin target of PRMT1
ENSMUSG00000001018	1784.74	0.00196604	0.999937	noDEG	Snapin	SNAP-associated protein
ENSMUSG00000001020	56.3766	-0.0839543	0.999937	noDEG	S100a4	S100 calcium binding protein A4
ENSMUSG00000001021	3.3994	0.0319762	0.999937	noDEG	S100a3	S100 calcium binding protein A3
ENSMUSG00000001025	1276.71	-0.209908	0.999937	noDEG	S100a6	S100 calcium binding protein A6 (calcyclin)
ENSMUSG00000001027	10.3977	-0.176888	0.999937	noDEG	Scn4a	sodium channel, voltage-gated, type IV, alpha
ENSMUSG00000001029	66.652	-0.0454894	0.999937	noDEG	Icam2	intercellular adhesion molecule 2
ENSMUSG00000001034	2521.17	0.0192467	0.999937	noDEG	Mapk7	mitogen-activated protein kinase 7
ENSMUSG00000001036	3626.99	-0.0314386	0.999937	noDEG	Epn2	epsin 2
ENSMUSG00000001039	437.812	0.254242	0.999937	noDEG	B9d1	B9 protein domain 1
ENSMUSG00000001052	2038.62	0.128345	0.999937	noDEG	Sec24b	Sec24 related gene family, member B (S. cerevisiae)
ENSMUSG00000001053	1277.87	0.0475864	0.999937	noDEG	N4bp3	NEDD4 binding protein 3
ENSMUSG00000001054	2659.17	0.126572	0.999937	noDEG	Rmnd5b	required for meiotic nuclear division 5 homolog B
ENSMUSG00000001056	4103.61	-0.0830509	0.999937	noDEG	Nhp2	NHP2 ribonucleoprotein
ENSMUSG00000001062	974.15	-0.00461742	0.999937	noDEG	Vps9d1	VPS9 domain containing 1
ENSMUSG00000001065	821.783	0.11597	0.999937	noDEG	Zfp276	zinc finger protein (C2H2 type) 276
ENSMUSG00000001076	4.06883	0.108312	0.999937	noDEG	C1ql4	complement component 1, q subcomponent-like 4
ENSMUSG00000001082	1163.99	0.0905101	0.999937	noDEG	Mfsd10	major facilitator superfamily domain containing 10
ENSMUSG00000001089	2888.18	-0.075767	0.999937	noDEG	Luzp1	leucine zipper protein 1
ENSMUSG00000001095	45.12	0.0701658	0.999937	noDEG	Slc13a2	solute carrier family 13 (sodium-dependent dicarboxylate transporter), member 2
ENSMUSG00000001098	3113.65	0.0211994	0.999937	noDEG	Kctd10	potassium channel tetramerisation domain containing 10
ENSMUSG00000001100	4043.29	-0.0308018	0.999937	noDEG	Poldip2	polymerase (DNA-directed), delta interacting protein 2
ENSMUSG00000001105	1900.84	0.0828601	0.999937	noDEG	Ift20	intraflagellar transport 20
ENSMUSG00000001119	20247.8	0.279636	0.999937	noDEG	Col6a1	collagen, type VI, alpha 1
ENSMUSG00000001120	929.776	-0.00500402	0.999937	noDEG	Pcbp3	poly(rC) binding protein 3
ENSMUSG00000001123	721.648	-0.105168	0.999937	noDEG	Lgals9	lectin, galactose binding, soluble 9
ENSMUSG00000001127	2053.29	0.187118	0.999937	noDEG	Araf	Araf proto-oncogene, serine/threonine kinase
ENSMUSG00000001128	294.332	0.0796947	0.999937	noDEG	Cfp	complement factor properdin
ENSMUSG00000001131	265.929	0.0620774	0.999937	noDEG	Timp1	tissue inhibitor of metalloproteinase 1
ENSMUSG00000001134	663.309	-0.0759411	0.999937	noDEG	Uxt	ubiquitously expressed transcript
ENSMUSG00000001138	2115.59	-0.0404035	0.999937	noDEG	Cnnm3	cyclin M3
ENSMUSG00000001150	3844.42	0.0408662	0.999937	noDEG	Mcm3ap	minichromosome maintenance complex component 3 associated protein
ENSMUSG00000001151	3274.06	0.141904	0.999937	noDEG	Pcnt	pericentrin (kendrin)
ENSMUSG00000001155	8.70855	-0.0152971	0.999937	noDEG	Ftcd	formiminotransferase cyclodeaminase
ENSMUSG00000001156	2110.94	0.103703	0.999937	noDEG	Mxd1	MAX dimerization protein 1
ENSMUSG00000001157	1586.27	-0.201119	0.999937	noDEG	Gmcl1	germ cell-less, spermatogenesis associated 1
ENSMUSG00000001158	1576.38	-0.0642967	0.999937	noDEG	Snrnp27	small nuclear ribonucleoprotein 27 (U4/U6.U5)
ENSMUSG00000001166	124.798	-0.206344	0.999937	noDEG	Oas1c	2'-5' oligoadenylate synthetase 1C
ENSMUSG00000001173	1999.95	0.167968	0.999937	noDEG	Ocrl	OCRL, inositol polyphosphate-5-phosphatase
ENSMUSG00000001175	14303.9	0.113527	0.999937	noDEG	Calm1	calmodulin 1
ENSMUSG00000001211	4429.73	0.269065	0.999937	noDEG	Agpat3	1-acylglycerol-3-phosphate O-acyltransferase 3
ENSMUSG00000001225	27.1213	-0.257893	0.999937	noDEG	Slc26a3	solute carrier family 26, member 3
ENSMUSG00000001227	552.423	0.187089	0.999937	noDEG	Sema6b	sema domain, transmembrane domain (TM), and cytoplasmic domain, (semaphorin) 6B
ENSMUSG00000001229	1011.98	0.259501	0.999937	noDEG	Dpp9	dipeptidylpeptidase 9
ENSMUSG00000001240	819.808	0.0310061	0.999937	noDEG	Ramp2	receptor (calcitonin) activity modifying protein 2
ENSMUSG00000001247	4857.79	0.1001	0.999937	noDEG	Lsr	lipolysis stimulated lipoprotein receptor
ENSMUSG00000001248	2501.08	0.347879	0.999937	noDEG	Gramd1a	GRAM domain containing 1A
ENSMUSG00000001249	28.1406	0.0505488	0.999937	noDEG	Hpn	hepsin
ENSMUSG00000001260	2.97313	-0.0262628	0.999937	noDEG	Gabrg1	gamma-aminobutyric acid (GABA) A receptor, subunit gamma 1
ENSMUSG00000001270	1665.28	0.0228844	0.999937	noDEG	Ckb	creatine kinase, brain
ENSMUSG00000001280	5046.88	0.0879404	0.999937	noDEG	Sp1	trans-acting transcription factor 1
ENSMUSG00000001281	85.4805	-0.213968	0.999937	noDEG	Itgb7	integrin beta 7
ENSMUSG00000001285	1061.15	-0.0793663	0.999937	noDEG	Myg1	melanocyte proliferating gene 1
ENSMUSG00000001288	1470.67	0.084344	0.999937	noDEG	Rarg	retinoic acid receptor, gamma
ENSMUSG00000001289	6044.25	-0.0346552	0.999937	noDEG	Pfdn5	prefoldin 5
ENSMUSG00000001300	465.432	-0.12012	0.999937	noDEG	Efnb2	ephrin B2
ENSMUSG00000001305	1094.78	-0.0223735	0.999937	noDEG	Rrp15	ribosomal RNA processing 15 homolog (S. cerevisiae)
ENSMUSG00000001313	10453.3	-0.0408961	0.999937	noDEG	Rnd2	Rho family GTPase 2
ENSMUSG00000001323	1225.9	0.129252	0.999937	noDEG	Srr	serine racemase
ENSMUSG00000001333	227.303	0.160678	0.999937	noDEG	Sync	syncoilin
ENSMUSG00000001334	8927.23	0.0468465	0.999937	noDEG	Fndc5	fibronectin type III domain containing 5
ENSMUSG00000001348	258.292	-0.309911	0.999937	noDEG	Acp5	acid phosphatase 5, tartrate resistant
ENSMUSG00000001349	1479.2	-0.0385669	0.999937	noDEG	Cnn1	calponin 1
ENSMUSG00000001366	2151.36	0.0420432	0.999937	noDEG	Fbxo9	f-box protein 9
ENSMUSG00000001376	1990.24	-0.0487227	0.999937	noDEG	Vps50	VPS50 EARP/GARPII complex subunit
ENSMUSG00000001380	2972.02	-0.0877805	0.999937	noDEG	Hars	histidyl-tRNA synthetase
ENSMUSG00000001383	3478.13	-0.0420154	0.999937	noDEG	Zmat2	zinc finger, matrin type 2
ENSMUSG00000001403	1206.61	-0.189995	0.999937	noDEG	Ube2c	ubiquitin-conjugating enzyme E2C
ENSMUSG00000001415	4996.96	0.0131001	0.999937	noDEG	Smg5	Smg-5 homolog, nonsense mediated mRNA decay factor (C. elegans)
ENSMUSG00000001416	13087.7	0.0220768	0.999937	noDEG	Cct3	chaperonin containing Tcp1, subunit 3 (gamma)
ENSMUSG00000001418	1523.42	0.220506	0.999937	noDEG	Glmp	glycosylated lysosomal membrane protein
ENSMUSG00000001419	4190.34	0.10978	0.999937	noDEG	Mef2d	myocyte enhancer factor 2D
ENSMUSG00000001420	72.1597	0.257868	0.999937	noDEG	Tmem79	transmembrane protein 79
ENSMUSG00000001424	6337.26	0.0874789	0.999937	noDEG	Snd1	staphylococcal nuclease and tudor domain containing 1
ENSMUSG00000001435	18754.5	0.126792	0.999937	noDEG	Col18a1	collagen, type XVIII, alpha 1
ENSMUSG00000001436	696.757	-0.0213925	0.999937	noDEG	Slc19a1	solute carrier family 19 (folate transporter), member 1
ENSMUSG00000001440	12199	0.0496219	0.999937	noDEG	Kpnb1	karyopherin (importin) beta 1
ENSMUSG00000001441	2690.57	-0.00518724	0.999937	noDEG	Npepps	aminopeptidase puromycin sensitive
ENSMUSG00000001444	21.4053	-0.235544	0.999937	noDEG	Tbx21	T-box 21
ENSMUSG00000001445	2284.1	0.0225276	0.999937	noDEG	Mrpl10	mitochondrial ribosomal protein L10
ENSMUSG00000001467	2241.49	0.0578501	0.999937	noDEG	Cyp51	cytochrome P450, family 51
ENSMUSG00000001472	11266.2	0.0372559	0.999937	noDEG	Tcf25	transcription factor 25 (basic helix-loop-helix)
ENSMUSG00000001473	1794.27	0.247523	0.999937	noDEG	Tubb6	tubulin, beta 6 class V
ENSMUSG00000001482	1385.31	0.0783719	0.999937	noDEG	Def8	differentially expressed in FDCP 8
ENSMUSG00000001493	299.686	-0.228849	0.999937	noDEG	Meox1	mesenchyme homeobox 1
ENSMUSG00000001494	7.87031	-0.0430086	0.999937	noDEG	Sost	sclerostin
ENSMUSG00000001497	9.68536	-0.0951835	0.999937	noDEG	Pax9	paired box 9
ENSMUSG00000001504	37.2287	0.157891	0.999937	noDEG	Irx2	Iroquois related homeobox 2 (Drosophila)
ENSMUSG00000001506	43886.9	0.0896779	0.999937	noDEG	Col1a1	collagen, type I, alpha 1
ENSMUSG00000001507	703.57	0.20167	0.999937	noDEG	Itga3	integrin alpha 3
ENSMUSG00000001508	7.24436	-0.112299	0.999937	noDEG	Sgca	sarcoglycan, alpha (dystrophin-associated glycoprotein)
ENSMUSG00000001510	109.501	0.176663	0.999937	noDEG	Dlx3	distal-less homeobox 3
ENSMUSG00000001517	2642.31	-0.178942	0.999937	noDEG	Foxm1	forkhead box M1
ENSMUSG00000001518	1087.81	0.0181221	0.999937	noDEG	Itfg2	integrin alpha FG-GAP repeat containing 2
ENSMUSG00000001520	279.715	-0.0882867	0.999937	noDEG	Nrip2	nuclear receptor interacting protein 2
ENSMUSG00000001521	2354.91	0.105895	0.999937	noDEG	Tulp3	tubby-like protein 3
ENSMUSG00000001524	1339.44	-0.126741	0.999937	noDEG	Gtf2h4	general transcription factor II H, polypeptide 4
ENSMUSG00000001525	29977	0.125986	0.999937	noDEG	Tubb5	tubulin, beta 5 class I
ENSMUSG00000001542	820.111	-0.187895	0.999937	noDEG	Ell2	elongation factor RNA polymerase II 2
ENSMUSG00000001552	2354.73	0.122863	0.999937	noDEG	Jup	junction plakoglobin
ENSMUSG00000001555	4023.36	0.0737538	0.999937	noDEG	Fkbp10	FK506 binding protein 10
ENSMUSG00000001558	53.5414	-0.430874	0.999937	noDEG	Klhl10	kelch-like 10
ENSMUSG00000001566	5.24374	-0.121801	0.999937	noDEG	Mnx1	motor neuron and pancreas homeobox 1
ENSMUSG00000001569	2500.33	-0.0586194	0.999937	noDEG	Nom1	nucleolar protein with MIF4G domain 1
ENSMUSG00000001576	3749.14	0.0353609	0.999937	noDEG	Ergic1	endoplasmic reticulum-golgi intermediate compartment (ERGIC) 1
ENSMUSG00000001583	18.6185	-0.331831	0.999937	noDEG	Tnk1	tyrosine kinase, non-receptor, 1
ENSMUSG00000001588	73.7051	0.0507154	0.999937	noDEG	Acap1	ArfGAP with coiled-coil, ankyrin repeat and PH domains 1
ENSMUSG00000001604	342.853	-0.277122	0.999937	noDEG	Tcea3	transcription elongation factor A (SII), 3
ENSMUSG00000001627	1873.82	-0.039364	0.999937	noDEG	Ifrd1	interferon-related developmental regulator 1
ENSMUSG00000001630	2300.52	-0.0764848	0.999937	noDEG	Stk38l	serine/threonine kinase 38 like
ENSMUSG00000001632	3108.52	-0.0154598	0.999937	noDEG	Brpf1	bromodomain and PHD finger containing, 1
ENSMUSG00000001642	18414.5	0.0435859	0.999937	noDEG	Akr1b3	aldo-keto reductase family 1, member B3 (aldose reductase)
ENSMUSG00000001655	8.6251	0.0981431	0.999937	noDEG	Hoxc13	homeobox C13
ENSMUSG00000001656	3.38798	0.0696013	0.999937	noDEG	Hoxc11	homeobox C11
ENSMUSG00000001657	160.903	-0.16751	0.999937	noDEG	Hoxc8	homeobox C8
ENSMUSG00000001661	186.346	-0.0421191	0.999937	noDEG	Hoxc6	homeobox C6
ENSMUSG00000001663	630.471	-0.162192	0.999937	noDEG	Gstt1	glutathione S-transferase, theta 1
ENSMUSG00000001665	312.85	0.231534	0.999937	noDEG	Gstt3	glutathione S-transferase, theta 3
ENSMUSG00000001666	588.687	0.0705091	0.999937	noDEG	Ddt	D-dopachrome tautomerase
ENSMUSG00000001670	8.21974	-0.126223	0.999937	noDEG	Tat	tyrosine aminotransferase
ENSMUSG00000001672	11.0476	-0.157107	0.999937	noDEG	Marveld3	MARVEL (membrane-associating) domain containing 3
ENSMUSG00000001674	3067.36	0.015816	0.999937	noDEG	Ddx18	DEAD (Asp-Glu-Ala-Asp) box polypeptide 18
ENSMUSG00000001687	3852.08	-0.0327188	0.999937	noDEG	Ubl3	ubiquitin-like 3
ENSMUSG00000001700	729.955	0.0812172	0.999937	noDEG	Gramd3	GRAM domain containing 3
ENSMUSG00000001707	1667.48	-0.160238	0.999937	noDEG	Eef1e1	eukaryotic translation elongation factor 1 epsilon 1
ENSMUSG00000001729	10077.9	0.0268728	0.999937	noDEG	Akt1	thymoma viral proto-oncogene 1
ENSMUSG00000001739	83.5887	-0.374505	0.999937	noDEG	Cldn15	claudin 15
ENSMUSG00000001741	104.818	-0.115594	0.999937	noDEG	Il16	interleukin 16
ENSMUSG00000001750	651.569	0.280355	0.999937	noDEG	Tcirg1	T cell, immune regulator 1, ATPase, H+ transporting, lysosomal V0 protein A3
ENSMUSG00000001751	1198.29	0.179984	0.999937	noDEG	Naglu	alpha-N-acetylglucosaminidase (Sanfilippo disease IIIB)
ENSMUSG00000001755	1639.59	0.0832411	0.999937	noDEG	Coasy	Coenzyme A synthase
ENSMUSG00000001761	6060.78	0.272961	0.999937	noDEG	Smo	smoothened, frizzled class receptor
ENSMUSG00000001763	723.621	-0.16887	0.999937	noDEG	Tspan33	tetraspanin 33
ENSMUSG00000001767	2030.44	-0.150339	0.999937	noDEG	Crnkl1	Crn, crooked neck-like 1 (Drosophila)
ENSMUSG00000001768	1809.23	-0.0254703	0.999937	noDEG	Rin2	Ras and Rab interactor 2
ENSMUSG00000001773	24.9904	-0.0180568	0.999937	noDEG	Folh1	folate hydrolase 1
ENSMUSG00000001774	1596.2	0.129086	0.999937	noDEG	Chordc1	cysteine and histidine-rich domain (CHORD)-containing, zinc-binding protein 1
ENSMUSG00000001783	8055.86	-0.0978416	0.999937	noDEG	Rtcb	RNA 2',3'-cyclic phosphate and 5'-OH ligase
ENSMUSG00000001785	2907.6	-0.127639	0.999937	noDEG	Pwp1	PWP1 homolog, endonuclein
ENSMUSG00000001786	1454.78	-0.105613	0.999937	noDEG	Fbxo7	F-box protein 7
ENSMUSG00000001794	14296.2	0.0921317	0.999937	noDEG	Capns1	calpain, small subunit 1
ENSMUSG00000001802	592.31	0.316542	0.999937	noDEG	Lrp3	low density lipoprotein receptor-related protein 3
ENSMUSG00000001815	3.17513	-0.273219	0.999937	noDEG	Evx2	even-skipped homeobox 2
ENSMUSG00000001827	1805.38	0.110817	0.999937	noDEG	Folr1	folate receptor 1 (adult)
ENSMUSG00000001829	2910.19	0.0719504	0.999937	noDEG	Clpb	ClpB caseinolytic peptidase B
ENSMUSG00000001833	5654.52	0.0155226	0.999937	noDEG	2017-09-07	septin 7
ENSMUSG00000001844	1488.3	-0.028206	0.999937	noDEG	Zdhhc4	zinc finger, DHHC domain containing 4
ENSMUSG00000001847	7792.09	0.0155652	0.999937	noDEG	Rac1	RAS-related C3 botulinum substrate 1
ENSMUSG00000001855	3478.96	0.0510995	0.999937	noDEG	Nup214	nucleoporin 214
ENSMUSG00000001864	454.462	-0.2459	0.999937	noDEG	Aif1l	allograft inflammatory factor 1-like
ENSMUSG00000001865	23.7697	0.26072	0.999937	noDEG	Cpa3	carboxypeptidase A3, mast cell
ENSMUSG00000001870	2587.69	0.251483	0.999937	noDEG	Ltbp1	latent transforming growth factor beta binding protein 1
ENSMUSG00000001891	3054.24	-0.0129808	0.999937	noDEG	Ugp2	UDP-glucose pyrophosphorylase 2
ENSMUSG00000001901	45.496	0.0900932	0.999937	noDEG	Kcnh6	potassium voltage-gated channel, subfamily H (eag-related), member 6
ENSMUSG00000001909	2822.86	-0.090213	0.999937	noDEG	Trmt1	tRNA methyltransferase 1
ENSMUSG00000001910	7990.83	0.0589236	0.999937	noDEG	Nacc1	nucleus accumbens associated 1, BEN and BTB (POZ) domain containing
ENSMUSG00000001911	6883.55	0.119147	0.999937	noDEG	Nfix	nuclear factor I/X
ENSMUSG00000001918	1754.01	0.219647	0.999937	noDEG	Slc1a5	solute carrier family 1 (neutral amino acid transporter), member 5
ENSMUSG00000001924	16467.7	0.188805	0.999937	noDEG	Uba1	ubiquitin-like modifier activating enzyme 1
ENSMUSG00000001930	390.548	0.153713	0.999937	noDEG	Vwf	Von Willebrand factor
ENSMUSG00000001942	1901.29	0.224053	0.999937	noDEG	Siae	sialic acid acetylesterase
ENSMUSG00000001943	9.50884	0.119493	0.999937	noDEG	Vsig2	V-set and immunoglobulin domain containing 2
ENSMUSG00000001946	336.841	0.0938617	0.999937	noDEG	Esam	endothelial cell-specific adhesion molecule
ENSMUSG00000001948	373.746	-0.248652	0.999937	noDEG	Spa17	sperm autoantigenic protein 17
ENSMUSG00000001962	1395.72	0.00112788	0.999937	noDEG	Fam50a	family with sequence similarity 50, member A
ENSMUSG00000001964	2149.32	0.102663	0.999937	noDEG	Emd	emerin
ENSMUSG00000001983	414.413	0.212376	0.999937	noDEG	Taco1	translational activator of mitochondrially encoded cytochrome c oxidase I
ENSMUSG00000001985	442.596	-0.407167	0.999937	noDEG	Grik3	glutamate receptor, ionotropic, kainate 3
ENSMUSG00000001986	358.136	0.0621023	0.999937	noDEG	Gria3	glutamate receptor, ionotropic, AMPA3 (alpha 3)
ENSMUSG00000001988	13.3121	-0.0978395	0.999937	noDEG	Npas1	neuronal PAS domain protein 1
ENSMUSG00000001995	1597.09	0.200004	0.999937	noDEG	Sipa1l2	signal-induced proliferation-associated 1 like 2
ENSMUSG00000001998	1075.87	0.0220305	0.999937	noDEG	Ap4e1	adaptor-related protein complex AP-4, epsilon 1
ENSMUSG00000001999	1121.71	0.0322242	0.999937	noDEG	Blvra	biliverdin reductase A
ENSMUSG00000002007	41.3482	0.153692	0.999937	noDEG	Srpk3	serine/arginine-rich protein specific kinase 3
ENSMUSG00000002010	3099.15	0.159627	0.999937	noDEG	Idh3g	isocitrate dehydrogenase 3 (NAD+), gamma
ENSMUSG00000002012	247.04	-0.00706976	0.999937	noDEG	Pnck	pregnancy upregulated non-ubiquitously expressed CaM kinase
ENSMUSG00000002014	1918.45	-0.0184187	0.999937	noDEG	Ssr4	signal sequence receptor, delta
ENSMUSG00000002015	3504.62	0.103138	0.999937	noDEG	Bcap31	B cell receptor associated protein 31
ENSMUSG00000002017	2059.93	0.0503876	0.999937	noDEG	Fam98a	family with sequence similarity 98, member A
ENSMUSG00000002020	1681.34	0.0927063	0.999937	noDEG	Ltbp2	latent transforming growth factor beta binding protein 2
ENSMUSG00000002028	4704.13	-0.00802709	0.999937	noDEG	Kmt2a	lysine (K)-specific methyltransferase 2A
ENSMUSG00000002031	2144.28	-0.00668785	0.999937	noDEG	Ift46	intraflagellar transport 46
ENSMUSG00000002032	247.004	0.0303541	0.999937	noDEG	Tmem25	transmembrane protein 25
ENSMUSG00000002043	756.505	-0.120843	0.999937	noDEG	Trappc6a	trafficking protein particle complex 6A
ENSMUSG00000002052	7337.15	0.103041	0.999937	noDEG	Supt6	suppressor of Ty 6
ENSMUSG00000002055	1384.99	0.0369947	0.999937	noDEG	Spag5	sperm associated antigen 5
ENSMUSG00000002057	7.06965	-0.063908	0.999937	noDEG	Foxn1	forkhead box N1
ENSMUSG00000002058	5651.43	-0.057022	0.999937	noDEG	Unc119	unc-119 lipid binding chaperone
ENSMUSG00000002059	3647.63	-0.0220883	0.999937	noDEG	Rab34	RAB34, member RAS oncogene family
ENSMUSG00000002064	2397.67	0.072645	0.999937	noDEG	Sdf2	stromal cell derived factor 2
ENSMUSG00000002068	544.522	-0.415422	0.999937	noDEG	Ccne1	cyclin E1
ENSMUSG00000002076	637.674	-0.186247	0.999937	noDEG	Hsf2bp	heat shock transcription factor 2 binding protein
ENSMUSG00000002083	240.458	0.134511	0.999937	noDEG	Bbc3	BCL2 binding component 3
ENSMUSG00000002100	170.72	0.179948	0.999937	noDEG	Mybpc3	myosin binding protein C, cardiac
ENSMUSG00000002102	9806.1	-0.0693747	0.999937	noDEG	Psmc3	proteasome (prosome, macropain) 26S subunit, ATPase 3
ENSMUSG00000002103	1639.14	0.22461	0.999937	noDEG	Acp2	acid phosphatase 2, lysosomal
ENSMUSG00000002104	107.714	-0.24463	0.999937	noDEG	Rapsn	receptor-associated protein of the synapse
ENSMUSG00000002105	840.359	0.0462648	0.999937	noDEG	Slc39a13	solute carrier family 39 (metal ion transporter), member 13
ENSMUSG00000002107	5120.87	-0.000278723	0.999937	noDEG	Celf2	CUGBP, Elav-like family member 2
ENSMUSG00000002108	87.1806	0.0398015	0.999937	noDEG	Nr1h3	nuclear receptor subfamily 1, group H, member 3
ENSMUSG00000002109	1057.68	-0.0512472	0.999937	noDEG	Ddb2	damage specific DNA binding protein 2
ENSMUSG00000002111	176.264	-0.0110671	0.999937	noDEG	Spi1	spleen focus forming virus (SFFV) proviral integration oncogene
ENSMUSG00000002129	6328.2	0.00447747	0.999937	noDEG	Sf3a1	splicing factor 3a, subunit 1
ENSMUSG00000002147	1477.13	0.234583	0.999937	noDEG	Stat6	signal transducer and activator of transcription 6
ENSMUSG00000002204	16.7056	0.0226048	0.999937	noDEG	Napsa	napsin A aspartic peptidase
ENSMUSG00000002205	1690.09	0.0679938	0.999937	noDEG	Vrk3	vaccinia related kinase 3
ENSMUSG00000002210	815.423	-0.010869	0.999937	noDEG	Smg9	smg-9 homolog, nonsense mediated mRNA decay factor (C. elegans)
ENSMUSG00000002221	2282.06	-0.143537	0.999937	noDEG	Paxip1	PAX interacting (with transcription-activation domain) protein 1
ENSMUSG00000002222	4192.86	-0.139598	0.999937	noDEG	Rmnd5a	required for meiotic nuclear division 5 homolog A
ENSMUSG00000002227	5540.89	-0.00507231	0.999937	noDEG	Mov10	Moloney leukemia virus 10
ENSMUSG00000002228	97.664	0.0915254	0.999937	noDEG	Ppm1j	protein phosphatase 1J
ENSMUSG00000002233	2612.68	0.110213	0.999937	noDEG	Rhoc	ras homolog family member C
ENSMUSG00000002249	813.55	0.0683233	0.999937	noDEG	Tead3	TEA domain family member 3
ENSMUSG00000002250	846.791	0.126408	0.999937	noDEG	Ppard	peroxisome proliferator activator receptor delta
ENSMUSG00000002257	82.9121	0.106529	0.999937	noDEG	Def6	differentially expressed in FDCP 6
ENSMUSG00000002265	6636.6	0.223767	0.999937	noDEG	Peg3	paternally expressed 3
ENSMUSG00000002266	1789.78	0.331132	0.999937	noDEG	Zim1	zinc finger, imprinted 1
ENSMUSG00000002274	322.217	-0.226907	0.999937	noDEG	Metrn	meteorin, glial cell differentiation regulator
ENSMUSG00000002279	509.152	0.215435	0.999937	noDEG	Lmf1	lipase maturation factor 1
ENSMUSG00000002280	986.28	-0.0582829	0.999937	noDEG	Narfl	nuclear prelamin A recognition factor-like
ENSMUSG00000002289	1831.59	-0.0672922	0.999937	noDEG	Angptl4	angiopoietin-like 4
ENSMUSG00000002297	1926.88	-0.29179	0.999937	noDEG	Dbf4	DBF4 zinc finger
ENSMUSG00000002307	3399.92	0.0448417	0.999937	noDEG	Daxx	Fas death domain-associated protein
ENSMUSG00000002308	2885.69	-0.113175	0.999937	noDEG	Cd320	CD320 antigen
ENSMUSG00000002319	7564.94	0.0517459	0.999937	noDEG	Ipo4	importin 4
ENSMUSG00000002320	2134.02	0.0581902	0.999937	noDEG	Tm9sf1	transmembrane 9 superfamily member 1
ENSMUSG00000002324	1109.35	-0.1685	0.999937	noDEG	Rec8	REC8 meiotic recombination protein
ENSMUSG00000002325	1059.45	-0.257775	0.999937	noDEG	Irf9	interferon regulatory factor 9
ENSMUSG00000002326	790.963	0.134345	0.999937	noDEG	Gmpr2	guanosine monophosphate reductase 2
ENSMUSG00000002329	1160.82	-0.0531373	0.999937	noDEG	Mdp1	magnesium-dependent phosphatase 1
ENSMUSG00000002332	1242.61	0.102146	0.999937	noDEG	Dhrs1	dehydrogenase/reductase (SDR family) member 1
ENSMUSG00000002341	115.432	0.218898	0.999937	noDEG	Ncan	neurocan
ENSMUSG00000002342	1664.43	0.139236	0.999937	noDEG	Tmem161a	transmembrane protein 161A
ENSMUSG00000002343	948.707	-0.0972313	0.999937	noDEG	Armc6	armadillo repeat containing 6
ENSMUSG00000002345	756.453	-0.00534566	0.999937	noDEG	Borcs8	BLOC-1 related complex subunit 8
ENSMUSG00000002346	618.464	-0.019835	0.999937	noDEG	Slc25a42	solute carrier family 25, member 42
ENSMUSG00000002365	2175.53	0.0924909	0.999937	noDEG	Snx9	sorting nexin 9
ENSMUSG00000002372	3842.04	0.00389821	0.999937	noDEG	Ranbp3	RAN binding protein 3
ENSMUSG00000002379	3311.12	0.132339	0.999937	noDEG	Ndufa11	NADH dehydrogenase (ubiquinone) 1 alpha subcomplex 11
ENSMUSG00000002384	55.8487	0.168605	0.999937	noDEG	Bmp8b	bone morphogenetic protein 8b
ENSMUSG00000002393	2411.6	-0.00185742	0.999937	noDEG	Nr2f6	nuclear receptor subfamily 2, group F, member 6
ENSMUSG00000002395	4165.32	-0.0948625	0.999937	noDEG	Use1	unconventional SNARE in the ER 1 homolog (S. cerevisiae)
ENSMUSG00000002396	848.771	-0.0114971	0.999937	noDEG	Ocel1	occludin/ELL domain containing 1
ENSMUSG00000002409	1368.78	-0.00981161	0.999937	noDEG	Dyrk1b	dual-specificity tyrosine-(Y)-phosphorylation regulated kinase 1b
ENSMUSG00000002413	1701.4	-0.00863053	0.999937	noDEG	Braf	Braf transforming gene
ENSMUSG00000002416	1688.1	-0.0839813	0.999937	noDEG	Ndufb2	NADH dehydrogenase (ubiquinone) 1 beta subcomplex, 2
ENSMUSG00000002428	1173.58	0.0228637	0.999937	noDEG	Hltf	helicase-like transcription factor
ENSMUSG00000002455	3846.34	0.127962	0.999937	noDEG	Prpf6	pre-mRNA splicing factor 6
ENSMUSG00000002458	532.316	0.0305979	0.999937	noDEG	Rgs19	regulator of G-protein signaling 19
ENSMUSG00000002459	4.68756	0.151421	0.999937	noDEG	Rgs20	regulator of G-protein signaling 20
ENSMUSG00000002475	772.073	0.325707	0.999937	noDEG	Abhd3	abhydrolase domain containing 3
ENSMUSG00000002477	1984.11	-0.0799951	0.999937	noDEG	Snrpd1	small nuclear ribonucleoprotein D1
ENSMUSG00000002486	759.236	-0.0507967	0.999937	noDEG	Tchp	trichoplein, keratin filament binding
ENSMUSG00000002489	3943.69	0.0556169	0.999937	noDEG	Tiam1	T cell lymphoma invasion and metastasis 1
ENSMUSG00000002496	4582.88	0.0807759	0.999937	noDEG	Tsc2	tuberous sclerosis 2
ENSMUSG00000002500	87.2403	-0.166211	0.999937	noDEG	Rpl3l	ribosomal protein L3-like
ENSMUSG00000002504	1413.86	0.129369	0.999937	noDEG	Slc9a3r2	solute carrier family 9 (sodium/hydrogen exchanger), member 3 regulator 2
ENSMUSG00000002524	10494.8	0.0294358	0.999937	noDEG	Puf60	poly-U binding splicing factor 60
ENSMUSG00000002546	3886.23	0.118095	0.999937	noDEG	Golga2	golgi autoantigen, golgin subfamily a, 2
ENSMUSG00000002550	2490.49	-0.00140486	0.999937	noDEG	Uck1	uridine-cytidine kinase 1
ENSMUSG00000002565	65.2247	0.260514	0.999937	noDEG	Scin	scinderin
ENSMUSG00000002578	184.849	0.112063	0.999937	noDEG	Ikzf4	IKAROS family zinc finger 4
ENSMUSG00000002580	1105.72	-0.0531941	0.999937	noDEG	Mien1	migration and invasion enhancer 1
ENSMUSG00000002602	16275.2	0.273446	0.999937	noDEG	Axl	AXL receptor tyrosine kinase
ENSMUSG00000002603	1312.37	0.133843	0.999937	noDEG	Tgfb1	transforming growth factor, beta 1
ENSMUSG00000002608	1884.93	0.0473198	0.999937	noDEG	Ccdc97	coiled-coil domain containing 97
ENSMUSG00000002617	464.858	0.0576123	0.999937	noDEG	Zfp40	zinc finger protein 40
ENSMUSG00000002625	2499.04	0.299948	0.999937	noDEG	Akap8l	A kinase (PRKA) anchor protein 8-like
ENSMUSG00000002633	19.3571	0.221421	0.999937	noDEG	Shh	sonic hedgehog
ENSMUSG00000002635	1356.27	-0.102787	0.999937	noDEG	Pdcd2l	programmed cell death 2-like
ENSMUSG00000002658	5708.9	-0.0210309	0.999937	noDEG	Gtf2f1	general transcription factor IIF, polypeptide 1
ENSMUSG00000002660	1791.93	-0.0105401	0.999937	noDEG	Clpp	caseinolytic mitochondrial matrix peptidase proteolytic subunit
ENSMUSG00000002661	589.859	-0.0894852	0.999937	noDEG	Alkbh7	alkB homolog 7
ENSMUSG00000002664	9.41518	-0.125241	0.999937	noDEG	Pspn	persephin
ENSMUSG00000002668	29.0313	0.140727	0.999937	noDEG	Dennd1c	DENN/MADD domain containing 1C
ENSMUSG00000002679	1392.53	-0.153907	0.999937	noDEG	Med6	mediator complex subunit 6
ENSMUSG00000002688	1794.63	0.291488	0.999937	noDEG	Prkd1	protein kinase D1
ENSMUSG00000002699	151.52	-0.0926253	0.999937	noDEG	Lcp2	lymphocyte cytosolic protein 2
ENSMUSG00000002718	8455.47	-0.0826487	0.999937	noDEG	Cse1l	chromosome segregation 1-like (S. cerevisiae)
ENSMUSG00000002728	1255.37	-0.122237	0.999937	noDEG	Naa20	N(alpha)-acetyltransferase 20, NatB catalytic subunit
ENSMUSG00000002731	3557.62	0.213536	0.999937	noDEG	Prkra	protein kinase, interferon inducible double stranded RNA dependent activator
ENSMUSG00000002732	684.581	0.0738676	0.999937	noDEG	Fkbp7	FK506 binding protein 7
ENSMUSG00000002733	1916.3	-0.0315242	0.999937	noDEG	Plekha3	pleckstrin homology domain-containing, family A (phosphoinositide binding specific) member 3
ENSMUSG00000002741	6730.56	-0.0133126	0.999937	noDEG	Ykt6	YKT6 v-SNARE homolog (S. cerevisiae)
ENSMUSG00000002748	6819.61	0.0361464	0.999937	noDEG	Baz1b	bromodomain adjacent to zinc finger domain, 1B
ENSMUSG00000002763	2550.65	0.059313	0.999937	noDEG	Pex6	peroxisomal biogenesis factor 6
ENSMUSG00000002767	3131.28	-0.125934	0.999937	noDEG	Mrpl2	mitochondrial ribosomal protein L2
ENSMUSG00000002768	3215.26	-0.161338	0.999937	noDEG	Mea1	male enhanced antigen 1
ENSMUSG00000002769	26.1778	-0.0125825	0.999937	noDEG	Gnmt	glycine N-methyltransferase
ENSMUSG00000002771	271.484	-0.141022	0.999937	noDEG	Grin2d	glutamate receptor, ionotropic, NMDA2D (epsilon 4)
ENSMUSG00000002778	2858.87	0.0549723	0.999937	noDEG	Kdelr1	KDEL (Lys-Asp-Glu-Leu) endoplasmic reticulum protein retention receptor 1
ENSMUSG00000002781	418.845	0.0972357	0.999937	noDEG	Tmem143	transmembrane protein 143
ENSMUSG00000002791	7.32794	-0.0926379	0.999937	noDEG	Pdxk-ps	pyridoxal (pyridoxine, vitamin B6) kinase, pseudogene
ENSMUSG00000002797	800.651	-0.0972614	0.999937	noDEG	Ggct	gamma-glutamyl cyclotransferase
ENSMUSG00000002799	3037.85	-0.056457	0.999937	noDEG	Jag2	jagged 2
ENSMUSG00000002803	859.297	-0.195245	0.999937	noDEG	Btbd6	BTB (POZ) domain containing 6
ENSMUSG00000002804	644.905	-0.106741	0.999937	noDEG	Nudt14	nudix (nucleoside diphosphate linked moiety X)-type motif 14
ENSMUSG00000002808	785.356	0.185481	0.999937	noDEG	Epdr1	ependymin related protein 1 (zebrafish)
ENSMUSG00000002812	4157.32	0.168741	0.999937	noDEG	Flii	flightless I actin binding protein
ENSMUSG00000002814	2183.18	0.0601698	0.999937	noDEG	Top3a	topoisomerase (DNA) III alpha
ENSMUSG00000002820	1385.86	-0.0147684	0.999937	noDEG	Atg4d	autophagy related 4D, cysteine peptidase
ENSMUSG00000002825	538.85	0.153337	0.999937	noDEG	Qtrt1	queuine tRNA-ribosyltransferase 1
ENSMUSG00000002831	24.8101	0.0980991	0.999937	noDEG	Plin4	perilipin 4
ENSMUSG00000002833	3214.92	-0.0319535	0.999937	noDEG	Hdgfl2	hepatoma-derived growth factor, related protein 2
ENSMUSG00000002835	2070.95	-0.102214	0.999937	noDEG	Chaf1a	chromatin assembly factor 1, subunit A (p150)
ENSMUSG00000002844	3330.56	-0.103789	0.999937	noDEG	Adprh	ADP-ribosylarginine hydrolase
ENSMUSG00000002845	1741.33	-0.0175631	0.999937	noDEG	Tmem39a	transmembrane protein 39a
ENSMUSG00000002846	1197.34	-0.0220294	0.999937	noDEG	Timmdc1	translocase of inner mitochondrial membrane domain containing 1
ENSMUSG00000002847	130.817	0.171319	0.999937	noDEG	Pla1a	phospholipase A1 member A
ENSMUSG00000002870	8209.21	-0.00288212	0.999937	noDEG	Mcm2	minichromosome maintenance complex component 2
ENSMUSG00000002871	912.615	0.0651025	0.999937	noDEG	Tpra1	transmembrane protein, adipocyte asscociated 1
ENSMUSG00000002881	2177.84	0.0125087	0.999937	noDEG	Nab1	Ngfi-A binding protein 1
ENSMUSG00000002885	347.483	0.158606	0.999937	noDEG	Adgre5	adhesion G protein-coupled receptor E5
ENSMUSG00000002897	1285.17	0.0117195	0.999937	noDEG	Il17ra	interleukin 17 receptor A
ENSMUSG00000002900	14121.5	0.266415	0.999937	noDEG	Lamb1	laminin B1
ENSMUSG00000002908	243.094	0.11034	0.999937	noDEG	Kcnn1	potassium intermediate/small conductance calcium-activated channel, subfamily N, member 1
ENSMUSG00000002910	856.244	-0.101472	0.999937	noDEG	Arrdc2	arrestin domain containing 2
ENSMUSG00000002930	1.69896	-0.0115534	0.999937	noDEG	Ppp1r17	protein phosphatase 1, regulatory subunit 17
ENSMUSG00000002944	206.375	0.215048	0.999937	noDEG	Cd36	CD36 antigen
ENSMUSG00000002948	2288.69	0.0496312	0.999937	noDEG	Map2k7	mitogen-activated protein kinase kinase 7
ENSMUSG00000002949	2263.94	0.0235415	0.999937	noDEG	Timm44	translocase of inner mitochondrial membrane 44
ENSMUSG00000002957	5950.92	0.0244491	0.999937	noDEG	Ap2a2	adaptor-related protein complex 2, alpha 2 subunit
ENSMUSG00000002963	1284.69	0.0415731	0.999937	noDEG	Pnkp	polynucleotide kinase 3'- phosphatase
ENSMUSG00000002968	5662.74	0.0358363	0.999937	noDEG	Med25	mediator complex subunit 25
ENSMUSG00000002980	1407.85	-0.0414277	0.999937	noDEG	Bcam	basal cell adhesion molecule
ENSMUSG00000002981	5678.65	0.112059	0.999937	noDEG	Clptm1	cleft lip and palate associated transmembrane protein 1
ENSMUSG00000002983	707.531	0.160121	0.999937	noDEG	Relb	avian reticuloendotheliosis viral (v-rel) oncogene related B
ENSMUSG00000002984	2992.47	-0.049027	0.999937	noDEG	Tomm40	translocase of outer mitochondrial membrane 40 homolog (yeast)
ENSMUSG00000002985	8534.63	-0.0918825	0.999937	noDEG	Apoe	apolipoprotein E
ENSMUSG00000002992	13.5237	0.232259	0.999937	noDEG	Apoc2	apolipoprotein C-II
ENSMUSG00000002996	4838.12	0.078125	0.999937	noDEG	Hbp1	high mobility group box transcription factor 1
ENSMUSG00000002997	4611.95	-0.142834	0.999937	noDEG	Prkar2b	protein kinase, cAMP dependent regulatory, type II beta
ENSMUSG00000003031	1765.02	0.156513	0.999937	noDEG	Cdkn1b	cyclin-dependent kinase inhibitor 1B
ENSMUSG00000003032	1641.12	0.0358156	0.999937	noDEG	Klf4	Kruppel-like factor 4 (gut)
ENSMUSG00000003033	3543.85	0.0493752	0.999937	noDEG	Ap1m1	adaptor-related protein complex AP-1, mu subunit 1
ENSMUSG00000003037	2427.24	0.0117543	0.999937	noDEG	Rab8a	RAB8A, member RAS oncogene family
ENSMUSG00000003038	10571.6	-0.140399	0.999937	noDEG	Hmgn2	high mobility group nucleosomal binding domain 2
ENSMUSG00000003039	3520.14	-0.0360824	0.999937	noDEG	Fam32a	family with sequence similarity 32, member A
ENSMUSG00000003051	18.4321	0.0957697	0.999937	noDEG	Elf3	E74-like factor 3
ENSMUSG00000003062	1625.5	0.181644	0.999937	noDEG	Stard3nl	STARD3 N-terminal like
ENSMUSG00000003068	6502.72	-0.0704022	0.999937	noDEG	Stk11	serine/threonine kinase 11
ENSMUSG00000003070	883.019	-0.0510463	0.999937	noDEG	Efna2	ephrin A2
ENSMUSG00000003072	5715.67	-0.0830946	0.999937	noDEG	Atp5d	ATP synthase, H+ transporting, mitochondrial F1 complex, delta subunit
ENSMUSG00000003099	2078.09	0.00941971	0.999937	noDEG	Ppp5c	protein phosphatase 5, catalytic subunit
ENSMUSG00000003119	2999.08	0.00644796	0.999937	noDEG	Cdk12	cyclin-dependent kinase 12
ENSMUSG00000003123	816.03	-0.0201867	0.999937	noDEG	Lipe	lipase, hormone sensitive
ENSMUSG00000003131	6399.9	-0.0260014	0.999937	noDEG	Pafah1b2	platelet-activating factor acetylhydrolase, isoform 1b, subunit 2
ENSMUSG00000003134	1598.24	0.0473402	0.999937	noDEG	Tbc1d8	TBC1 domain family, member 8
ENSMUSG00000003135	1928.21	-0.0226336	0.999937	noDEG	Cnot11	CCR4-NOT transcription complex, subunit 11
ENSMUSG00000003154	1840.92	0.243188	0.999937	noDEG	Foxj2	forkhead box J2
ENSMUSG00000003161	2138.84	-0.00816325	0.999937	noDEG	Sri	sorcin
ENSMUSG00000003166	4119.86	0.0285175	0.999937	noDEG	Dgcr2	DiGeorge syndrome critical region gene 2
ENSMUSG00000003184	1908.04	0.0862133	0.999937	noDEG	Irf3	interferon regulatory factor 3
ENSMUSG00000003190	777.403	-0.109093	0.999937	noDEG	Bcl2l12	BCL2-like 12 (proline rich)
ENSMUSG00000003198	222.292	-0.00932549	0.999937	noDEG	Zfp959	zinc finger protein 959
ENSMUSG00000003199	1635.87	0.0596451	0.999937	noDEG	Mpnd	MPN domain containing
ENSMUSG00000003200	3088.21	0.0483054	0.999937	noDEG	Sh3gl1	SH3-domain GRB2-like 1
ENSMUSG00000003206	34.8725	0.302163	0.999937	noDEG	Ebi3	Epstein-Barr virus induced gene 3
ENSMUSG00000003208	639.161	0.028573	0.999937	noDEG	Ccdc94	coiled-coil domain containing 94
ENSMUSG00000003226	8260.2	-0.000304785	0.999937	noDEG	Ranbp2	RAN binding protein 2
ENSMUSG00000003227	51.6083	0.062598	0.999937	noDEG	Edar	ectodysplasin-A receptor
ENSMUSG00000003228	1059.58	0.0671785	0.999937	noDEG	Grk5	G protein-coupled receptor kinase 5
ENSMUSG00000003233	1603.28	0.161468	0.999937	noDEG	Dvl3	dishevelled segment polarity protein 3
ENSMUSG00000003234	3017.87	0.0419671	0.999937	noDEG	Abcf3	ATP-binding cassette, sub-family F (GCN20), member 3
ENSMUSG00000003235	4106.53	-0.0515979	0.999937	noDEG	Eif2b5	eukaryotic translation initiation factor 2B, subunit 5 epsilon
ENSMUSG00000003269	5184.72	-0.0375753	0.999937	noDEG	Cyth2	cytohesin 2
ENSMUSG00000003271	46.3793	-0.0596653	0.999937	noDEG	Sult2b1	sulfotransferase family, cytosolic, 2B, member 1
ENSMUSG00000003273	178.267	0.1735	0.999937	noDEG	Car11	carbonic anhydrase 11
ENSMUSG00000003279	408.474	0.175025	0.999937	noDEG	Dlgap1	discs, large (Drosophila) homolog-associated protein 1
ENSMUSG00000003282	354.732	0.0353367	0.999937	noDEG	Plag1	pleiomorphic adenoma gene 1
ENSMUSG00000003283	323.528	-0.145366	0.999937	noDEG	Hck	hemopoietic cell kinase
ENSMUSG00000003299	2203.26	-0.0232418	0.999937	noDEG	Mrpl4	mitochondrial ribosomal protein L4
ENSMUSG00000003308	2179.79	0.093929	0.999937	noDEG	Keap1	kelch-like ECH-associated protein 1
ENSMUSG00000003309	312.744	0.275594	0.999937	noDEG	Ap1m2	adaptor protein complex AP-1, mu 2 subunit
ENSMUSG00000003316	12175.4	0.154474	0.999937	noDEG	Glg1	golgi apparatus protein 1
ENSMUSG00000003341	88.29	-0.486281	0.999937	noDEG	Atp8b3	ATPase, class I, type 8B, member 3
ENSMUSG00000003344	2445.31	0.0255172	0.999937	noDEG	Btbd2	BTB (POZ) domain containing 2
ENSMUSG00000003345	7086.44	-0.0652996	0.999937	noDEG	Csnk1g2	casein kinase 1, gamma 2
ENSMUSG00000003346	5028.88	-0.0120823	0.999937	noDEG	Abhd17a	abhydrolase domain containing 17A
ENSMUSG00000003348	284.57	0.24093	0.999937	noDEG	Mob3a	MOB kinase activator 3A
ENSMUSG00000003352	1606.71	0.0732787	0.999937	noDEG	Cacnb3	calcium channel, voltage-dependent, beta 3 subunit
ENSMUSG00000003354	60.8446	0.00505523	0.999937	noDEG	Ccdc65	coiled-coil domain containing 65
ENSMUSG00000003355	124.357	-0.0344425	0.999937	noDEG	Fkbp11	FK506 binding protein 11
ENSMUSG00000003360	4273.99	0.0430364	0.999937	noDEG	Ddx23	DEAD (Asp-Glu-Ala-Asp) box polypeptide 23
ENSMUSG00000003363	3303.12	0.176127	0.999937	noDEG	Pld3	phospholipase D family, member 3
ENSMUSG00000003378	1233.73	-0.135455	0.999937	noDEG	Grik5	glutamate receptor, ionotropic, kainate 5 (gamma 2)
ENSMUSG00000003379	20.2903	-0.0459892	0.999937	noDEG	Cd79a	CD79A antigen (immunoglobulin-associated alpha)
ENSMUSG00000003380	3746.68	-0.0725496	0.999937	noDEG	Rabac1	Rab acceptor 1 (prenylated)
ENSMUSG00000003382	1658.68	-0.0687666	0.999937	noDEG	Etv3	ets variant 3
ENSMUSG00000003402	4474.05	0.0757528	0.999937	noDEG	Prkcsh	protein kinase C substrate 80K-H
ENSMUSG00000003410	254.425	-0.111136	0.999937	noDEG	Elavl3	ELAV (embryonic lethal, abnormal vision, Drosophila)-like 3 (Hu antigen C)
ENSMUSG00000003411	393.17	0.206434	0.999937	noDEG	Rab3b	RAB3B, member RAS oncogene family
ENSMUSG00000003418	50.9951	0.193592	0.999937	noDEG	St8sia6	ST8 alpha-N-acetyl-neuraminide alpha-2,8-sialyltransferase 6
ENSMUSG00000003420	2746.99	0.0121619	0.999937	noDEG	Fcgrt	Fc receptor, IgG, alpha chain transporter
ENSMUSG00000003421	2807.77	0.0658303	0.999937	noDEG	Nosip	nitric oxide synthase interacting protein
ENSMUSG00000003423	1717.27	-0.181195	0.999937	noDEG	Pih1d1	PIH1 domain containing 1
ENSMUSG00000003429	22573	-0.126424	0.999937	noDEG	Rps11	ribosomal protein S11
ENSMUSG00000003435	11740.8	0.0795423	0.999937	noDEG	Supt5	suppressor of Ty 5
ENSMUSG00000003436	346.393	0.188262	0.999937	noDEG	Dll3	delta-like 3 (Drosophila)
ENSMUSG00000003437	3421.07	-0.0350489	0.999937	noDEG	Paf1	Paf1, RNA polymerase II complex component
ENSMUSG00000003438	3409.8	-0.0348479	0.999937	noDEG	Timm50	translocase of inner mitochondrial membrane 50
ENSMUSG00000003444	1264.04	0.05901	0.999937	noDEG	Med29	mediator complex subunit 29
ENSMUSG00000003452	280.276	0.0752438	0.999937	noDEG	Bicd1	bicaudal D homolog 1 (Drosophila)
ENSMUSG00000003458	5322.3	0.15222	0.999937	noDEG	Ncstn	nicastrin
ENSMUSG00000003464	4605.41	0.0848407	0.999937	noDEG	Pex19	peroxisomal biogenesis factor 19
ENSMUSG00000003469	71.8485	-0.204397	0.999937	noDEG	Phyhip	phytanoyl-CoA hydroxylase interacting protein
ENSMUSG00000003476	7.83135	-0.164482	0.999937	noDEG	Crhr2	corticotropin releasing hormone receptor 2
ENSMUSG00000003477	7.55756	-0.226411	0.999937	noDEG	Inmt	indolethylamine N-methyltransferase
ENSMUSG00000003484	13.0321	0.0991601	0.999937	noDEG	Cyp4f18	cytochrome P450, family 4, subfamily f, polypeptide 18
ENSMUSG00000003500	1218.52	0.134548	0.999937	noDEG	Impdh1	inosine 5'-phosphate dehydrogenase 1
ENSMUSG00000003518	1355.75	0.328759	0.999937	noDEG	Dusp3	dual specificity phosphatase 3 (vaccinia virus phosphatase VH1-related)
ENSMUSG00000003526	310.059	-0.00655655	0.999937	noDEG	Prodh	proline dehydrogenase
ENSMUSG00000003527	1541.5	-0.0121041	0.999937	noDEG	Dgcr14	DiGeorge syndrome critical region gene 14
ENSMUSG00000003528	5568.24	0.0115442	0.999937	noDEG	Slc25a1	solute carrier family 25 (mitochondrial carrier, citrate transporter), member 1
ENSMUSG00000003531	1400.32	-0.0229791	0.999937	noDEG	Dgcr6	DiGeorge syndrome critical region gene 6
ENSMUSG00000003534	9703.84	0.168226	0.999937	noDEG	Ddr1	discoidin domain receptor family, member 1
ENSMUSG00000003541	197.815	0.102725	0.999937	noDEG	Ier3	immediate early response 3
ENSMUSG00000003545	36.2528	0.0729703	0.999937	noDEG	Fosb	FBJ osteosarcoma oncogene B
ENSMUSG00000003546	1966.22	0.000129891	0.999937	noDEG	Klc4	kinesin light chain 4
ENSMUSG00000003549	845.873	0.0960207	0.999937	noDEG	Ercc1	excision repair cross-complementing rodent repair deficiency, complementation group 1
ENSMUSG00000003555	4495.69	0.153	0.999937	noDEG	Cyp17a1	cytochrome P450, family 17, subfamily a, polypeptide 1
ENSMUSG00000003559	541.24	0.161013	0.999937	noDEG	As3mt	arsenic (+3 oxidation state) methyltransferase
ENSMUSG00000003573	983.031	0.0709869	0.999937	noDEG	Homer3	homer scaffolding protein 3
ENSMUSG00000003575	3177.76	0.089655	0.999937	noDEG	Crtc1	CREB regulated transcription coactivator 1
ENSMUSG00000003581	777.512	0.216235	0.999937	noDEG	Rnf215	ring finger protein 215
ENSMUSG00000003585	330.036	-0.0857313	0.999937	noDEG	Sec14l2	SEC14-like lipid binding 2
ENSMUSG00000003604	834.818	-0.0982463	0.999937	noDEG	Aven	apoptosis, caspase activation inhibitor
ENSMUSG00000003617	1747	0.121633	0.999937	noDEG	Cp	ceruloplasmin
ENSMUSG00000003623	2319.04	0.00942274	0.999937	noDEG	Crot	carnitine O-octanoyltransferase
ENSMUSG00000003644	2299.74	-0.0601837	0.999937	noDEG	Rps6ka1	ribosomal protein S6 kinase polypeptide 1
ENSMUSG00000003657	54.5691	-0.281216	0.999937	noDEG	Calb2	calbindin 2
ENSMUSG00000003660	11195.6	0.15936	0.999937	noDEG	Snrnp200	small nuclear ribonucleoprotein 200 (U5)
ENSMUSG00000003662	2219.82	-0.0765572	0.999937	noDEG	Ciao1	cytosolic iron-sulfur protein assembly 1
ENSMUSG00000003665	14.6986	0.107562	0.999937	noDEG	Has1	hyaluronan synthase 1
ENSMUSG00000003680	2248.89	0.0178388	0.999937	noDEG	Taf6l	TATA-box binding protein associated factor 6 like
ENSMUSG00000003721	1713.73	-0.0788792	0.999937	noDEG	Insig2	insulin induced gene 2
ENSMUSG00000003731	4459.88	0.211922	0.999937	noDEG	Kpna6	karyopherin (importin) alpha 6
ENSMUSG00000003746	387.861	0.0838664	0.999937	noDEG	Man1a	mannosidase 1, alpha
ENSMUSG00000003752	534.275	0.0737286	0.999937	noDEG	Itpkc	inositol 1,4,5-trisphosphate 3-kinase C
ENSMUSG00000003762	703.418	0.106816	0.999937	noDEG	Coq8b	coenzyme Q8B
ENSMUSG00000003778	3155.72	0.10906	0.999937	noDEG	Brd8	bromodomain containing 8
ENSMUSG00000003779	3523.41	-0.00941812	0.999937	noDEG	Kif20a	kinesin family member 20A
ENSMUSG00000003808	3380.45	0.0422946	0.999937	noDEG	Farsa	phenylalanyl-tRNA synthetase, alpha subunit
ENSMUSG00000003809	1095.34	0.158609	0.999937	noDEG	Gcdh	glutaryl-Coenzyme A dehydrogenase
ENSMUSG00000003810	8227.76	0.0380522	0.999937	noDEG	Mast2	microtubule associated serine/threonine kinase 2
ENSMUSG00000003812	455.889	0.0702666	0.999937	noDEG	Dnase2a	deoxyribonuclease II alpha
ENSMUSG00000003813	1199.02	-0.0288408	0.999937	noDEG	Rad23a	RAD23 homolog A, nucleotide excision repair protein
ENSMUSG00000003814	22840.6	0.150365	0.999937	noDEG	Calr	calreticulin
ENSMUSG00000003824	2964.83	-0.107666	0.999937	noDEG	Syce2	synaptonemal complex central element protein 2
ENSMUSG00000003847	7984.04	-0.0131499	0.999937	noDEG	Nfat5	nuclear factor of activated T cells 5
ENSMUSG00000003848	1412.2	-0.0249971	0.999937	noDEG	Nob1	NIN1/RPN12 binding protein 1 homolog
ENSMUSG00000003849	240.036	0.357317	0.999937	noDEG	Nqo1	NAD(P)H dehydrogenase, quinone 1
ENSMUSG00000003863	310.358	0.00112151	0.999937	noDEG	Ppfia3	protein tyrosine phosphatase, receptor type, f polypeptide (PTPRF), interacting protein (liprin), alpha 3
ENSMUSG00000003865	855.176	0.237677	0.999937	noDEG	Gys1	glycogen synthase 1, muscle
ENSMUSG00000003868	2172.6	0.010733	0.999937	noDEG	Ruvbl2	RuvB-like protein 2
ENSMUSG00000003872	72.6992	0.0661064	0.999937	noDEG	Lin7b	lin-7 homolog B (C. elegans)
ENSMUSG00000003873	3214.69	-0.0703604	0.999937	noDEG	Bax	BCL2-associated X protein
ENSMUSG00000003882	5.68646	-0.00782282	0.999937	noDEG	Il7r	interleukin 7 receptor
ENSMUSG00000003923	1939.55	-0.222226	0.999937	noDEG	Tfam	transcription factor A, mitochondrial
ENSMUSG00000003929	698.208	-0.0446456	0.999937	noDEG	Zfp81	zinc finger protein 81
ENSMUSG00000003934	997.895	-0.0980362	0.999937	noDEG	Efnb3	ephrin B3
ENSMUSG00000003948	924.519	-0.182322	0.999937	noDEG	Mmd	monocyte to macrophage differentiation-associated
ENSMUSG00000003949	474.823	-0.215665	0.999937	noDEG	Hlf	hepatic leukemia factor
ENSMUSG00000003955	1555.5	-0.0959305	0.999937	noDEG	Fam162a	family with sequence similarity 162, member A
ENSMUSG00000003970	31681.3	-0.138345	0.999937	noDEG	Rpl8	ribosomal protein L8
ENSMUSG00000003974	24.9801	0.127796	0.999937	noDEG	Grm3	glutamate receptor, metabotropic 3
ENSMUSG00000003992	1092.62	0.0785359	0.999937	noDEG	Ssbp2	single-stranded DNA binding protein 2
ENSMUSG00000004018	532.495	0.137961	0.999937	noDEG	Fancl	Fanconi anemia, complementation group L
ENSMUSG00000004031	72.6745	0.107227	0.999937	noDEG	Brinp2	bone morphogenic protein/retinoic acid inducible neural-specific 2
ENSMUSG00000004032	3480.45	0.00732322	0.999937	noDEG	Gstm5	glutathione S-transferase, mu 5
ENSMUSG00000004035	7833.21	0.174665	0.999937	noDEG	Gstm7	glutathione S-transferase, mu 7
ENSMUSG00000004038	31.6512	0.153602	0.999937	noDEG	Gstm3	glutathione S-transferase, mu 3
ENSMUSG00000004040	3287	0.236113	0.999937	noDEG	Stat3	signal transducer and activator of transcription 3
ENSMUSG00000004043	726.7	-0.0412459	0.999937	noDEG	Stat5a	signal transducer and activator of transcription 5A
ENSMUSG00000004044	11966.8	0.130674	0.999937	noDEG	Cavin1	polymerase I and transcript release factor
ENSMUSG00000004054	3003.27	-0.0110603	0.999937	noDEG	Map3k11	mitogen-activated protein kinase kinase kinase 11
ENSMUSG00000004056	8526.85	0.139428	0.999937	noDEG	Akt2	thymoma viral proto-oncogene 2
ENSMUSG00000004069	2408.1	0.011399	0.999937	noDEG	Dnaja3	DnaJ heat shock protein family (Hsp40) member A3
ENSMUSG00000004070	2899.16	-0.0231488	0.999937	noDEG	Hmox2	heme oxygenase 2
ENSMUSG00000004071	3678.07	0.118841	0.999937	noDEG	Cdip1	cell death inducing Trp53 target 1
ENSMUSG00000004085	556.592	0.00854851	0.999937	noDEG	Map3k20	mitogen-activated protein kinase kinase kinase 20
ENSMUSG00000004096	2306.2	-0.0552717	0.999937	noDEG	Cwc15	CWC15 spliceosome-associated protein
ENSMUSG00000004098	1243.98	0.0617785	0.999937	noDEG	Col5a3	collagen, type V, alpha 3
ENSMUSG00000004099	9852.46	0.0224089	0.999937	noDEG	Dnmt1	DNA methyltransferase (cytosine-5) 1
ENSMUSG00000004100	3342.47	0.00418138	0.999937	noDEG	Ppan	peter pan homolog (Drosophila)
ENSMUSG00000004105	3075.42	0.182186	0.999937	noDEG	Angptl2	angiopoietin-like 2
ENSMUSG00000004110	24.5218	0.0319962	0.999937	noDEG	Cacna1e	calcium channel, voltage-dependent, R type, alpha 1E subunit
ENSMUSG00000004113	359.208	-0.0233335	0.999937	noDEG	Cacna1b	calcium channel, voltage-dependent, N type, alpha 1B subunit
ENSMUSG00000004127	981.666	0.0730454	0.999937	noDEG	Trmt10a	tRNA methyltransferase 10A
ENSMUSG00000004151	790.652	0.14909	0.999937	noDEG	Etv1	ets variant 1
ENSMUSG00000004187	387.018	0.183572	0.999937	noDEG	Kifc2	kinesin family member C2
ENSMUSG00000004207	35258.1	0.0904894	0.999937	noDEG	Psap	prosaposin
ENSMUSG00000004221	1880.39	0.183585	0.999937	noDEG	Ikbkg	inhibitor of kappaB kinase gamma
ENSMUSG00000004231	161.396	-0.142752	0.999937	noDEG	Pax2	paired box 2
ENSMUSG00000004233	308.786	0.21717	0.999937	noDEG	Wars2	tryptophanyl tRNA synthetase 2 (mitochondrial)
ENSMUSG00000004263	433.787	0.145156	0.999937	noDEG	Atn1	atrophin 1
ENSMUSG00000004264	6119.92	-0.0665366	0.999937	noDEG	Phb2	prohibitin 2
ENSMUSG00000004266	187.253	0.0238251	0.999937	noDEG	Ptpn6	protein tyrosine phosphatase, non-receptor type 6
ENSMUSG00000004267	89.1015	-0.0201968	0.999937	noDEG	Eno2	enolase 2, gamma neuronal
ENSMUSG00000004268	4457.02	-0.0204849	0.999937	noDEG	Emg1	EMG1 N1-specific pseudouridine methyltransferase
ENSMUSG00000004270	1894.64	-0.015304	0.999937	noDEG	Lpcat3	lysophosphatidylcholine acyltransferase 3
ENSMUSG00000004285	3585.93	-0.0300793	0.999937	noDEG	Atp6v1f	ATPase, H+ transporting, lysosomal V1 subunit F
ENSMUSG00000004296	2.83612	0.158118	0.999937	noDEG	Il12b	interleukin 12b
ENSMUSG00000004317	3183.41	0.156933	0.999937	noDEG	Clcn5	chloride channel, voltage-sensitive 5
ENSMUSG00000004319	2893.69	0.0438991	0.999937	noDEG	Clcn3	chloride channel, voltage-sensitive 3
ENSMUSG00000004328	405.658	0.452628	0.999937	noDEG	Hif3a	hypoxia inducible factor 3, alpha subunit
ENSMUSG00000004347	92.1406	0.0852514	0.999937	noDEG	Pde1c	phosphodiesterase 1C
ENSMUSG00000004356	5488.92	0.193078	0.999937	noDEG	Utp20	UTP20 small subunit processome component
ENSMUSG00000004359	25.237	0.153568	0.999937	noDEG	Spic	Spi-C transcription factor (Spi-1/PU.1 related)
ENSMUSG00000004360	34.1451	0.167402	0.999937	noDEG	9330159F19Rik	RIKEN cDNA 9330159F19 gene
ENSMUSG00000004364	6124.73	-0.230705	0.999937	noDEG	Cul3	cullin 3
ENSMUSG00000004371	18.3986	-0.0343454	0.999937	noDEG	Il11	interleukin 11
ENSMUSG00000004383	963.449	0.145854	0.999937	noDEG	Large1	LARGE xylosyl- and glucuronyltransferase 1
ENSMUSG00000004393	1889.44	-0.0159196	0.999937	noDEG	Ddx56	DEAD (Asp-Glu-Ala-Asp) box polypeptide 56
ENSMUSG00000004394	2404.47	0.0610977	0.999937	noDEG	Tmed4	transmembrane p24 trafficking protein 4
ENSMUSG00000004415	700.358	0.209019	0.999937	noDEG	Col26a1	collagen, type XXVI, alpha 1
ENSMUSG00000004446	1281.13	-0.0758653	0.999937	noDEG	Bid	BH3 interacting domain death agonist
ENSMUSG00000004451	4264.14	-0.0345351	0.999937	noDEG	Ralb	v-ral simian leukemia viral oncogene B
ENSMUSG00000004455	7972.66	-0.0527143	0.999937	noDEG	Ppp1cc	protein phosphatase 1, catalytic subunit, gamma isoform
ENSMUSG00000004460	4218.65	-0.0806004	0.999937	noDEG	Dnajb11	DnaJ heat shock protein family (Hsp40) member B11
ENSMUSG00000004462	951.682	-0.0254809	0.999937	noDEG	Tbccd1	TBCC domain containing 1
ENSMUSG00000004473	212.976	-0.188828	0.999937	noDEG	Clec11a	C-type lectin domain family 11, member a
ENSMUSG00000004500	527.668	0.0759519	0.999937	noDEG	Zfp324	zinc finger protein 324
ENSMUSG00000004508	3873.73	0.120646	0.999937	noDEG	Gab2	growth factor receptor bound protein 2-associated protein 2
ENSMUSG00000004530	4997.65	-0.0492383	0.999937	noDEG	Coro1c	coronin, actin binding protein 1C
ENSMUSG00000004535	8111.99	-0.055834	0.999937	noDEG	Tax1bp1	Tax1 (human T cell leukemia virus type I) binding protein 1
ENSMUSG00000004540	2.36389	-0.178425	0.999937	noDEG	Psg17	pregnancy specific glycoprotein 17
ENSMUSG00000004552	78.3915	-0.136545	0.999937	noDEG	Ctse	cathepsin E
ENSMUSG00000004558	2470.34	0.172513	0.999937	noDEG	Ndrg2	N-myc downstream regulated gene 2
ENSMUSG00000004561	506.273	0.254079	0.999937	noDEG	Mettl17	methyltransferase like 17
ENSMUSG00000004562	2413.38	0.296748	0.999937	noDEG	Arhgef40	Rho guanine nucleotide exchange factor (GEF) 40
ENSMUSG00000004567	1259.76	0.0569201	0.999937	noDEG	Mcoln1	mucolipin 1
ENSMUSG00000004568	4182.43	0.222099	0.999937	noDEG	Arhgef18	rho/rac guanine nucleotide exchange factor (GEF) 18
ENSMUSG00000004591	4564.87	-0.0686355	0.999937	noDEG	Pkn2	protein kinase N2
ENSMUSG00000004609	127.97	-0.196254	0.999937	noDEG	Cd33	CD33 antigen
ENSMUSG00000004610	833.738	-0.0761149	0.999937	noDEG	Etfb	electron transferring flavoprotein, beta polypeptide
ENSMUSG00000004612	17.0673	-0.383842	0.999937	noDEG	Nkg7	natural killer cell group 7 sequence
ENSMUSG00000004626	1988.33	0.0366571	0.999937	noDEG	Stxbp2	syntaxin binding protein 2
ENSMUSG00000004630	2.61953	0.083773	0.999937	noDEG	Pcp2	Purkinje cell protein 2 (L7)
ENSMUSG00000004631	1167.84	0.181048	0.999937	noDEG	Sgce	sarcoglycan, epsilon
ENSMUSG00000004633	168.062	-0.176151	0.999937	noDEG	Chn2	chimerin 2
ENSMUSG00000004637	628.418	-0.180179	0.999937	noDEG	Wwox	WW domain-containing oxidoreductase
ENSMUSG00000004642	4339.85	-0.0952897	0.999937	noDEG	Slbp	stem-loop binding protein
ENSMUSG00000004655	281.652	0.0127962	0.999937	noDEG	Aqp1	aquaporin 1
ENSMUSG00000004661	1675.27	0.124261	0.999937	noDEG	Arid3b	AT rich interactive domain 3B (BRIGHT-like)
ENSMUSG00000004665	4709.46	0.0282774	0.999937	noDEG	Cnn2	calponin 2
ENSMUSG00000004667	4575.18	-0.0476106	0.999937	noDEG	Polr2e	polymerase (RNA) II (DNA directed) polypeptide E
ENSMUSG00000004668	13.3248	-0.104371	0.999937	noDEG	Abca13	ATP-binding cassette, sub-family A (ABC1), member 13
ENSMUSG00000004677	5052.99	0.168852	0.999937	noDEG	Myo9b	myosin IXb
ENSMUSG00000004698	407.971	0.29029	0.999937	noDEG	Hdac9	histone deacetylase 9
ENSMUSG00000004707	16.6047	0.289168	0.999937	noDEG	Ly9	lymphocyte antigen 9
ENSMUSG00000004709	12.6176	-0.00135327	0.999937	noDEG	Cd244	CD244 natural killer cell receptor 2B4
ENSMUSG00000004730	449.662	0.252431	0.999937	noDEG	Adgre1	adhesion G protein-coupled receptor E1
ENSMUSG00000004748	310.925	0.177676	0.999937	noDEG	Mtfp1	mitochondrial fission process 1
ENSMUSG00000004768	1266.6	-0.125053	0.999937	noDEG	Rab23	RAB23, member RAS oncogene family
ENSMUSG00000004771	6695.04	0.082223	0.999937	noDEG	Rab11a	RAB11A, member RAS oncogene family
ENSMUSG00000004788	1683.12	-0.0939817	0.999937	noDEG	Eif2b2	eukaryotic translation initiation factor 2B, subunit 2 beta
ENSMUSG00000004789	4868.51	0.23853	0.999937	noDEG	Dlst	dihydrolipoamide S-succinyltransferase (E2 component of 2-oxo-glutarate complex)
ENSMUSG00000004791	106.027	0.152424	0.999937	noDEG	Pgf	placental growth factor
ENSMUSG00000004798	2330.59	-0.019816	0.999937	noDEG	Ulk2	unc-51 like kinase 2
ENSMUSG00000004814	32.3338	-0.00974863	0.999937	noDEG	Ccl24	chemokine (C-C motif) ligand 24
ENSMUSG00000004815	593.665	0.151049	0.999937	noDEG	Dgkq	diacylglycerol kinase, theta
ENSMUSG00000004837	95.5691	0.0857957	0.999937	noDEG	Grap	GRB2-related adaptor protein
ENSMUSG00000004843	2163.16	-0.0738533	0.999937	noDEG	Chmp2b	charged multivesicular body protein 2B
ENSMUSG00000004846	2085.47	0.196554	0.999937	noDEG	Plod3	procollagen-lysine, 2-oxoglutarate 5-dioxygenase 3
ENSMUSG00000004849	2665.86	-0.113531	0.999937	noDEG	Ap1s1	adaptor protein complex AP-1, sigma 1
ENSMUSG00000004864	850.859	-0.0748099	0.999937	noDEG	Mapk13	mitogen-activated protein kinase 13
ENSMUSG00000004865	4020.72	-0.0601482	0.999937	noDEG	Srpk1	serine/arginine-rich protein specific kinase 1
ENSMUSG00000004872	1.17295	-0.0262509	0.999937	noDEG	Pax3	paired box 3
ENSMUSG00000004880	2755.56	0.0867507	0.999937	noDEG	Lbr	lamin B receptor
ENSMUSG00000004885	60.0782	0.305774	0.999937	noDEG	Crabp2	cellular retinoic acid binding protein II
ENSMUSG00000004891	1526.3	-0.0122528	0.999937	noDEG	Nes	nestin
ENSMUSG00000004892	3422.56	0.352751	0.999937	noDEG	Bcan	brevican
ENSMUSG00000004894	15.2836	0.106979	0.999937	noDEG	Hapln2	hyaluronan and proteoglycan link protein 2
ENSMUSG00000004895	2995.32	-0.0452805	0.999937	noDEG	Prcc	papillary renal cell carcinoma (translocation-associated)
ENSMUSG00000004896	768.299	0.159629	0.999937	noDEG	Rrnad1	ribosomal RNA adenine dimethylase domain containing 1
ENSMUSG00000004897	9683.43	-0.0937408	0.999937	noDEG	Hdgf	hepatoma-derived growth factor
ENSMUSG00000004902	863.288	0.238173	0.999937	noDEG	Slc25a18	solute carrier family 25 (mitochondrial carrier), member 18
ENSMUSG00000004929	4760.85	-0.0535981	0.999937	noDEG	Thop1	thimet oligopeptidase 1
ENSMUSG00000004931	1863.79	0.0538316	0.999937	noDEG	Apba3	amyloid beta (A4) precursor protein-binding, family A, member 3
ENSMUSG00000004933	162.023	-0.0938093	0.999937	noDEG	Matk	megakaryocyte-associated tyrosine kinase
ENSMUSG00000004934	2210.53	-0.059581	0.999937	noDEG	Pias4	protein inhibitor of activated STAT 4
ENSMUSG00000004936	2523.59	-0.0598863	0.999937	noDEG	Map2k1	mitogen-activated protein kinase kinase 1
ENSMUSG00000004937	4512.61	0.0316212	0.999937	noDEG	Sgta	small glutamine-rich tetratricopeptide repeat (TPR)-containing, alpha
ENSMUSG00000004939	2.23024	-0.0138745	0.999937	noDEG	Nmrk2	nicotinamide riboside kinase 2
ENSMUSG00000004945	1983.86	-0.0810453	0.999937	noDEG	Tmem242	transmembrane protein 242
ENSMUSG00000004947	3057.54	-0.00833582	0.999937	noDEG	Dtx2	deltex 2, E3 ubiquitin ligase
ENSMUSG00000004948	65.5511	0.0427039	0.999937	noDEG	Zp3	zona pellucida glycoprotein 3
ENSMUSG00000004951	4539.96	0.111678	0.999937	noDEG	Hspb1	heat shock protein 1
ENSMUSG00000004952	507.705	0.148168	0.999937	noDEG	Rasa4	RAS p21 protein activator 4
ENSMUSG00000004961	82.6612	-0.311987	0.999937	noDEG	Syt5	synaptotagmin V
ENSMUSG00000004980	30381.7	0.0537345	0.999937	noDEG	Hnrnpa2b1	heterogeneous nuclear ribonucleoprotein A2/B1
ENSMUSG00000004988	7.49104	-0.154109	0.999937	noDEG	Fxyd4	FXYD domain-containing ion transport regulator 4
ENSMUSG00000004994	399.378	0.132632	0.999937	noDEG	Ccdc130	coiled-coil domain containing 130
ENSMUSG00000004996	1022.89	-0.265889	0.999937	noDEG	Mri1	methylthioribose-1-phosphate isomerase 1
ENSMUSG00000005034	3315.63	0.0108895	0.999937	noDEG	Prkacb	protein kinase, cAMP dependent, catalytic, beta
ENSMUSG00000005043	1483.08	0.0809202	0.999937	noDEG	Sgsh	N-sulfoglucosamine sulfohydrolase (sulfamidase)
ENSMUSG00000005045	891.892	0.226942	0.999937	noDEG	Chd5	chromodomain helicase DNA binding protein 5
ENSMUSG00000005054	1410.41	-0.0604016	0.999937	noDEG	Cstb	cystatin B
ENSMUSG00000005057	491.534	0.0705764	0.999937	noDEG	Sh2b2	SH2B adaptor protein 2
ENSMUSG00000005069	2371.24	0.0576885	0.999937	noDEG	Pex5	peroxisomal biogenesis factor 5
ENSMUSG00000005078	1752.6	0.0935221	0.999937	noDEG	Jkamp	JNK1/MAPK8-associated membrane protein
ENSMUSG00000005087	187.152	-0.00126714	0.999937	noDEG	Cd44	CD44 antigen
ENSMUSG00000005089	36.2518	-0.167215	0.999937	noDEG	Slc1a2	solute carrier family 1 (glial high affinity glutamate transporter), member 2
ENSMUSG00000005102	1437.06	0.199082	0.999937	noDEG	Eif2ak4	eukaryotic translation initiation factor 2 alpha kinase 4
ENSMUSG00000005103	4875.2	0.00511243	0.999937	noDEG	Wdr1	WD repeat domain 1
ENSMUSG00000005107	86.0112	-0.160389	0.999937	noDEG	Slc2a9	solute carrier family 2 (facilitated glucose transporter), member 9
ENSMUSG00000005124	2290.62	0.197356	0.999937	noDEG	Wisp1	WNT1 inducible signaling pathway protein 1
ENSMUSG00000005125	2124.59	0.021163	0.999937	noDEG	Ndrg1	N-myc downstream regulated gene 1
ENSMUSG00000005131	67.1146	0.0201733	0.999937	noDEG	4930550C14Rik	RIKEN cDNA 4930550C14 gene
ENSMUSG00000005142	3377.29	-0.0805515	0.999937	noDEG	Man2b1	mannosidase 2, alpha B1
ENSMUSG00000005148	90.6472	-0.248638	0.999937	noDEG	Klf5	Kruppel-like factor 5
ENSMUSG00000005150	804.353	-0.000995741	0.999937	noDEG	Wdr83	WD repeat domain containing 83
ENSMUSG00000005161	9536.31	0.104672	0.999937	noDEG	Prdx2	peroxiredoxin 2
ENSMUSG00000005198	17618.5	0.0527363	0.999937	noDEG	Polr2a	polymerase (RNA) II (DNA directed) polypeptide A
ENSMUSG00000005202	2984.28	0.308744	0.999937	noDEG	Shbg	sex hormone binding globulin
ENSMUSG00000005204	6462.73	-0.062043	0.999937	noDEG	Senp3	SUMO/sentrin specific peptidase 3
ENSMUSG00000005220	163.468	-0.0179026	0.999937	noDEG	Corin	corin
ENSMUSG00000005225	3047.17	-0.00228096	0.999937	noDEG	Plekha8	pleckstrin homology domain containing, family A (phosphoinositide binding specific) member 8
ENSMUSG00000005232	2.01849	0.00410499	0.999937	noDEG	G6pc2	glucose-6-phosphatase, catalytic, 2
ENSMUSG00000005233	1240.23	-0.0343443	0.999937	noDEG	Spc25	SPC25, NDC80 kinetochore complex component, homolog (S. cerevisiae)
ENSMUSG00000005237	384.502	-0.125649	0.999937	noDEG	Dnah2	dynein, axonemal, heavy chain 2
ENSMUSG00000005251	998.833	0.237141	0.999937	noDEG	Ripk4	receptor-interacting serine-threonine kinase 4
ENSMUSG00000005262	2461.83	0.142202	0.999937	noDEG	Ufd1	ubiquitin recognition factor in ER-associated degradation 1
ENSMUSG00000005267	398.371	-0.217214	0.999937	noDEG	Zfp287	zinc finger protein 287
ENSMUSG00000005268	990.114	0.0468071	0.999937	noDEG	Prlr	prolactin receptor
ENSMUSG00000005299	2611.94	-0.0162299	0.999937	noDEG	Letm1	leucine zipper-EF-hand containing transmembrane protein 1
ENSMUSG00000005312	4733.25	0.146485	0.999937	noDEG	Ubqln1	ubiquilin 1
ENSMUSG00000005320	86.0845	0.195782	0.999937	noDEG	Fgfr4	fibroblast growth factor receptor 4
ENSMUSG00000005338	546.797	-0.104449	0.999937	noDEG	Cadm3	cell adhesion molecule 3
ENSMUSG00000005354	2789.97	-0.0257135	0.999937	noDEG	Txn2	thioredoxin 2
ENSMUSG00000005355	4.79072	0.0652135	0.999937	noDEG	Casp14	caspase 14
ENSMUSG00000005357	955.509	0.130257	0.999937	noDEG	Slc1a6	solute carrier family 1 (high affinity aspartate/glutamate transporter), member 6
ENSMUSG00000005360	336.664	0.181751	0.999937	noDEG	Slc1a3	solute carrier family 1 (glial high affinity glutamate transporter), member 3
ENSMUSG00000005362	2271.79	-0.079795	0.999937	noDEG	Crbn	cereblon
ENSMUSG00000005370	4942.84	-0.00604345	0.999937	noDEG	Msh6	mutS homolog 6
ENSMUSG00000005371	3011.08	0.0389451	0.999937	noDEG	Fbxo11	F-box protein 11
ENSMUSG00000005373	1273.85	0.284018	0.999937	noDEG	Mlxipl	MLX interacting protein-like
ENSMUSG00000005374	2897.37	-0.00280853	0.999937	noDEG	Tbl2	transducin (beta)-like 2
ENSMUSG00000005378	1295.11	0.0628428	0.999937	noDEG	Wbscr22	Williams Beuren syndrome chromosome region 22
ENSMUSG00000005397	9452.11	0.307912	0.999937	noDEG	Nid1	nidogen 1
ENSMUSG00000005410	7753.57	0.0814436	0.999937	noDEG	Mcm5	minichromosome maintenance complex component 5
ENSMUSG00000005413	2712.17	0.239072	0.999937	noDEG	Hmox1	heme oxygenase 1
ENSMUSG00000005417	15537	0.0278788	0.999937	noDEG	Mprip	myosin phosphatase Rho interacting protein
ENSMUSG00000005442	11065.2	0.164528	0.999937	noDEG	Cic	capicua transcriptional repressor
ENSMUSG00000005447	2467.63	-0.0818461	0.999937	noDEG	Pafah1b3	platelet-activating factor acetylhydrolase, isoform 1b, subunit 3
ENSMUSG00000005465	83.7948	-0.052506	0.999937	noDEG	Il27ra	interleukin 27 receptor, alpha
ENSMUSG00000005469	4788.26	0.0435475	0.999937	noDEG	Prkaca	protein kinase, cAMP dependent, catalytic, alpha
ENSMUSG00000005470	2472.22	-0.0959575	0.999937	noDEG	Asf1b	anti-silencing function 1B histone chaperone
ENSMUSG00000005474	6.07477	-0.17821	0.999937	noDEG	Myl10	myosin, light chain 10, regulatory
ENSMUSG00000005481	3231.76	-0.0327879	0.999937	noDEG	Ddx39	DEAD (Asp-Glu-Ala-Asp) box polypeptide 39
ENSMUSG00000005483	3014.16	0.00520221	0.999937	noDEG	Dnajb1	DnaJ heat shock protein family (Hsp40) member B1
ENSMUSG00000005493	148.739	-0.236511	0.999937	noDEG	Msh4	mutS homolog 4
ENSMUSG00000005501	1851.09	0.0506076	0.999937	noDEG	Usp40	ubiquitin specific peptidase 40
ENSMUSG00000005505	515.223	0.00756976	0.999937	noDEG	Kbtbd4	kelch repeat and BTB (POZ) domain containing 4
ENSMUSG00000005506	7205.58	-0.0294144	0.999937	noDEG	Celf1	CUGBP, Elav-like family member 1
ENSMUSG00000005510	2870.25	-0.0142068	0.999937	noDEG	Ndufs3	NADH dehydrogenase (ubiquinone) Fe-S protein 3
ENSMUSG00000005514	2808.22	0.139005	0.999937	noDEG	Por	P450 (cytochrome) oxidoreductase
ENSMUSG00000005533	4508.81	-0.107787	0.999937	noDEG	Igf1r	insulin-like growth factor I receptor
ENSMUSG00000005534	964.032	0.0616814	0.999937	noDEG	Insr	insulin receptor
ENSMUSG00000005540	6.18746	0.218462	0.999937	noDEG	Fcer2a	Fc receptor, IgE, low affinity II, alpha polypeptide
ENSMUSG00000005553	175.01	-0.0126804	0.999937	noDEG	Atp4a	ATPase, H+/K+ exchanging, gastric, alpha polypeptide
ENSMUSG00000005566	16532.2	0.0466202	0.999937	noDEG	Trim28	tripartite motif-containing 28
ENSMUSG00000005575	3266.59	-0.008599	0.999937	noDEG	Ube2m	ubiquitin-conjugating enzyme E2M
ENSMUSG00000005580	1045.21	0.433128	0.999937	noDEG	Adcy9	adenylate cyclase 9
ENSMUSG00000005583	1554.97	0.132167	0.999937	noDEG	Mef2c	myocyte enhancer factor 2C
ENSMUSG00000005609	4350.58	0.253308	0.999937	noDEG	Ctr9	CTR9 homolog, Paf1/RNA polymerase II complex component
ENSMUSG00000005610	35866.5	0.044831	0.999937	noDEG	Eif4g2	eukaryotic translation initiation factor 4, gamma 2
ENSMUSG00000005611	1008.5	0.275035	0.999937	noDEG	Mrvi1	MRV integration site 1
ENSMUSG00000005615	5127.27	0.142881	0.999937	noDEG	Pcyt1a	phosphate cytidylyltransferase 1, choline, alpha isoform
ENSMUSG00000005621	1334.12	0.275131	0.999937	noDEG	Zfp592	zinc finger protein 592
ENSMUSG00000005625	6004.8	0.0221063	0.999937	noDEG	Psmd4	proteasome (prosome, macropain) 26S subunit, non-ATPase, 4
ENSMUSG00000005628	18.7656	0.195764	0.999937	noDEG	Tmod4	tropomodulin 4
ENSMUSG00000005640	54.5296	0.0611378	0.999937	noDEG	Insrr	insulin receptor-related receptor
ENSMUSG00000005649	2.22075	0.125425	0.999937	noDEG	Cabp5	calcium binding protein 5
ENSMUSG00000005656	3620.76	0.0667665	0.999937	noDEG	Snx6	sorting nexin 6
ENSMUSG00000005667	2910.59	0.0344145	0.999937	noDEG	Mthfd2	methylenetetrahydrofolate dehydrogenase (NAD+ dependent), methenyltetrahydrofolate cyclohydrolase
ENSMUSG00000005672	4955.39	-0.0972116	0.999937	noDEG	Kit	KIT proto-oncogene receptor tyrosine kinase
ENSMUSG00000005674	358.824	0.061739	0.999937	noDEG	Tomm40l	translocase of outer mitochondrial membrane 40 homolog-like (yeast)
ENSMUSG00000005677	6.97316	0.201827	0.999937	noDEG	Nr1i3	nuclear receptor subfamily 1, group I, member 3
ENSMUSG00000005681	13.0155	-0.0318293	0.999937	noDEG	Apoa2	apolipoprotein A-II
ENSMUSG00000005682	2740.72	0.123296	0.999937	noDEG	Pan2	PAN2 poly(A) specific ribonuclease subunit
ENSMUSG00000005683	8428.49	0.0244883	0.999937	noDEG	Cs	citrate synthase
ENSMUSG00000005686	303.401	0.349852	0.999937	noDEG	Ampd3	adenosine monophosphate deaminase 3
ENSMUSG00000005687	3043.99	-0.0820809	0.999937	noDEG	Bcas2	breast carcinoma amplified sequence 2
ENSMUSG00000005698	3490.88	0.0257836	0.999937	noDEG	Ctcf	CCCTC-binding factor
ENSMUSG00000005699	368.896	-0.102349	0.999937	noDEG	Pard6a	par-6 family cell polarity regulator alpha
ENSMUSG00000005705	33.6877	0.0129811	0.999937	noDEG	Agrp	agouti related neuropeptide
ENSMUSG00000005716	17.1807	0.117507	0.999937	noDEG	Pvalb	parvalbumin
ENSMUSG00000005718	852.95	-0.0728451	0.999937	noDEG	Tfap4	transcription factor AP4
ENSMUSG00000005732	4068.69	0.00587226	0.999937	noDEG	Ranbp1	RAN binding protein 1
ENSMUSG00000005763	10.7861	-0.116538	0.999937	noDEG	Cd247	CD247 antigen
ENSMUSG00000005774	685.322	0.0901345	0.999937	noDEG	Rfx5	regulatory factor X, 5 (influences HLA class II expression)
ENSMUSG00000005779	12005.7	-0.0653284	0.999937	noDEG	Psmb4	proteasome (prosome, macropain) subunit, beta type 4
ENSMUSG00000005802	3135.67	-0.064141	0.999937	noDEG	Slc30a4	solute carrier family 30 (zinc transporter), member 4
ENSMUSG00000005803	336.302	-0.0434611	0.999937	noDEG	Sqor	sulfide quinone reductase-like (yeast)
ENSMUSG00000005804	1276.71	0.0154958	0.999937	noDEG	Bloc1s6	biogenesis of lysosomal organelles complex-1, subunit 6, pallidin
ENSMUSG00000005813	2276.01	-0.019618	0.999937	noDEG	Metap1	methionyl aminopeptidase 1
ENSMUSG00000005823	1236.34	0.177889	0.999937	noDEG	Gpr108	G protein-coupled receptor 108
ENSMUSG00000005824	4.12987	-0.0621764	0.999937	noDEG	Tnfsf14	tumor necrosis factor (ligand) superfamily, member 14
ENSMUSG00000005836	2469.69	0.190223	0.999937	noDEG	Gata6	GATA binding protein 6
ENSMUSG00000005846	4207.78	-0.0676389	0.999937	noDEG	Rsl1d1	ribosomal L1 domain containing 1
ENSMUSG00000005864	7.11971	0.21033	0.999937	noDEG	Cnga2	cyclic nucleotide gated channel alpha 2
ENSMUSG00000005871	5838.57	0.0196229	0.999937	noDEG	Apc	adenomatosis polyposis coli
ENSMUSG00000005873	3061.15	0.16552	0.999937	noDEG	Reep5	receptor accessory protein 5
ENSMUSG00000005881	5147.17	-0.0116348	0.999937	noDEG	Ergic3	ERGIC and golgi 3
ENSMUSG00000005882	1347.22	0.00924262	0.999937	noDEG	Uqcc1	ubiquinol-cytochrome c reductase complex assembly factor 1
ENSMUSG00000005883	147.921	-0.418897	0.999937	noDEG	Spo11	SPO11 meiotic protein covalently bound to DSB
ENSMUSG00000005886	7473.1	0.10788	0.999937	noDEG	Ncoa2	nuclear receptor coactivator 2
ENSMUSG00000005892	10.1318	-0.0248079	0.999937	noDEG	Trh	thyrotropin releasing hormone
ENSMUSG00000005893	1495.24	0.103062	0.999937	noDEG	Nr2c2	nuclear receptor subfamily 2, group C, member 2
ENSMUSG00000005897	560.27	0.122285	0.999937	noDEG	Nr2c1	nuclear receptor subfamily 2, group C, member 1
ENSMUSG00000005899	3175.5	0.0683001	0.999937	noDEG	Smpd4	sphingomyelin phosphodiesterase 4
ENSMUSG00000005907	889.724	-0.0793818	0.999937	noDEG	Pex1	peroxisomal biogenesis factor 1
ENSMUSG00000005917	50.6577	-0.105355	0.999937	noDEG	Otx1	orthodenticle homeobox 1
ENSMUSG00000005936	4619.7	-0.0324676	0.999937	noDEG	Kctd20	potassium channel tetramerisation domain containing 20
ENSMUSG00000005947	128.823	-0.181929	0.999937	noDEG	Itgae	integrin alpha E, epithelial-associated
ENSMUSG00000005949	823.249	0.0509378	0.999937	noDEG	Ctns	cystinosis, nephropathic
ENSMUSG00000005950	22.0037	-0.218246	0.999937	noDEG	P2rx5	purinergic receptor P2X, ligand-gated ion channel, 5
ENSMUSG00000005951	173.471	-0.116932	0.999937	noDEG	Shpk	sedoheptulokinase
ENSMUSG00000005952	1.67774	-0.0206309	0.999937	noDEG	Trpv1	transient receptor potential cation channel, subfamily V, member 1
ENSMUSG00000005958	289.701	0.0983738	0.999937	noDEG	Ephb3	Eph receptor B3
ENSMUSG00000005968	1029.14	-0.143621	0.999937	noDEG	Tuft1	tuftelin 1
ENSMUSG00000005973	3160.91	0.0461335	0.999937	noDEG	Rcn1	reticulocalbin 1
ENSMUSG00000005980	97.3338	0.0601028	0.999937	noDEG	Dnase1	deoxyribonuclease I
ENSMUSG00000005981	4488.19	0.0266778	0.999937	noDEG	Trap1	TNF receptor-associated protein 1
ENSMUSG00000005982	1284.05	0.131999	0.999937	noDEG	Naa60	N(alpha)-acetyltransferase 60, NatF catalytic subunit
ENSMUSG00000005983	106.34	0.0177099	0.999937	noDEG	1700037C18Rik	RIKEN cDNA 1700037C18 gene
ENSMUSG00000005986	231.777	0.0226772	0.999937	noDEG	Ankrd13d	ankyrin repeat domain 13 family, member D
ENSMUSG00000006005	7307.77	-0.132814	0.999937	noDEG	Tpr	translocated promoter region, nuclear basket protein
ENSMUSG00000006010	1075.24	0.00178628	0.999937	noDEG	BC003331	cDNA sequence BC003331
ENSMUSG00000006014	49.6276	-0.360669	0.999937	noDEG	Prg4	proteoglycan 4 (megakaryocyte stimulating factor, articular superficial zone protein)
ENSMUSG00000006019	860.949	-0.138534	0.999937	noDEG	Dhx34	DEAH (Asp-Glu-Ala-His) box polypeptide 34
ENSMUSG00000006021	659.227	0.141976	0.999937	noDEG	Kptn	kaptin
ENSMUSG00000006024	3399.03	0.0158037	0.999937	noDEG	Napa	N-ethylmaleimide sensitive fusion protein attachment protein alpha
ENSMUSG00000006050	1792.55	0.146717	0.999937	noDEG	Sra1	steroid receptor RNA activator 1
ENSMUSG00000006056	3.28625	0.0314386	0.999937	noDEG	Calcoco2	calcium binding and coiled-coil domain 2
ENSMUSG00000006057	3411.03	-0.00186206	0.999937	noDEG	Atp5g1	ATP synthase, H+ transporting, mitochondrial F0 complex, subunit C1 (subunit 9)
ENSMUSG00000006058	3156.43	-0.0932003	0.999937	noDEG	Snf8	SNF8, ESCRT-II complex subunit, homolog (S. cerevisiae)
ENSMUSG00000006095	3854.94	-0.0254593	0.999937	noDEG	Tbcb	tubulin folding cofactor B
ENSMUSG00000006127	1566	-0.0118577	0.999937	noDEG	Inpp5k	inositol polyphosphate 5-phosphatase K
ENSMUSG00000006134	2411.56	0.0797916	0.999937	noDEG	Crkl	v-crk avian sarcoma virus CT10 oncogene homolog-like
ENSMUSG00000006143	10.8527	-0.210112	0.999937	noDEG	Upk3bl	uroplakin 3B-like
ENSMUSG00000006154	126.046	0.0747368	0.999937	noDEG	Eps8l1	EPS8-like 1
ENSMUSG00000006169	3493.52	0.0697219	0.999937	noDEG	Clint1	clathrin interactor 1
ENSMUSG00000006179	15.7211	0.00929738	0.999937	noDEG	Prss16	protease, serine 16 (thymus)
ENSMUSG00000006191	571.527	0.0558862	0.999937	noDEG	Cdkal1	CDK5 regulatory subunit associated protein 1-like 1
ENSMUSG00000006200	15.7287	0.0528397	0.999937	noDEG	Rhox6	reproductive homeobox 6
ENSMUSG00000006204	2.66896	-0.0856584	0.999937	noDEG	5430419D17Rik	RIKEN cDNA 5430419D17 gene
ENSMUSG00000006205	2670.63	0.0777003	0.999937	noDEG	Htra1	HtrA serine peptidase 1
ENSMUSG00000006215	1807.76	0.0246385	0.999937	noDEG	Zbtb17	zinc finger and BTB domain containing 17
ENSMUSG00000006218	20.6497	-0.197063	0.999937	noDEG	Fam131c	family with sequence similarity 131, member C
ENSMUSG00000006219	2264.46	0.17405	0.999937	noDEG	Fblim1	filamin binding LIM protein 1
ENSMUSG00000006221	177.996	0.0267432	0.999937	noDEG	Hspb7	heat shock protein family, member 7 (cardiovascular)
ENSMUSG00000006235	75.3426	-0.123688	0.999937	noDEG	Epor	erythropoietin receptor
ENSMUSG00000006241	55.5884	0.0388043	0.999937	noDEG	Ccdc159	coiled-coil domain containing 159
ENSMUSG00000006262	2137.86	-0.0963164	0.999937	noDEG	Mob1b	MOB kinase activator 1B
ENSMUSG00000006269	7.30826	-0.355567	0.999937	noDEG	Atp6v1b1	ATPase, H+ transporting, lysosomal V1 subunit B1
ENSMUSG00000006270	5.81291	-0.140693	0.999937	noDEG	Vax1	ventral anterior homeobox 1
ENSMUSG00000006273	4981.25	0.26096	0.999937	noDEG	Atp6v1b2	ATPase, H+ transporting, lysosomal V1 subunit B2
ENSMUSG00000006276	2446.95	0.197814	0.999937	noDEG	Eps15l1	epidermal growth factor receptor pathway substrate 15-like 1
ENSMUSG00000006281	755.614	0.21936	0.999937	noDEG	Tep1	telomerase associated protein 1
ENSMUSG00000006288	2192.48	-0.0760974	0.999937	noDEG	Ttc5	tetratricopeptide repeat domain 5
ENSMUSG00000006289	2871.55	-0.0151492	0.999937	noDEG	Osgep	O-sialoglycoprotein endopeptidase
ENSMUSG00000006299	8456.81	0.0228323	0.999937	noDEG	Aamp	angio-associated migratory protein
ENSMUSG00000006301	1293.21	0.0989381	0.999937	noDEG	Tmbim1	transmembrane BAX inhibitor motif containing 1
ENSMUSG00000006304	9158.37	0.0726416	0.999937	noDEG	Arpc2	actin related protein 2/3 complex, subunit 2
ENSMUSG00000006307	6306.73	0.109505	0.999937	noDEG	Kmt2b	lysine (K)-specific methyltransferase 2B
ENSMUSG00000006310	844.799	-0.125659	0.999937	noDEG	Zbtb32	zinc finger and BTB domain containing 32
ENSMUSG00000006311	3.3909	0.0364948	0.999937	noDEG	Etv2	ets variant 2
ENSMUSG00000006313	20.5738	0.0728646	0.999937	noDEG	Upk1a	uroplakin 1A
ENSMUSG00000006315	2927.23	0.0326691	0.999937	noDEG	Tmem147	transmembrane protein 147
ENSMUSG00000006333	24789.3	-0.139967	0.999937	noDEG	Rps9	ribosomal protein S9
ENSMUSG00000006335	1068.72	-0.0264881	0.999937	noDEG	Tfpt	TCF3 (E2A) fusion partner
ENSMUSG00000006342	822.779	0.126114	0.999937	noDEG	Susd2	sushi domain containing 2
ENSMUSG00000006344	822.762	0.430323	0.999937	noDEG	Ggt5	gamma-glutamyltransferase 5
ENSMUSG00000006345	53.0401	0.161552	0.999937	noDEG	Ggt1	gamma-glutamyltransferase 1
ENSMUSG00000006356	1416.29	-0.0414195	0.999937	noDEG	Crip2	cysteine rich protein 2
ENSMUSG00000006360	698.88	-0.0426266	0.999937	noDEG	Crip1	cysteine-rich protein 1 (intestinal)
ENSMUSG00000006362	935.323	0.312732	0.999937	noDEG	Cbfa2t3	core-binding factor, runt domain, alpha subunit 2, translocated to, 3 (human)
ENSMUSG00000006369	2108.05	-0.126984	0.999937	noDEG	Fbln1	fibulin 1
ENSMUSG00000006373	12165.3	0.0837871	0.999937	noDEG	Pgrmc1	progesterone receptor membrane component 1
ENSMUSG00000006378	1780.78	-0.135282	0.999937	noDEG	Gcat	glycine C-acetyltransferase (2-amino-3-ketobutyrate-coenzyme A ligase)
ENSMUSG00000006386	305.358	0.264347	0.999937	noDEG	Tek	endothelial-specific receptor tyrosine kinase
ENSMUSG00000006389	1.52433	-0.033459	0.999937	noDEG	Mpl	myeloproliferative leukemia virus oncogene
ENSMUSG00000006390	865.801	0.097749	0.999937	noDEG	Elovl1	elongation of very long chain fatty acids (FEN1/Elo2, SUR4/Elo3, yeast)-like 1
ENSMUSG00000006392	1763.79	-0.0413178	0.999937	noDEG	Med8	mediator complex subunit 8
ENSMUSG00000006395	591.911	-0.268855	0.999937	noDEG	Hyi	hydroxypyruvate isomerase (putative)
ENSMUSG00000006398	3772.61	-0.113049	0.999937	noDEG	Cdc20	cell division cycle 20
ENSMUSG00000006403	259.956	0.213922	0.999937	noDEG	Adamts4	a disintegrin-like and metallopeptidase (reprolysin type) with thrombospondin type 1 motif, 4
ENSMUSG00000006411	25.8606	0.0436179	0.999937	noDEG	Nectin4	nectin cell adhesion molecule 4
ENSMUSG00000006412	2514.43	-0.0558555	0.999937	noDEG	Pfdn2	prefoldin 2
ENSMUSG00000006418	6143.51	-0.0676693	0.999937	noDEG	Rnf114	ring finger protein 114
ENSMUSG00000006423	1168.61	0.0520126	0.999937	noDEG	C330007P06Rik	RIKEN cDNA C330007P06 gene
ENSMUSG00000006435	254.081	0.0621013	0.999937	noDEG	Neurl1a	neuralized E3 ubiquitin protein ligase 1A
ENSMUSG00000006442	1250.37	0.110316	0.999937	noDEG	Srm	spermidine synthase
ENSMUSG00000006445	1487.14	0.323986	0.999937	noDEG	Epha2	Eph receptor A2
ENSMUSG00000006456	2307.72	0.0732765	0.999937	noDEG	Rbm14	RNA binding motif protein 14
ENSMUSG00000006457	604.125	0.013226	0.999937	noDEG	Actn3	actinin alpha 3
ENSMUSG00000006462	2.40733	-0.0892039	0.999937	noDEG	A530013C23Rik	RIKEN cDNA A530013C23 gene
ENSMUSG00000006463	647.477	0.147572	0.999937	noDEG	Zdhhc24	zinc finger, DHHC domain containing 24
ENSMUSG00000006464	464.581	-0.0481144	0.999937	noDEG	Bbs1	Bardet-Biedl syndrome 1 (human)
ENSMUSG00000006469	5.33717	0.196655	0.999937	noDEG	Slc34a3	solute carrier family 34 (sodium phosphate), member 3
ENSMUSG00000006471	1842.62	-0.0403632	0.999937	noDEG	Ndor1	NADPH dependent diflavin oxidoreductase 1
ENSMUSG00000006476	3243.17	-0.00465539	0.999937	noDEG	Nsmf	NMDA receptor synaptonuclear signaling and neuronal migration factor
ENSMUSG00000006494	3912.42	0.132683	0.999937	noDEG	Pdk1	pyruvate dehydrogenase kinase, isoenzyme 1
ENSMUSG00000006498	14966	0.101635	0.999937	noDEG	Ptbp1	polypyrimidine tract binding protein 1
ENSMUSG00000006517	1599.64	-0.013758	0.999937	noDEG	Mvd	mevalonate (diphospho) decarboxylase
ENSMUSG00000006519	1387.44	-0.0341535	0.999937	noDEG	Cyba	cytochrome b-245, alpha polypeptide
ENSMUSG00000006522	64.9844	0.144331	0.999937	noDEG	Itih3	inter-alpha trypsin inhibitor, heavy chain 3
ENSMUSG00000006526	1343.16	0.032959	0.999937	noDEG	Tmem110	transmembrane protein 110
ENSMUSG00000006527	3845.7	-0.0246012	0.999937	noDEG	Sfmbt1	Scm-like with four mbt domains 1
ENSMUSG00000006538	19.8101	-0.365525	0.999937	noDEG	Ihh	Indian hedgehog
ENSMUSG00000006542	51.8705	0.206883	0.999937	noDEG	Prkag3	protein kinase, AMP-activated, gamma 3 non-catatlytic subunit
ENSMUSG00000006546	1.04553	0.0642163	0.999937	noDEG	Cryba2	crystallin, beta A2
ENSMUSG00000006567	191.877	0.0164386	0.999937	noDEG	Atp7b	ATPase, Cu++ transporting, beta polypeptide
ENSMUSG00000006570	1.06203	0.00125537	0.999937	noDEG	Defb2	defensin beta 2
ENSMUSG00000006574	38.4972	0.196344	0.999937	noDEG	Slc4a1	solute carrier family 4 (anion exchanger), member 1
ENSMUSG00000006575	144.66	-0.123844	0.999937	noDEG	Rundc3a	RUN domain containing 3A
ENSMUSG00000006576	1308.59	0.160931	0.999937	noDEG	Slc4a3	solute carrier family 4 (anion exchanger), member 3
ENSMUSG00000006585	1976.32	-0.0946615	0.999937	noDEG	Cdt1	chromatin licensing and DNA replication factor 1
ENSMUSG00000006586	170.405	0.0437636	0.999937	noDEG	Runx1t1	runt-related transcription factor 1; translocated to, 1 (cyclin D-related)
ENSMUSG00000006587	264.175	-0.261144	0.999937	noDEG	Snai3	snail family zinc finger 3
ENSMUSG00000006589	1875.06	-0.146883	0.999937	noDEG	Aprt	adenine phosphoribosyl transferase
ENSMUSG00000006599	2962.74	-0.112655	0.999937	noDEG	Gtf2h1	general transcription factor II H, polypeptide 1
ENSMUSG00000006611	849.64	-0.0142912	0.999937	noDEG	Hfe	hemochromatosis
ENSMUSG00000006641	977.913	0.00465584	0.999937	noDEG	Slc5a6	solute carrier family 5 (sodium-dependent vitamin transporter), member 6
ENSMUSG00000006642	988.967	0.302252	0.999937	noDEG	Tcf23	transcription factor 23
ENSMUSG00000006649	2562.9	-0.00276417	0.999937	noDEG	Nphs1	nephrosis 1, nephrin
ENSMUSG00000006651	428.683	0.175509	0.999937	noDEG	Aplp1	amyloid beta (A4) precursor-like protein 1
ENSMUSG00000006673	5880.24	0.0172838	0.999937	noDEG	Qrich1	glutamine-rich 1
ENSMUSG00000006675	151.558	0.213732	0.999937	noDEG	P4htm	prolyl 4-hydroxylase, transmembrane (endoplasmic reticulum)
ENSMUSG00000006676	12707.4	0.143167	0.999937	noDEG	Usp19	ubiquitin specific peptidase 19
ENSMUSG00000006678	1031.17	0.0729444	0.999937	noDEG	Pola1	polymerase (DNA directed), alpha 1
ENSMUSG00000006699	16119.8	0.137906	0.999937	noDEG	Cdc42	cell division cycle 42
ENSMUSG00000006705	1274.91	0.17585	0.999937	noDEG	Pknox1	Pbx/knotted 1 homeobox
ENSMUSG00000006711	19.1856	0.248713	0.999937	noDEG	D130043K22Rik	RIKEN cDNA D130043K22 gene
ENSMUSG00000006715	1673.99	-0.219342	0.999937	noDEG	Gmnn	geminin
ENSMUSG00000006717	585.327	0.139105	0.999937	noDEG	Acot13	acyl-CoA thioesterase 13
ENSMUSG00000006720	508.123	0.14529	0.999937	noDEG	Zfp184	zinc finger protein 184 (Kruppel-like)
ENSMUSG00000006724	17.864	-0.178477	0.999937	noDEG	Cyp27b1	cytochrome P450, family 27, subfamily b, polypeptide 1
ENSMUSG00000006728	7321.38	0.0504758	0.999937	noDEG	Cdk4	cyclin-dependent kinase 4
ENSMUSG00000006731	1309.95	0.169569	0.999937	noDEG	B4galnt1	beta-1,4-N-acetyl-galactosaminyl transferase 1
ENSMUSG00000006732	940.545	0.0708697	0.999937	noDEG	Mettl1	methyltransferase like 1
ENSMUSG00000006736	1335.63	0.238762	0.999937	noDEG	Tspan31	tetraspanin 31
ENSMUSG00000006740	9381.5	-0.0595746	0.999937	noDEG	Kif5b	kinesin family member 5B
ENSMUSG00000006763	1109.36	-0.141952	0.999937	noDEG	Saal1	serum amyloid A-like 1
ENSMUSG00000006764	1.15343	-0.133996	0.999937	noDEG	Tph2	tryptophan hydroxylase 2
ENSMUSG00000006777	18.667	0.0333808	0.999937	noDEG	Krt23	keratin 23
ENSMUSG00000006782	1582.57	0.0328403	0.999937	noDEG	Cnp	2',3'-cyclic nucleotide 3' phosphodiesterase
ENSMUSG00000006784	85.4967	0.0557538	0.999937	noDEG	Ttc25	tetratricopeptide repeat domain 25
ENSMUSG00000006800	10245.1	0.366415	0.999937	noDEG	Sulf2	sulfatase 2
ENSMUSG00000006818	2919.87	-0.045025	0.999937	noDEG	Sod2	superoxide dismutase 2, mitochondrial
ENSMUSG00000006850	780.77	-0.0447218	0.999937	noDEG	Tmco6	transmembrane and coiled-coil domains 6
ENSMUSG00000006906	805.839	0.119502	0.999937	noDEG	Stambp	STAM binding protein
ENSMUSG00000006920	2872.14	0.134472	0.999937	noDEG	Ezh1	enhancer of zeste 1 polycomb repressive complex 2 subunit
ENSMUSG00000006930	741.858	0.312914	0.999937	noDEG	Hap1	huntingtin-associated protein 1
ENSMUSG00000006931	3230.1	0.00645628	0.999937	noDEG	P3h4	prolyl 3-hydroxylase family member 4 (non-enzymatic)
ENSMUSG00000006932	27945.3	0.154079	0.999937	noDEG	Ctnnb1	catenin (cadherin associated protein), beta 1
ENSMUSG00000006941	3654.07	-0.119283	0.999937	noDEG	Eif1b	eukaryotic translation initiation factor 1B
ENSMUSG00000006948	2.45682	-0.047654	0.999937	noDEG	Klk4	kallikrein related-peptidase 4 (prostase, enamel matrix, prostate)
ENSMUSG00000006958	114.073	0.138972	0.999937	noDEG	Chrd	chordin
ENSMUSG00000006998	20995	0.0173662	0.999937	noDEG	Psmd2	proteasome (prosome, macropain) 26S subunit, non-ATPase, 2
ENSMUSG00000007021	50.6258	0.0817133	0.999937	noDEG	Syngr3	synaptogyrin 3
ENSMUSG00000007029	7805.15	-0.0952266	0.999937	noDEG	Vars	valyl-tRNA synthetase
ENSMUSG00000007030	54.066	0.182101	0.999937	noDEG	Vwa7	von Willebrand factor A domain containing 7
ENSMUSG00000007033	48.5499	0.112698	0.999937	noDEG	Hspa1l	heat shock protein 1-like
ENSMUSG00000007034	53.9163	0.0798783	0.999937	noDEG	Slc44a4	solute carrier family 44, member 4
ENSMUSG00000007035	532.52	-0.271155	0.999937	noDEG	Msh5	mutS homolog 5
ENSMUSG00000007036	1964.28	0.0770087	0.999937	noDEG	Abhd16a	abhydrolase domain containing 16A
ENSMUSG00000007038	791.276	0.108783	0.999937	noDEG	Neu1	neuraminidase 1
ENSMUSG00000007039	4015.19	0.0765584	0.999937	noDEG	Ddah2	dimethylarginine dimethylaminohydrolase 2
ENSMUSG00000007041	5540.1	0.091247	0.999937	noDEG	Clic1	chloride intracellular channel 1
ENSMUSG00000007050	1891.23	-0.060892	0.999937	noDEG	Lsm2	LSM2 homolog, U6 small nuclear RNA and mRNA degradation associated
ENSMUSG00000007080	5447.48	-0.00502729	0.999937	noDEG	Pole	polymerase (DNA directed), epsilon
ENSMUSG00000007097	3562.79	0.0531004	0.999937	noDEG	Atp1a2	ATPase, Na+/K+ transporting, alpha 2 polypeptide
ENSMUSG00000007107	6.8485	-0.00309273	0.999937	noDEG	Atp1a4	ATPase, Na+/K+ transporting, alpha 4 polypeptide
ENSMUSG00000007122	45.2233	0.00746861	0.999937	noDEG	Casq1	calsequestrin 1
ENSMUSG00000007207	1166.14	0.203103	0.999937	noDEG	Stx1a	syntaxin 1A (brain)
ENSMUSG00000007216	333.87	0.0148653	0.999937	noDEG	Zfp775	zinc finger protein 775
ENSMUSG00000007279	364.401	-0.289483	0.999937	noDEG	Scube2	signal peptide, CUB domain, EGF-like 2
ENSMUSG00000007338	1852.75	-0.0409208	0.999937	noDEG	Mrpl49	mitochondrial ribosomal protein L49
ENSMUSG00000007379	1123.65	-0.0816541	0.999937	noDEG	Dennd2c	DENN/MADD domain containing 2C
ENSMUSG00000007411	5111.93	0.0538176	0.999937	noDEG	Mark3	MAP/microtubule affinity regulating kinase 3
ENSMUSG00000007415	2843.1	-0.0282549	0.999937	noDEG	Gatad1	GATA zinc finger domain containing 1
ENSMUSG00000007440	1.40022	0.0274736	0.999937	noDEG	Pcdha11	NA
ENSMUSG00000007458	5980.51	0.0681667	0.999937	noDEG	M6pr	mannose-6-phosphate receptor, cation dependent
ENSMUSG00000007476	688.884	-0.0672724	0.999937	noDEG	Lrrc8a	leucine rich repeat containing 8A
ENSMUSG00000007480	3.42488	-0.0602899	0.999937	noDEG	Mc5r	melanocortin 5 receptor
ENSMUSG00000007564	9326.11	0.111182	0.999937	noDEG	Ppp2r1a	protein phosphatase 2, regulatory subunit A, alpha
ENSMUSG00000007570	1867.99	-0.0688988	0.999937	noDEG	Fance	Fanconi anemia, complementation group E
ENSMUSG00000007589	2173.26	-0.0937929	0.999937	noDEG	Tinf2	Terf1 (TRF1)-interacting nuclear factor 2
ENSMUSG00000007591	21.3469	-0.131697	0.999937	noDEG	Tssk4	testis-specific serine kinase 4
ENSMUSG00000007594	96.046	0.18374	0.999937	noDEG	Hapln4	hyaluronan and proteoglycan link protein 4
ENSMUSG00000007603	1875.79	0.0323357	0.999937	noDEG	Dus3l	dihydrouridine synthase 3-like (S. cerevisiae)
ENSMUSG00000007610	892.309	0.0377365	0.999937	noDEG	Gtpbp3	GTP binding protein 3
ENSMUSG00000007613	2962.78	-0.141949	0.999937	noDEG	Tgfbr1	transforming growth factor, beta receptor I
ENSMUSG00000007617	1545.34	-0.250983	0.999937	noDEG	Homer1	homer scaffolding protein 1
ENSMUSG00000007646	961.671	-0.0852267	0.999937	noDEG	Rad51c	RAD51 paralog C
ENSMUSG00000007653	17.0371	0.0846466	0.999937	noDEG	Gabrb2	gamma-aminobutyric acid (GABA) A receptor, subunit beta 2
ENSMUSG00000007655	3986.32	0.192598	0.999937	noDEG	Cav1	caveolin 1, caveolae protein
ENSMUSG00000007656	4270.55	0.0504395	0.999937	noDEG	Arpp19	cAMP-regulated phosphoprotein 19
ENSMUSG00000007659	3705.15	0.00839786	0.999937	noDEG	Bcl2l1	BCL2-like 1
ENSMUSG00000007670	4946.92	-0.417438	0.999937	noDEG	Khsrp	KH-type splicing regulatory protein
ENSMUSG00000007682	28.7614	0.0527318	0.999937	noDEG	Dio2	deiodinase, iodothyronine, type II
ENSMUSG00000007721	1743.55	0.0158556	0.999937	noDEG	Ccdc124	coiled-coil domain containing 124
ENSMUSG00000007739	9631.29	-0.0514072	0.999937	noDEG	Cct4	chaperonin containing Tcp1, subunit 4 (delta)
ENSMUSG00000007777	690.434	-0.149805	0.999937	noDEG	0610009B22Rik	RIKEN cDNA 0610009B22 gene
ENSMUSG00000007783	615.96	0.0264663	0.999937	noDEG	Cpt1c	carnitine palmitoyltransferase 1c
ENSMUSG00000007805	86.6051	0.0144326	0.999937	noDEG	Twist2	twist basic helix-loop-helix transcription factor 2
ENSMUSG00000007812	2882.79	-0.0365811	0.999937	noDEG	Zfp655	zinc finger protein 655
ENSMUSG00000007815	12076	0.0934857	0.999937	noDEG	Rhoa	ras homolog family member A
ENSMUSG00000007817	2237.98	0.325574	0.999937	noDEG	Zmiz1	zinc finger, MIZ-type containing 1
ENSMUSG00000007827	808.127	0.0442967	0.999937	noDEG	Ankrd26	ankyrin repeat domain 26
ENSMUSG00000007833	2173.29	-0.0578322	0.999937	noDEG	Aldh16a1	aldehyde dehydrogenase 16 family, member A1
ENSMUSG00000007836	17461.7	-0.0594267	0.999937	noDEG	Hnrnpa0	heterogeneous nuclear ribonucleoprotein A0
ENSMUSG00000007837	492.942	-0.0193467	0.999937	noDEG	Prrg2	proline-rich Gla (G-carboxyglutamic acid) polypeptide 2
ENSMUSG00000007850	14816.7	0.0793242	0.999937	noDEG	Hnrnph1	heterogeneous nuclear ribonucleoprotein H1
ENSMUSG00000007867	1139.48	-0.0838401	0.999937	noDEG	Ift43	intraflagellar transport 43
ENSMUSG00000007877	6.58343	-0.0412273	0.999937	noDEG	Tcap	titin-cap
ENSMUSG00000007880	6738.2	0.189813	0.999937	noDEG	Arid1a	AT rich interactive domain 1A (SWI-like)
ENSMUSG00000007888	483.006	-0.117235	0.999937	noDEG	Crlf1	cytokine receptor-like factor 1
ENSMUSG00000007891	8893.67	0.058977	0.999937	noDEG	Ctsd	cathepsin D
ENSMUSG00000007892	38799.6	-0.227014	0.999937	noDEG	Rplp1	ribosomal protein, large, P1
ENSMUSG00000007907	3.5198	-0.035158	0.999937	noDEG	Cabs1	calcium binding protein, spermatid specific 1
ENSMUSG00000007908	28.5743	0.0265249	0.999937	noDEG	Hmgcll1	3-hydroxymethyl-3-methylglutaryl-Coenzyme A lyase-like 1
ENSMUSG00000007944	15.8851	-0.125683	0.999937	noDEG	Ttc9b	tetratricopeptide repeat domain 9B
ENSMUSG00000007946	98.8878	0.238813	0.999937	noDEG	Phox2a	paired-like homeobox 2a
ENSMUSG00000007950	1721.89	0.0369837	0.999937	noDEG	Abhd8	abhydrolase domain containing 8
ENSMUSG00000007987	676.839	-0.0668046	0.999937	noDEG	Ift22	intraflagellar transport 22
ENSMUSG00000007989	3457.31	-0.0115238	0.999937	noDEG	Fzd3	frizzled class receptor 3
ENSMUSG00000008028	27.9977	-0.0393859	0.999937	noDEG	1700008O03Rik	RIKEN cDNA 1700008O03 gene
ENSMUSG00000008035	5268.83	0.00563472	0.999937	noDEG	Mid1ip1	Mid1 interacting protein 1 (gastrulation specific G12-like (zebrafish))
ENSMUSG00000008036	2864.98	-0.00726349	0.999937	noDEG	Ap2s1	adaptor-related protein complex 2, sigma 1 subunit
ENSMUSG00000008090	1694.16	-0.0735854	0.999937	noDEG	Fgfrl1	fibroblast growth factor receptor-like 1
ENSMUSG00000008129	687.769	0.0583075	0.999937	noDEG	4930432K21Rik	RIKEN cDNA 4930432K21 gene
ENSMUSG00000008136	4505.78	0.0257604	0.999937	noDEG	Fhl2	four and a half LIM domains 2
ENSMUSG00000008140	5006.51	-0.12087	0.999937	noDEG	Emc10	ER membrane protein complex subunit 10
ENSMUSG00000008153	231.556	0.0522031	0.999937	noDEG	Clstn3	calsyntenin 3
ENSMUSG00000008167	1549.13	-0.0540523	0.999937	noDEG	Fbxw9	F-box and WD-40 domain protein 9
ENSMUSG00000008193	9.31069	-0.101313	0.999937	noDEG	Spib	Spi-B transcription factor (Spi-1/PU.1 related)
ENSMUSG00000008200	2033.22	0.137985	0.999937	noDEG	Fnbp4	formin binding protein 4
ENSMUSG00000008206	582.462	0.10188	0.999937	noDEG	Cers4	ceramide synthase 4
ENSMUSG00000008226	711.656	0.0018577	0.999937	noDEG	Scrn3	secernin 3
ENSMUSG00000008301	1811.94	-0.0412296	0.999937	noDEG	Phax	phosphorylated adaptor for RNA export
ENSMUSG00000008305	3322.17	0.0956664	0.999937	noDEG	Tle1	transducin-like enhancer of split 1
ENSMUSG00000008307	64.4696	0.158648	0.999937	noDEG	1700109H08Rik	RIKEN cDNA 1700109H08 gene
ENSMUSG00000008318	308.271	-0.140764	0.999937	noDEG	Relt	RELT tumor necrosis factor receptor
ENSMUSG00000008333	2011.61	-0.0404493	0.999937	noDEG	Snrpb2	U2 small nuclear ribonucleoprotein B
ENSMUSG00000008348	3013.87	-0.0443776	0.999937	noDEG	Ubc	ubiquitin C
ENSMUSG00000008373	2508.33	-0.0414176	0.999937	noDEG	Prpf31	pre-mRNA processing factor 31
ENSMUSG00000008384	915.556	0.144344	0.999937	noDEG	Sertad1	SERTA domain containing 1
ENSMUSG00000008393	9623.8	0.197188	0.999937	noDEG	Carhsp1	calcium regulated heat stable protein 1
ENSMUSG00000008398	591.595	-0.0603556	0.999937	noDEG	Elk3	ELK3, member of ETS oncogene family
ENSMUSG00000008429	2105.89	-0.010052	0.999937	noDEG	Herpud2	HERPUD family member 2
ENSMUSG00000008435	1111.27	0.0307517	0.999937	noDEG	Rdh13	retinol dehydrogenase 13 (all-trans and 9-cis)
ENSMUSG00000008438	4.53982	0.137417	0.999937	noDEG	Adam21	a disintegrin and metallopeptidase domain 21
ENSMUSG00000008450	3476.86	-0.0235188	0.999937	noDEG	Nutf2	nuclear transport factor 2
ENSMUSG00000008461	5.06898	0.225091	0.999937	noDEG	Fut1	fucosyltransferase 1
ENSMUSG00000008475	5365.7	-0.0327695	0.999937	noDEG	Arpc5	actin related protein 2/3 complex, subunit 5
ENSMUSG00000008489	1549.42	-0.298337	0.999937	noDEG	Elavl2	ELAV (embryonic lethal, abnormal vision, Drosophila)-like 2 (Hu antigen B)
ENSMUSG00000008496	232.622	-0.158037	0.999937	noDEG	Pou2f2	POU domain, class 2, transcription factor 2
ENSMUSG00000008540	4959.54	0.138868	0.999937	noDEG	Mgst1	microsomal glutathione S-transferase 1
ENSMUSG00000008575	3155	-0.0820678	0.999937	noDEG	Nfib	nuclear factor I/B
ENSMUSG00000008590	18.0603	-0.243225	0.999937	noDEG	Htr3b	5-hydroxytryptamine (serotonin) receptor 3B
ENSMUSG00000008601	29.0661	0.0109366	0.999937	noDEG	Rab25	RAB25, member RAS oncogene family
ENSMUSG00000008604	1911.63	0.0510431	0.999937	noDEG	Ubqln4	ubiquilin 4
ENSMUSG00000008658	24.6286	0.132688	0.999937	noDEG	Rbfox1	RNA binding protein, fox-1 homolog (C. elegans) 1
ENSMUSG00000008668	24188.2	-0.176719	0.999937	noDEG	Rps18	ribosomal protein S18
ENSMUSG00000008682	7364.15	-0.0444247	0.999937	noDEG	Rpl10	ribosomal protein L10
ENSMUSG00000008683	19691.6	-0.117814	0.999937	noDEG	Rps15a	ribosomal protein S15A
ENSMUSG00000008690	5973.46	-0.0307145	0.999937	noDEG	Ncaph2	non-SMC condensin II complex, subunit H2
ENSMUSG00000008730	3118.86	0.104317	0.999937	noDEG	Hipk1	homeodomain interacting protein kinase 1
ENSMUSG00000008734	4533.09	0.00672159	0.999937	noDEG	Gprc5b	G protein-coupled receptor, family C, group 5, member B
ENSMUSG00000008763	3973.84	-0.00348393	0.999937	noDEG	Man1a2	mannosidase, alpha, class 1A, member 2
ENSMUSG00000008813	5.26472	-0.244692	0.999937	noDEG	Tppp2	tubulin polymerization-promoting protein family member 2
ENSMUSG00000008822	314.728	-0.157132	0.999937	noDEG	Acyp1	acylphosphatase 1, erythrocyte (common) type
ENSMUSG00000008845	103.975	-0.0218738	0.999937	noDEG	Cd163	CD163 antigen
ENSMUSG00000008855	5770.43	0.138128	0.999937	noDEG	Hdac5	histone deacetylase 5
ENSMUSG00000008859	2750.05	0.0639033	0.999937	noDEG	Rala	v-ral simian leukemia viral oncogene A (ras related)
ENSMUSG00000008892	13336.1	-0.0338071	0.999937	noDEG	Vdac3	voltage-dependent anion channel 3
ENSMUSG00000008932	11.2029	-0.226664	0.999937	noDEG	Slc1a7	solute carrier family 1 (glutamate transporter), member 7
ENSMUSG00000008958	2906.41	-0.0313361	0.999937	noDEG	Vps72	vacuolar protein sorting 72
ENSMUSG00000008976	2743.53	-0.0913609	0.999937	noDEG	Gabpa	GA repeat binding protein, alpha
ENSMUSG00000008999	964.767	-0.240512	0.999937	noDEG	Bmp7	bone morphogenetic protein 7
ENSMUSG00000009013	7397.33	-0.0512149	0.999937	noDEG	Dynll1	dynein light chain LC8-type 1
ENSMUSG00000009030	1821.39	0.109269	0.999937	noDEG	Pdcl	phosducin-like
ENSMUSG00000009035	2247.01	0.0573639	0.999937	noDEG	Tmem184b	transmembrane protein 184b
ENSMUSG00000009070	9.21591	-0.0223587	0.999937	noDEG	Rsph14	radial spoke head homolog 14 (Chlamydomonas)
ENSMUSG00000009073	5442.88	0.0928311	0.999937	noDEG	Nf2	neurofibromin 2
ENSMUSG00000009075	13.9318	-0.0868297	0.999937	noDEG	Cabp7	calcium binding protein 7
ENSMUSG00000009076	601.259	-0.0370522	0.999937	noDEG	Zmat5	zinc finger, matrin type 5
ENSMUSG00000009079	11689.4	0.107626	0.999937	noDEG	Ewsr1	Ewing sarcoma breakpoint region 1
ENSMUSG00000009090	4623.84	0.0488245	0.999937	noDEG	Ap1b1	adaptor protein complex AP-1, beta 1 subunit
ENSMUSG00000009092	647.399	0.0284164	0.999937	noDEG	Derl3	Der1-like domain family, member 3
ENSMUSG00000009093	4.35359	-0.160458	0.999937	noDEG	Gstt4	glutathione S-transferase, theta 4
ENSMUSG00000009097	1059.58	-0.0787994	0.999937	noDEG	Tbx1	T-box 1
ENSMUSG00000009108	281.042	-0.0612251	0.999937	noDEG	Gnat2	guanine nucleotide binding protein, alpha transducing 2
ENSMUSG00000009112	2693.75	0.0554024	0.999937	noDEG	Bcl2l13	BCL2-like 13 (apoptosis facilitator)
ENSMUSG00000009114	14.7124	-0.226931	0.999937	noDEG	2610028H24Rik	RIKEN cDNA 2610028H24 gene
ENSMUSG00000009115	2.44585	-0.100272	0.999937	noDEG	Spatc1l	spermatogenesis and centriole associated 1 like
ENSMUSG00000009145	50.1408	0.106213	0.999937	noDEG	Dqx1	DEAQ RNA-dependent ATPase
ENSMUSG00000009185	9.5404	-0.124922	0.999937	noDEG	Ccl8	chemokine (C-C motif) ligand 8
ENSMUSG00000009207	745.284	-0.120515	0.999937	noDEG	Lnpk	lunapark, ER junction formation factor
ENSMUSG00000009210	1.76741	0.0273253	0.999937	noDEG	Prr29	proline rich 29
ENSMUSG00000009214	25.0375	0.13534	0.999937	noDEG	Mymk	transmembrane protein 8C
ENSMUSG00000009216	101.472	-0.195372	0.999937	noDEG	Fam163b	family with sequence similarity 163, member B
ENSMUSG00000009246	495.078	0.188127	0.999937	noDEG	Trpm5	transient receptor potential cation channel, subfamily M, member 5
ENSMUSG00000009248	330.349	-0.210118	0.999937	noDEG	Ascl2	achaete-scute family bHLH transcription factor 2
ENSMUSG00000009281	1414.6	-0.212535	0.999937	noDEG	Rarres2	retinoic acid receptor responder (tazarotene induced) 2
ENSMUSG00000009291	8618.66	0.131504	0.999937	noDEG	Pttg1ip	pituitary tumor-transforming 1 interacting protein
ENSMUSG00000009292	3.39702	0.0524808	0.999937	noDEG	Trpm2	transient receptor potential cation channel, subfamily M, member 2
ENSMUSG00000009293	2721.71	-0.0575102	0.999937	noDEG	Ube2g2	ubiquitin-conjugating enzyme E2G 2
ENSMUSG00000009350	2.00382	0.13753	0.999937	noDEG	Mpo	myeloperoxidase
ENSMUSG00000009356	11.8347	-0.0764999	0.999937	noDEG	Lpo	lactoperoxidase
ENSMUSG00000009376	738.94	0.100261	0.999937	noDEG	Met	met proto-oncogene
ENSMUSG00000009378	22.4473	-0.204876	0.999937	noDEG	Slc16a12	solute carrier family 16 (monocarboxylic acid transporters), member 12
ENSMUSG00000009394	381.349	-0.106003	0.999937	noDEG	Syn2	synapsin II
ENSMUSG00000009406	1216.46	0.111904	0.999937	noDEG	Elk1	ELK1, member of ETS oncogene family
ENSMUSG00000009418	2354.3	0.18424	0.999937	noDEG	Nav1	neuron navigator 1
ENSMUSG00000009470	8170.01	0.0107826	0.999937	noDEG	Tnpo1	transportin 1
ENSMUSG00000009471	4.65275	-0.272796	0.999937	noDEG	Myod1	myogenic differentiation 1
ENSMUSG00000009487	4.2574	0.0725865	0.999937	noDEG	Otog	otogelin
ENSMUSG00000009535	2023.44	-0.1495	0.999937	noDEG	Rnmt	RNA (guanine-7-) methyltransferase
ENSMUSG00000009545	25.2635	0.14607	0.999937	noDEG	Kcnq1	potassium voltage-gated channel, subfamily Q, member 1
ENSMUSG00000009549	3978.09	-0.113578	0.999937	noDEG	Srp14	signal recognition particle 14
ENSMUSG00000009551	4.96474	-0.0286529	0.999937	noDEG	6330409D20Rik	RIKEN cDNA 6330409D20 gene
ENSMUSG00000009555	4997.45	-0.0543049	0.999937	noDEG	Cdk9	cyclin-dependent kinase 9 (CDC2-related kinase)
ENSMUSG00000009563	1572.95	-0.0228192	0.999937	noDEG	Tor2a	torsin family 2, member A
ENSMUSG00000009566	1950.13	0.00810818	0.999937	noDEG	Fpgs	folylpolyglutamyl synthetase
ENSMUSG00000009569	2559.77	0.216086	0.999937	noDEG	Mkl2	MKL/myocardin-like 2
ENSMUSG00000009575	6140.7	0.0521596	0.999937	noDEG	Cbx5	chromobox 5
ENSMUSG00000009585	528.798	0.274168	0.999937	noDEG	Apobec3	apolipoprotein B mRNA editing enzyme, catalytic polypeptide 3
ENSMUSG00000009588	11.5568	0.260365	0.999937	noDEG	St6galnac1	ST6 (alpha-N-acetyl-neuraminyl-2,3-beta-galactosyl-1,3)-N-acetylgalactosaminide alpha-2,6-sialyltransferase 1
ENSMUSG00000009596	7877.08	-0.116032	0.999937	noDEG	Taf7l	TATA-box binding protein associated factor 7 like
ENSMUSG00000009614	1074.32	0.200735	0.999937	noDEG	Sardh	sarcosine dehydrogenase
ENSMUSG00000009621	2441.99	0.0287842	0.999937	noDEG	Vav2	vav 2 oncogene
ENSMUSG00000009628	8072.32	-0.0185304	0.999937	noDEG	Tex15	testis expressed gene 15
ENSMUSG00000009630	4453.73	-0.100889	0.999937	noDEG	Ppp2cb	protein phosphatase 2 (formerly 2A), catalytic subunit, beta isoform
ENSMUSG00000009633	433.114	-0.13867	0.999937	noDEG	G0s2	G0/G1 switch gene 2
ENSMUSG00000009640	1536.8	0.0152326	0.999937	noDEG	Dmap1	DNA methyltransferase 1-associated protein 1
ENSMUSG00000009646	7.94073	0.00236237	0.999937	noDEG	Pla2g12b	phospholipase A2, group XIIB
ENSMUSG00000009647	427.181	0.239992	0.999937	noDEG	Mcu	mitochondrial calcium uniporter
ENSMUSG00000009654	90.4063	-0.09811	0.999937	noDEG	Oit3	oncoprotein induced transcript 3
ENSMUSG00000009670	3585.45	-0.225994	0.999937	noDEG	Tex11	testis expressed gene 11
ENSMUSG00000009681	3289.71	0.158265	0.999937	noDEG	Bcr	breakpoint cluster region
ENSMUSG00000009687	251.776	0.134465	0.999937	noDEG	Fxyd5	FXYD domain-containing ion transport regulator 5
ENSMUSG00000009731	96.145	0.0256553	0.999937	noDEG	Kcnd1	potassium voltage-gated channel, Shal-related family, member 1
ENSMUSG00000009733	1056.17	0.0816103	0.999937	noDEG	Tfcp2	transcription factor CP2
ENSMUSG00000009734	4.52173	0.0483465	0.999937	noDEG	Pou6f2	POU domain, class 6, transcription factor 2
ENSMUSG00000009739	693.66	-0.162058	0.999937	noDEG	Pou6f1	POU domain, class 6, transcription factor 1
ENSMUSG00000009741	2639.29	-0.00116145	0.999937	noDEG	Ubp1	upstream binding protein 1
ENSMUSG00000009772	1522.08	0.351765	0.999937	noDEG	Nuak2	NUAK family, SNF1-like kinase, 2
ENSMUSG00000009828	1397.68	-0.104937	0.999937	noDEG	Ick	intestinal cell kinase
ENSMUSG00000009863	4664.81	-0.158164	0.999937	noDEG	Sdhb	succinate dehydrogenase complex, subunit B, iron sulfur (Ip)
ENSMUSG00000009876	72.2773	0.0721655	0.999937	noDEG	Cox4i2	cytochrome c oxidase subunit IV isoform 2
ENSMUSG00000009894	3213.54	0.168648	0.999937	noDEG	Snap47	synaptosomal-associated protein, 47
ENSMUSG00000009900	13.6627	-0.292334	0.999937	noDEG	Wnt3a	wingless-type MMTV integration site family, member 3A
ENSMUSG00000009905	1004.5	-0.117703	0.999937	noDEG	Kdsr	3-ketodihydrosphingosine reductase
ENSMUSG00000009907	3297.01	-0.0256282	0.999937	noDEG	Vps4b	vacuolar protein sorting 4B
ENSMUSG00000009927	16447.7	-0.148616	0.999937	noDEG	Rps25	ribosomal protein S25
ENSMUSG00000009941	4298.63	0.0408485	0.999937	noDEG	Nxf2	nuclear RNA export factor 2
ENSMUSG00000009995	1129.8	0.313782	0.999937	noDEG	Taz	tafazzin
ENSMUSG00000010021	87.0049	0.0266914	0.999937	noDEG	Kif19a	kinesin family member 19A
ENSMUSG00000010025	4023.28	0.244225	0.999937	noDEG	Aldh3a2	aldehyde dehydrogenase family 3, subfamily A2
ENSMUSG00000010044	12.5411	-0.21906	0.999937	noDEG	Zmynd10	zinc finger, MYND domain containing 10
ENSMUSG00000010045	1649.45	0.119942	0.999937	noDEG	Tmem115	transmembrane protein 115
ENSMUSG00000010047	1957.43	-0.0795364	0.999937	noDEG	Hyal2	hyaluronoglucosaminidase 2
ENSMUSG00000010048	1569.49	-0.214027	0.999937	noDEG	Ifrd2	interferon-related developmental regulator 2
ENSMUSG00000010051	154.598	0.0107021	0.999937	noDEG	Hyal1	hyaluronoglucosaminidase 1
ENSMUSG00000010054	1850.46	-0.0816782	0.999937	noDEG	Tusc2	tumor suppressor candidate 2
ENSMUSG00000010057	579.958	0.231739	0.999937	noDEG	Nprl2	nitrogen permease regulator-like 2
ENSMUSG00000010064	46.6667	0.367503	0.999937	noDEG	Slc38a3	solute carrier family 38, member 3
ENSMUSG00000010066	238.039	-0.103312	0.999937	noDEG	Cacna2d2	calcium channel, voltage-dependent, alpha 2/delta subunit 2
ENSMUSG00000010067	482.671	0.0407567	0.999937	noDEG	Rassf1	Ras association (RalGDS/AF-6) domain family member 1
ENSMUSG00000010080	1379.81	0.0454027	0.999937	noDEG	Epn3	epsin 3
ENSMUSG00000010086	56.977	-0.0639205	0.999937	noDEG	Rnf112	ring finger protein 112
ENSMUSG00000010095	8049.46	0.0974917	0.999937	noDEG	Slc3a2	solute carrier family 3 (activators of dibasic and neutral amino acid transport), member 2
ENSMUSG00000010097	5260.03	0.181897	0.999937	noDEG	Nxf1	nuclear RNA export factor 1
ENSMUSG00000010110	2954.05	0.162159	0.999937	noDEG	Stx5a	syntaxin 5A
ENSMUSG00000010122	88.5955	0.10689	0.999937	noDEG	Slc47a1	solute carrier family 47, member 1
ENSMUSG00000010136	17.9838	0.128254	0.999937	noDEG	Pifo	primary cilia formation
ENSMUSG00000010142	33.7854	-0.0455942	0.999937	noDEG	Tnfrsf13b	tumor necrosis factor receptor superfamily, member 13b
ENSMUSG00000010154	2220.45	-0.000822287	0.999937	noDEG	Spire2	spire homolog 2 (Drosophila)
ENSMUSG00000010175	79.8343	-0.0223724	0.999937	noDEG	Prox1	prospero homeobox 1
ENSMUSG00000010205	7.89847	0.0434022	0.999937	noDEG	Raver1	ribonucleoprotein, PTB-binding 1
ENSMUSG00000010277	18053.7	0.0930149	0.999937	noDEG	2610507B11Rik	RIKEN cDNA 2610507B11 gene
ENSMUSG00000010290	1404.74	-0.10711	0.999937	noDEG	AI597479	expressed sequence AI597479
ENSMUSG00000010307	6016.78	0.0283915	0.999937	noDEG	Tmem86a	transmembrane protein 86A
ENSMUSG00000010311	63.3897	0.0119019	0.999937	noDEG	Optc	opticin
ENSMUSG00000010342	3351.85	-0.0566222	0.999937	noDEG	Tex14	testis expressed gene 14
ENSMUSG00000010358	522.285	0.132997	0.999937	noDEG	Ifi35	interferon-induced protein 35
ENSMUSG00000010362	576.987	-0.045227	0.999937	noDEG	Rdm1	RAD52 motif 1
ENSMUSG00000010376	4335.45	-0.107538	0.999937	noDEG	Nedd8	neural precursor cell expressed, developmentally down-regulated gene 8
ENSMUSG00000010392	1932.21	0.0368649	0.999937	noDEG	Gosr1	golgi SNAP receptor complex member 1
ENSMUSG00000010406	1775.75	0.0104845	0.999937	noDEG	Mrpl52	mitochondrial ribosomal protein L52
ENSMUSG00000010453	8541.09	0.106446	0.999937	noDEG	Kansl3	KAT8 regulatory NSL complex subunit 3
ENSMUSG00000010461	10.6481	0.0783124	0.999937	noDEG	Eya4	EYA transcriptional coactivator and phosphatase 4
ENSMUSG00000010476	494.769	-0.435164	0.999937	noDEG	Ebf3	early B cell factor 3
ENSMUSG00000010492	141.986	0.137806	0.999937	noDEG	Uckl1os	uridine-cytidine kinase 1-like 1, opposite strand
ENSMUSG00000010505	5.82027	-0.105614	0.999937	noDEG	Myt1	myelin transcription factor 1
ENSMUSG00000010517	4410.32	-0.0696688	0.999937	noDEG	Faf1	Fas-associated factor 1
ENSMUSG00000010529	69.8704	-0.150184	0.999937	noDEG	Gm266	predicted gene 266
ENSMUSG00000010538	195.454	-0.0565115	0.999937	noDEG	Tsacc	TSSK6 activating co-chaperone
ENSMUSG00000010554	2597.75	-0.0533014	0.999937	noDEG	Mettl16	methyltransferase like 16
ENSMUSG00000010592	14896.5	-0.24135	0.999937	noDEG	Dazl	deleted in azoospermia-like
ENSMUSG00000010601	2.92296	-0.148996	0.999937	noDEG	Apol7a	apolipoprotein L 7a
ENSMUSG00000010607	1466.32	-0.0264381	0.999937	noDEG	Pigyl	phosphatidylinositol glycan anchor biosynthesis, class Y-like
ENSMUSG00000010608	6999.08	-0.208082	0.999937	noDEG	Rbm25	RNA binding motif protein 25
ENSMUSG00000010609	702.587	0.102533	0.999937	noDEG	Psen2	presenilin 2
ENSMUSG00000010660	1965.68	-0.000820499	0.999937	noDEG	Plcd1	phospholipase C, delta 1
ENSMUSG00000010663	7148.49	0.167117	0.999937	noDEG	Fads1	fatty acid desaturase 1
ENSMUSG00000010721	1222.03	0.0288681	0.999937	noDEG	Lmbr1	limb region 1
ENSMUSG00000010751	123.907	0.436331	0.999937	noDEG	Tnfrsf22	tumor necrosis factor receptor superfamily, member 22
ENSMUSG00000010755	1297.64	0.0301413	0.999937	noDEG	Cars	cysteinyl-tRNA synthetase
ENSMUSG00000010760	103.427	-0.0701088	0.999937	noDEG	Phlda2	pleckstrin homology like domain, family A, member 2
ENSMUSG00000010796	1269.03	0.0504871	0.999937	noDEG	Asz1	ankyrin repeat, SAM and basic leucine zipper domain containing 1
ENSMUSG00000010797	59.1183	0.0778785	0.999937	noDEG	Wnt2	wingless-type MMTV integration site family, member 2
ENSMUSG00000010803	28.8968	0.0465322	0.999937	noDEG	Gabra1	gamma-aminobutyric acid (GABA) A receptor, subunit alpha 1
ENSMUSG00000010825	7.69685	-0.288659	0.999937	noDEG	Grid2ip	glutamate receptor, ionotropic, delta 2 (Grid2) interacting protein 1
ENSMUSG00000010830	1115.36	0.184017	0.999937	noDEG	Kdelr3	KDEL (Lys-Asp-Glu-Leu) endoplasmic reticulum protein retention receptor 3
ENSMUSG00000010841	2.38426	-0.019892	0.999937	noDEG	1700006E09Rik	RIKEN cDNA 1700006E09 gene
ENSMUSG00000010911	840.03	-0.143171	0.999937	noDEG	Apip	APAF1 interacting protein
ENSMUSG00000010914	1825.31	-0.0732137	0.999937	noDEG	Pdhx	pyruvate dehydrogenase complex, component X
ENSMUSG00000010936	1937.02	-0.0270384	0.999937	noDEG	Vac14	Vac14 homolog (S. cerevisiae)
ENSMUSG00000011008	19.1	-0.102527	0.999937	noDEG	Mcoln2	mucolipin 2
ENSMUSG00000011034	15.4526	-0.193496	0.999937	noDEG	Slc5a1	solute carrier family 5 (sodium/glucose cotransporter), member 1
ENSMUSG00000011052	1.212	0.0610514	0.999937	noDEG	1700049J03Rik	RIKEN cDNA 1700049J03 gene
ENSMUSG00000011096	3953.02	0.044289	0.999937	noDEG	Akt1s1	AKT1 substrate 1 (proline-rich)
ENSMUSG00000011114	4343.44	0.131347	0.999937	noDEG	Tbrg1	transforming growth factor beta regulated gene 1
ENSMUSG00000011148	93.4393	0.0375199	0.999937	noDEG	Adssl1	adenylosuccinate synthetase like 1
ENSMUSG00000011154	78.3625	-0.158349	0.999937	noDEG	Cfap161	cilia and flagella associated protein 161
ENSMUSG00000011158	2564.95	-0.0826384	0.999937	noDEG	Brf1	BRF1, RNA polymerase III transcription initiation factor 90 kDa subunit
ENSMUSG00000011171	35.2863	-0.0127989	0.999937	noDEG	Vipr2	vasoactive intestinal peptide receptor 2
ENSMUSG00000011179	6356.98	0.0346005	0.999937	noDEG	Odc1	ornithine decarboxylase, structural 1
ENSMUSG00000011254	825.524	0.125138	0.999937	noDEG	Thg1l	tRNA-histidine guanylyltransferase 1-like (S. cerevisiae)
ENSMUSG00000011256	788.93	0.358852	0.999937	noDEG	Adam19	a disintegrin and metallopeptidase domain 19 (meltrin beta)
ENSMUSG00000011257	2890.74	-0.154625	0.999937	noDEG	Pabpc4	poly(A) binding protein, cytoplasmic 4
ENSMUSG00000011263	5379.42	0.0738629	0.999937	noDEG	Exoc3l2	exocyst complex component 3-like 2
ENSMUSG00000011267	154.829	0.0877352	0.999937	noDEG	Zfp296	zinc finger protein 296
ENSMUSG00000011305	44.4894	0.171416	0.999937	noDEG	Plin5	perilipin 5
ENSMUSG00000011306	3450.13	-0.106245	0.999937	noDEG	Sugp1	SURP and G patch domain containing 1
ENSMUSG00000011349	324.236	-0.114382	0.999937	noDEG	Dmrtc2	doublesex and mab-3 related transcription factor like family C2
ENSMUSG00000011350	2.54623	-0.141197	0.999937	noDEG	Gm5893	predicted gene 5893
ENSMUSG00000011382	428.207	0.0209007	0.999937	noDEG	Dhdh	dihydrodiol dehydrogenase (dimeric)
ENSMUSG00000011427	643.711	0.0444316	0.999937	noDEG	Zfp790	zinc finger protein 790
ENSMUSG00000011463	21.3832	-0.0379246	0.999937	noDEG	Cpb1	carboxypeptidase B1 (tissue)
ENSMUSG00000011486	21.8196	-0.0352574	0.999937	noDEG	Slc25a41	solute carrier family 25, member 41
ENSMUSG00000011589	1055.89	-0.20056	0.999937	noDEG	Fsd1	fibronectin type 3 and SPRY domain-containing protein
ENSMUSG00000011632	4.15586	-0.117156	0.999937	noDEG	Pinlyp	phospholipase A2 inhibitor and LY6/PLAUR domain containing
ENSMUSG00000011658	376.516	0.119021	0.999937	noDEG	Fuz	fuzzy planar cell polarity protein
ENSMUSG00000011751	70.45	0.180723	0.999937	noDEG	Sptbn4	spectrin beta, non-erythrocytic 4
ENSMUSG00000011752	12379.2	0.0354815	0.999937	noDEG	Pgam1	phosphoglycerate mutase 1
ENSMUSG00000011831	3878.32	-0.100889	0.999937	noDEG	Evi5	ecotropic viral integration site 5
ENSMUSG00000011832	2087.84	0.0770463	0.999937	noDEG	Evi5l	ecotropic viral integration site 5 like
ENSMUSG00000011837	1541.77	0.0804848	0.999937	noDEG	Snapc2	small nuclear RNA activating complex, polypeptide 2
ENSMUSG00000011877	4516.91	0.0675806	0.999937	noDEG	Git1	G protein-coupled receptor kinase-interactor 1
ENSMUSG00000011884	1459.97	-0.0219996	0.999937	noDEG	Gltp	glycolipid transfer protein
ENSMUSG00000011958	5387.49	0.0114521	0.999937	noDEG	Bnip2	BCL2/adenovirus E1B interacting protein 2
ENSMUSG00000011960	2336.09	0.115724	0.999937	noDEG	Ccnt1	cyclin T1
ENSMUSG00000012017	1621.67	0.164865	0.999937	noDEG	Scarf2	scavenger receptor class F, member 2
ENSMUSG00000012076	1638.68	0.0938522	0.999937	noDEG	Brms1l	breast cancer metastasis-suppressor 1-like
ENSMUSG00000012114	2158.55	0.0520139	0.999937	noDEG	Med15	mediator complex subunit 15
ENSMUSG00000012117	2663.39	-0.000694969	0.999937	noDEG	Dhdds	dehydrodolichyl diphosphate synthase
ENSMUSG00000012123	460.86	-0.20905	0.999937	noDEG	Crybg2	absent in melanoma 1-like
ENSMUSG00000012126	257.741	-0.231742	0.999937	noDEG	Ubxn11	UBX domain protein 11
ENSMUSG00000012211	8.74023	-0.30993	0.999937	noDEG	Tex22	testis expressed gene 22
ENSMUSG00000012282	2.6048	0.00959886	0.999937	noDEG	Wnt8a	wingless-type MMTV integration site family, member 8A
ENSMUSG00000012296	2070.43	-0.0798467	0.999937	noDEG	Tjap1	tight junction associated protein 1
ENSMUSG00000012350	25.4682	0.107058	0.999937	noDEG	Ehf	ets homologous factor
ENSMUSG00000012396	5.29733	-0.0410085	0.999937	noDEG	Nanog	Nanog homeobox
ENSMUSG00000012422	2061	0.103006	0.999937	noDEG	Tmem167	transmembrane protein 167
ENSMUSG00000012428	539.588	0.397083	0.999937	noDEG	Steap4	STEAP family member 4
ENSMUSG00000012429	1196.89	-0.038716	0.999937	noDEG	Mplkip	M-phase specific PLK1 intereacting protein
ENSMUSG00000012443	2824.93	-0.24607	0.999937	noDEG	Kif11	kinesin family member 11
ENSMUSG00000012519	240.513	0.102235	0.999937	noDEG	Mlkl	mixed lineage kinase domain-like
ENSMUSG00000012535	4598.31	0.0204254	0.999937	noDEG	Tnpo3	transportin 3
ENSMUSG00000012609	1704.83	0.017519	0.999937	noDEG	Ttll5	tubulin tyrosine ligase-like family, member 5
ENSMUSG00000012640	1089.5	-0.0709347	0.999937	noDEG	Zfp715	zinc finger protein 715
ENSMUSG00000012705	14.1156	0.25052	0.999937	noDEG	Retn	resistin
ENSMUSG00000012777	19.5644	0.248484	0.999937	noDEG	Acpt	acid phosphatase, testicular
ENSMUSG00000012819	4829.85	0.299104	0.999937	noDEG	Cdh23	cadherin 23 (otocadherin)
ENSMUSG00000012848	32853.4	-0.0937146	0.999937	noDEG	Rps5	ribosomal protein S5
ENSMUSG00000012889	6.25215	0.0812802	0.999937	noDEG	Podnl1	podocan-like 1
ENSMUSG00000013033	15753.6	0.0919916	0.999937	noDEG	Adgrl1	adhesion G protein-coupled receptor L1
ENSMUSG00000013076	1991.35	0.318679	0.999937	noDEG	Amotl1	angiomotin-like 1
ENSMUSG00000013083	111.828	0.221791	0.999937	noDEG	2200002J24Rik	RIKEN cDNA 2200002J24 gene
ENSMUSG00000013089	1492.24	0.186332	0.999937	noDEG	Etv5	ets variant 5
ENSMUSG00000013091	14.008	0.173332	0.999937	noDEG	Tmem190	transmembrane protein 190
ENSMUSG00000013150	1006.04	-0.0334549	0.999937	noDEG	Gfod2	glucose-fructose oxidoreductase domain containing 2
ENSMUSG00000013155	372.642	-0.0523459	0.999937	noDEG	Enkd1	enkurin domain containing 1
ENSMUSG00000013158	12.7971	0.0623241	0.999937	noDEG	4933405L10Rik	RIKEN cDNA 4933405L10 gene
ENSMUSG00000013160	3153.11	-0.0324175	0.999937	noDEG	Atp6v0d1	ATPase, H+ transporting, lysosomal V0 subunit D1
ENSMUSG00000013236	6752.02	0.302012	0.999937	noDEG	Ptprs	protein tyrosine phosphatase, receptor type, S
ENSMUSG00000013275	3133.49	0.195021	0.999937	noDEG	Slc41a1	solute carrier family 41, member 1
ENSMUSG00000013353	8.10339	-0.0158274	0.999937	noDEG	4931406B18Rik	RIKEN cDNA 4931406B18 gene
ENSMUSG00000013367	110.302	0.0849617	0.999937	noDEG	Iglon5	IgLON family member 5
ENSMUSG00000013415	2180.8	-0.158723	0.999937	noDEG	Igf2bp1	insulin-like growth factor 2 mRNA binding protein 1
ENSMUSG00000013418	55.2446	0.0656222	0.999937	noDEG	B4galnt2	beta-1,4-N-acetyl-galactosaminyl transferase 2
ENSMUSG00000013419	2871.58	-0.00649747	0.999937	noDEG	Zfp651	zinc finger protein 651
ENSMUSG00000013465	4751.21	-0.0543608	0.999937	noDEG	Nelfb	negative elongation factor complex member B
ENSMUSG00000013483	129.458	0.386018	0.999937	noDEG	Card14	caspase recruitment domain family, member 14
ENSMUSG00000013495	1018.83	0.191516	0.999937	noDEG	Tmem175	transmembrane protein 175
ENSMUSG00000013523	66.051	-0.0981029	0.999937	noDEG	Bcas1	breast carcinoma amplified sequence 1
ENSMUSG00000013539	839.832	0.00879731	0.999937	noDEG	Tango2	transport and golgi organization 2
ENSMUSG00000013562	47.8716	0.0255612	0.999937	noDEG	4833413E03Rik	RIKEN cDNA 4833413E03 gene
ENSMUSG00000013584	2913.61	-0.228201	0.999937	noDEG	Aldh1a2	aldehyde dehydrogenase family 1, subfamily A2
ENSMUSG00000013593	5514.6	-0.00103298	0.999937	noDEG	Ndufs2	NADH dehydrogenase (ubiquinone) Fe-S protein 2
ENSMUSG00000013611	44.7625	-0.261717	0.999937	noDEG	Snx31	sorting nexin 31
ENSMUSG00000013622	2282.13	-0.0179118	0.999937	noDEG	Atraid	all-trans retinoic acid induced differentiation factor
ENSMUSG00000013629	7330.12	0.0665495	0.999937	noDEG	Cad	carbamoyl-phosphate synthetase 2, aspartate transcarbamylase, and dihydroorotase
ENSMUSG00000013646	2692.02	-0.0249741	0.999937	noDEG	Sh3bp5l	SH3 binding domain protein 5 like
ENSMUSG00000013662	3683.14	0.0166486	0.999937	noDEG	Atad1	ATPase family, AAA domain containing 1
ENSMUSG00000013663	3622.4	-0.100786	0.999937	noDEG	Pten	phosphatase and tensin homolog
ENSMUSG00000013698	5289.75	0.203841	0.999937	noDEG	Pea15a	phosphoprotein enriched in astrocytes 15A
ENSMUSG00000013701	870.686	-0.0198177	0.999937	noDEG	Timm23	translocase of inner mitochondrial membrane 23
ENSMUSG00000013707	71.9447	-0.239215	0.999937	noDEG	Tnfaip8l2	tumor necrosis factor, alpha-induced protein 8-like 2
ENSMUSG00000013736	1846.49	-0.0869265	0.999937	noDEG	Trnt1	tRNA nucleotidyl transferase, CCA-adding, 1
ENSMUSG00000013766	52.9075	0.101834	0.999937	noDEG	Ly6g6e	lymphocyte antigen 6 complex, locus G6E
ENSMUSG00000013787	15873.7	-0.0376482	0.999937	noDEG	Ehmt2	euchromatic histone lysine N-methyltransferase 2
ENSMUSG00000013822	1973.51	-0.0887254	0.999937	noDEG	Elof1	ELF1 homolog, elongation factor 1
ENSMUSG00000013833	2782.21	0.0194088	0.999937	noDEG	Med16	mediator complex subunit 16
ENSMUSG00000013846	854.895	0.0620097	0.999937	noDEG	St3gal1	ST3 beta-galactoside alpha-2,3-sialyltransferase 1
ENSMUSG00000013858	4441.5	0.00675894	0.999937	noDEG	Tmem259	transmembrane protein 259
ENSMUSG00000013878	1072.9	-0.0538733	0.999937	noDEG	Rnf170	ring finger protein 170
ENSMUSG00000013921	1832.12	0.10214	0.999937	noDEG	Clip3	CAP-GLY domain containing linker protein 3
ENSMUSG00000013928	17.7645	-0.0496964	0.999937	noDEG	Thap8	THAP domain containing 8
ENSMUSG00000013936	2.2863	-0.11955	0.999937	noDEG	Myl2	myosin, light polypeptide 2, regulatory, cardiac, slow
ENSMUSG00000013973	555.505	0.135834	0.999937	noDEG	Dedd	death effector domain-containing
ENSMUSG00000013974	1.53026	-0.019076	0.999937	noDEG	Mcemp1	mast cell expressed membrane protein 1
ENSMUSG00000013997	820.383	0.0307136	0.999937	noDEG	Nit1	nitrilase 1
ENSMUSG00000014030	5.89185	0.201007	0.999937	noDEG	Pax5	paired box 5
ENSMUSG00000014039	694.85	0.120406	0.999937	noDEG	Prdm15	PR domain containing 15
ENSMUSG00000014074	1527.18	-0.158079	0.999937	noDEG	Rnf168	ring finger protein 168
ENSMUSG00000014075	619.067	0.0625882	0.999937	noDEG	Tctex1d2	Tctex1 domain containing 2
ENSMUSG00000014077	3093.18	0.122221	0.999937	noDEG	Chp1	calcineurin-like EF hand protein 1
ENSMUSG00000014158	265.122	-0.103292	0.999937	noDEG	Trpv4	transient receptor potential cation channel, subfamily V, member 4
ENSMUSG00000014164	135.674	-0.0579608	0.999937	noDEG	Klhl3	kelch-like 3
ENSMUSG00000014177	1338.78	-0.126437	0.999937	noDEG	Tvp23b	trans-golgi network vesicle protein 23B
ENSMUSG00000014195	6124.58	0.0221615	0.999937	noDEG	Dnajc7	DnaJ heat shock protein family (Hsp40) member C7
ENSMUSG00000014198	20.8617	-0.0791871	0.999937	noDEG	Zfp385c	zinc finger protein 385C
ENSMUSG00000014226	4973.39	-0.123432	0.999937	noDEG	Cacybp	calcyclin binding protein
ENSMUSG00000014232	690.532	-0.121331	0.999937	noDEG	Cluap1	clusterin associated protein 1
ENSMUSG00000014243	949.55	-0.142553	0.999937	noDEG	Zswim7	zinc finger SWIM-type containing 7
ENSMUSG00000014245	314.077	0.0580684	0.999937	noDEG	Pigl	phosphatidylinositol glycan anchor biosynthesis, class L
ENSMUSG00000014294	2932.71	-0.0459603	0.999937	noDEG	Ndufa2	NADH dehydrogenase (ubiquinone) 1 alpha subcomplex, 2
ENSMUSG00000014301	194.93	0.0674343	0.999937	noDEG	Pam16	presequence translocase-asssociated motor 16 homolog (S. cerevisiae)
ENSMUSG00000014303	2647.49	0.179137	0.999937	noDEG	Glis2	GLIS family zinc finger 2
ENSMUSG00000014313	7625.24	-0.235155	0.999937	noDEG	Cox6c	cytochrome c oxidase subunit VIc
ENSMUSG00000014329	1842.38	0.0212766	0.999937	noDEG	Bicc1	BicC family RNA binding protein 1
ENSMUSG00000014349	7344.75	-0.00393717	0.999937	noDEG	Ube2z	ubiquitin-conjugating enzyme E2Z
ENSMUSG00000014353	2558.03	-0.0211666	0.999937	noDEG	Tmem87b	transmembrane protein 87B
ENSMUSG00000014355	9688.11	0.148694	0.999937	noDEG	Anapc1	anaphase promoting complex subunit 1
ENSMUSG00000014361	982.22	0.0999367	0.999937	noDEG	Mertk	c-mer proto-oncogene tyrosine kinase
ENSMUSG00000014402	2772.77	-0.0229049	0.999937	noDEG	Tsg101	tumor susceptibility gene 101
ENSMUSG00000014418	1290.44	0.221232	0.999937	noDEG	Hps5	HPS5, biogenesis of lysosomal organelles complex 2 subunit 2
ENSMUSG00000014426	5118.76	0.0258852	0.999937	noDEG	Map3k4	mitogen-activated protein kinase kinase kinase 4
ENSMUSG00000014453	13.736	0.00615069	0.999937	noDEG	Blk	B lymphoid kinase
ENSMUSG00000014470	1871.65	-0.0777531	0.999937	noDEG	Rnf166	ring finger protein 166
ENSMUSG00000014496	3889.74	0.078109	0.999937	noDEG	Ankrd28	ankyrin repeat domain 28
ENSMUSG00000014498	2320.17	0.301928	0.999937	noDEG	Ankrd52	ankyrin repeat domain 52
ENSMUSG00000014503	615.845	0.0349389	0.999937	noDEG	Pkd2l2	polycystic kidney disease 2-like 2
ENSMUSG00000014504	1213.74	-0.0773214	0.999937	noDEG	Srp19	signal recognition particle 19
ENSMUSG00000014529	1.68823	-0.162539	0.999937	noDEG	Tmbim7	transmembrane BAX inhibitor motif containing 7
ENSMUSG00000014547	1569.49	0.23254	0.999937	noDEG	Wdfy2	WD repeat and FYVE domain containing 2
ENSMUSG00000014550	2767.78	0.000636807	0.999937	noDEG	Rbsn	rabenosyn, RAB effector
ENSMUSG00000014551	1138	-0.0249538	0.999937	noDEG	Mrps25	mitochondrial ribosomal protein S25
ENSMUSG00000014554	913.706	-0.051766	0.999937	noDEG	Dguok	deoxyguanosine kinase
ENSMUSG00000014592	1220.04	-0.230557	0.999937	noDEG	Camta1	calmodulin binding transcription activator 1
ENSMUSG00000014599	783.202	0.337827	0.999937	noDEG	Csf1	colony stimulating factor 1 (macrophage)
ENSMUSG00000014601	2598.93	0.0997775	0.999937	noDEG	Strip1	striatin interacting protein 1
ENSMUSG00000014602	2590.16	0.338481	0.999937	noDEG	Kif1a	kinesin family member 1A
ENSMUSG00000014603	9.24592	-0.0633334	0.999937	noDEG	Alx3	aristaless-like homeobox 3
ENSMUSG00000014606	1839.97	0.107195	0.999937	noDEG	Slc25a11	solute carrier family 25 (mitochondrial carrier oxoglutarate carrier), member 11
ENSMUSG00000014609	6.23708	-0.258216	0.999937	noDEG	Chrne	cholinergic receptor, nicotinic, epsilon polypeptide
ENSMUSG00000014633	580.619	-0.184811	0.999937	noDEG	Cmc2	COX assembly mitochondrial protein 2
ENSMUSG00000014668	1751.13	0.00924156	0.999937	noDEG	Chfr	checkpoint with forkhead and ring finger domains
ENSMUSG00000014686	25.6969	0.126549	0.999937	noDEG	Ceacam16	carcinoembryonic antigen-related cell adhesion molecule 16
ENSMUSG00000014704	8.40228	0.148933	0.999937	noDEG	Hoxa2	homeobox A2
ENSMUSG00000014747	18.1421	0.014516	0.999937	noDEG	Ankrd53	ankyrin repeat domain 53
ENSMUSG00000014748	3678.98	-0.0162611	0.999937	noDEG	Tex261	testis expressed gene 261
ENSMUSG00000014763	1453.97	0.183098	0.999937	noDEG	Fam120b	family with sequence similarity 120, member B
ENSMUSG00000014767	1739.88	-0.074365	0.999937	noDEG	Tbp	TATA box binding protein
ENSMUSG00000014769	8249.42	-0.0637456	0.999937	noDEG	Psmb1	proteasome (prosome, macropain) subunit, beta type 1
ENSMUSG00000014773	62.0626	0.116623	0.999937	noDEG	Dll1	delta-like 1 (Drosophila)
ENSMUSG00000014776	85.6814	0.231121	0.999937	noDEG	Nol3	nucleolar protein 3 (apoptosis repressor with CARD domain)
ENSMUSG00000014778	742.42	0.22669	0.999937	noDEG	Fhod1	formin homology 2 domain containing 1
ENSMUSG00000014782	1261.58	-0.229398	0.999937	noDEG	Plekhg4	pleckstrin homology domain containing, family G (with RhoGef domain) member 4
ENSMUSG00000014786	327.876	-0.171308	0.999937	noDEG	Slc9a5	solute carrier family 9 (sodium/hydrogen exchanger), member 5
ENSMUSG00000014791	218.696	-0.126698	0.999937	noDEG	Elmo3	engulfment and cell motility 3
ENSMUSG00000014813	403.047	0.00330536	0.999937	noDEG	Stc1	stanniocalcin 1
ENSMUSG00000014837	627.095	0.0641634	0.999937	noDEG	4931428F04Rik	RIKEN cDNA 4931428F04 gene
ENSMUSG00000014846	1441.49	0.0719104	0.999937	noDEG	Tppp3	tubulin polymerization-promoting protein family member 3
ENSMUSG00000014850	1395.93	0.109365	0.999937	noDEG	Msh3	mutS homolog 3
ENSMUSG00000014852	9.65673	-0.0678034	0.999937	noDEG	Adamts13	a disintegrin-like and metallopeptidase (reprolysin type) with thrombospondin type 1 motif, 13
ENSMUSG00000014856	864.147	0.084935	0.999937	noDEG	Tmem208	transmembrane protein 208
ENSMUSG00000014859	1722.74	-0.0307329	0.999937	noDEG	E2f4	E2F transcription factor 4
ENSMUSG00000014867	8813.95	0.0822867	0.999937	noDEG	Surf4	surfeit gene 4
ENSMUSG00000014873	660.107	0.118928	0.999937	noDEG	Surf2	surfeit gene 2
ENSMUSG00000014905	1860.31	-0.158026	0.999937	noDEG	Dnajb9	DnaJ heat shock protein family (Hsp40) member B9
ENSMUSG00000014907	1089.05	-0.0793409	0.999937	noDEG	Naf1	nuclear assembly factor 1 ribonucleoprotein
ENSMUSG00000014932	1648.52	-0.116776	0.999937	noDEG	Yes1	YES proto-oncogene 1, Src family tyrosine kinase
ENSMUSG00000014956	8000.95	-0.0203398	0.999937	noDEG	Ppp1cb	protein phosphatase 1, catalytic subunit, beta isoform
ENSMUSG00000014959	2921.59	0.124471	0.999937	noDEG	Gorasp2	golgi reassembly stacking protein 2
ENSMUSG00000014980	653.428	0.243433	0.999937	noDEG	Tsen15	tRNA splicing endonuclease subunit 15
ENSMUSG00000015002	4144.34	-0.112263	0.999937	noDEG	Efr3a	EFR3 homolog A
ENSMUSG00000015013	932.531	-0.0922247	0.999937	noDEG	Trappc2l	trafficking protein particle complex 2-like
ENSMUSG00000015016	535.143	-0.0661816	0.999937	noDEG	Acsf3	acyl-CoA synthetase family member 3
ENSMUSG00000015023	1616.06	-0.0335659	0.999937	noDEG	Ddx19a	DEAD (Asp-Glu-Ala-Asp) box polypeptide 19a
ENSMUSG00000015027	330.005	-0.0715155	0.999937	noDEG	Galns	galactosamine (N-acetyl)-6-sulfate sulfatase
ENSMUSG00000015053	344.028	-0.0131597	0.999937	noDEG	Gata2	GATA binding protein 2
ENSMUSG00000015083	173.701	-0.15814	0.999937	noDEG	C8g	complement component 8, gamma polypeptide
ENSMUSG00000015085	1561.99	0.0802186	0.999937	noDEG	Entpd2	ectonucleoside triphosphate diphosphohydrolase 2
ENSMUSG00000015087	4499.53	0.102819	0.999937	noDEG	Rabl6	RAB, member RAS oncogene family-like 6
ENSMUSG00000015090	155.674	0.133748	0.999937	noDEG	Ptgds	prostaglandin D2 synthase (brain)
ENSMUSG00000015092	2526.83	-0.0319036	0.999937	noDEG	Edf1	endothelial differentiation-related factor 1
ENSMUSG00000015093	39.1544	-0.0179949	0.999937	noDEG	Clic3	chloride intracellular channel 3
ENSMUSG00000015094	914.376	0.0226699	0.999937	noDEG	Npdc1	neural proliferation, differentiation and control 1
ENSMUSG00000015095	2499.63	0.0591221	0.999937	noDEG	Fbxw5	F-box and WD-40 domain protein 5
ENSMUSG00000015112	719.78	0.133389	0.999937	noDEG	Slc25a13	solute carrier family 25 (mitochondrial carrier, adenine nucleotide translocator), member 13
ENSMUSG00000015120	8855.55	-0.0523808	0.999937	noDEG	Ube2i	ubiquitin-conjugating enzyme E2I
ENSMUSG00000015126	1349.58	-0.0830814	0.999937	noDEG	Tsr3	TSR3 20S rRNA accumulation
ENSMUSG00000015127	1257.44	-0.102152	0.999937	noDEG	Unkl	unkempt family like zinc finger
ENSMUSG00000015133	770.115	0.218351	0.999937	noDEG	Lrrk1	leucine-rich repeat kinase 1
ENSMUSG00000015134	532.391	0.001698	0.999937	noDEG	Aldh1a3	aldehyde dehydrogenase family 1, subfamily A3
ENSMUSG00000015143	2080.33	0.177618	0.999937	noDEG	Actn1	actinin, alpha 1
[truncated: 31,964 more rows]

## Sheet: Deregulated gene list at P9 
GeneID	baseMean	log2Fold	qvalue	Diff	Gene name	Gene full name
ENSMUSG00000001228	2716.72	-1.80446	8.43352e-29	Down	Uhrf1	ubiquitin-like, containing PHD and RING finger domains, 1
ENSMUSG00000062611	1586.66	2.40756	6.78911e-28	Up	Rps3a2	ribosomal protein S3A2
ENSMUSG00000058126	2853.26	1.83679	2.68162e-27	Up	Tpm3-rs7	tropomyosin 3, related sequence 7
ENSMUSG00000107092	416.874	2.35616	2.68162e-27	Up	Gm7993	predicted gene 7993
ENSMUSG00000072476	140.534	2.3656	1.31728e-26	Up	Gm9008	predicted pseudogene 9008
ENSMUSG00000074479	441.577	1.78809	1.00061e-22	Up	Gm10704	predicted pseudogene 10704
ENSMUSG00000030532	308.2	1.6311	2.42324e-18	Up	Hddc3	HD domain containing 3
ENSMUSG00000096904	109.393	1.97047	3.79048e-18	Up	Gm3591	predicted gene 3591
ENSMUSG00000051515	302.87	1.86793	1.64409e-16	Up	Fam181b	family with sequence similarity 181, member B
ENSMUSG00000098915	568.419	1.79214	1.66329e-14	Up	Rpl15-ps2	ribosomal protein L15, pseudogene 2
ENSMUSG00000057262	1243.21	1.76128	6.90747e-14	Up	Gm10020	predicted pseudogene 10020
ENSMUSG00000091952	114.571	1.52198	3.77047e-10	Up	Gm17709	predicted gene, 17709
ENSMUSG00000101496	40.3676	1.4968	6.00186e-10	Up	Gm8885	predicted gene 8885
ENSMUSG00000103922	47.8037	1.24594	1.22503e-06	Up	Gm6123	predicted gene 6123
ENSMUSG00000083689	26.873	1.22155	1.70502e-06	Up	Gm14094	predicted gene 14094
ENSMUSG00000110537	151.881	1.19605	1.70502e-06	Up	Gm4316	predicted gene 4316
ENSMUSG00000082431	50.3174	1.23885	3.79884e-06	Up	Tdpx-ps1	thioredoxin peroxidase, pseudogene 1
ENSMUSG00000091472	39.1508	1.11534	7.93537e-05	Up	Gm3739	predicted gene 3739
ENSMUSG00000048251	118.736	-1.03955	8.92466e-05	Down	Bcl11b	B cell leukemia/lymphoma 11B
ENSMUSG00000103953	34.0039	1.02555	0.000206948	Up	Gm29718	predicted gene, 29718
