# Supplementary material for: UHRF1 suppresses retrotransposons and cooperates with PRMT5 and PIWI proteins in male germ cells
Source: Nat Commun. 2019 Oct 17;10:4705. doi: 10.1038/s41467-019-12455-4 (PMC6797737; doi:10.1038/s41467-019-12455-4)
Supplement: Supplementary file 10 — Supplementary Data 6 [file 41467_2019_12455_MOESM10_ESM.xlsx]

## Sheet: W_vs_s.GO_enrichment.stat
Supplementary data 6. GO analyses for total identified genes and deregulated genes in Uhrf1 cKO testes at P12.
#GO_classify1	GO_classify2	All gene numbers	Deregulated gene numbers
#Total_gene		13648	138
cellular component	extracellular region	413	2
cellular component	collagen trimer	6	0
cellular component	cell	1947	12
cellular component	membrane	3636	41
cellular component	virion	7	0
cellular component	cell junction	11	0
cellular component	extracellular matrix	44	0
cellular component	membrane-enclosed lumen	86	0
cellular component	macromolecular complex	755	6
cellular component	organelle	1173	7
cellular component	extracellular matrix part	2	0
cellular component	extracellular region part	75	1
cellular component	organelle part	528	5
cellular component	virion part	7	0
cellular component	membrane part	2838	28
cellular component	synapse part	2	0
cellular component	cell part	1947	12
cellular component	synapse	4	0
molecular function	protein binding transcription factor activity	39	0
molecular function	nucleic acid binding transcription factor activity	340	2
molecular function	catalytic activity	3633	37
molecular function	receptor activity	1985	18
molecular function	guanyl-nucleotide exchange factor activity	109	2
molecular function	structural molecule activity	260	2
molecular function	transporter activity	597	9
molecular function	binding	7158	72
molecular function	electron carrier activity	31	2
molecular function	antioxidant activity	22	0
molecular function	enzyme regulator activity	158	4
molecular function	protein tag	1	0
molecular function	molecular transducer activity	1980	17
biological process	reproduction	87	0
biological process	immune system process	115	5
biological process	metabolic process	4265	34
biological process	cellular process	5378	44
biological process	reproductive process	77	0
biological process	biological adhesion	172	1
biological process	signaling	2448	23
biological process	multicellular organismal process	346	0
biological process	developmental process	92	0
biological process	growth	4	0
biological process	locomotion	2	0
biological process	single-organism process	4633	36
biological process	biological phase	2	0
biological process	rhythmic process	3	0
biological process	response to stimulus	2916	32
biological process	localization	1043	12
biological process	multi-organism process	16	1
biological process	biological regulation	4084	37
biological process	cellular component organization or biogenesis	324	1
