# Supplementary material for: UHRF1 suppresses retrotransposons and cooperates with PRMT5 and PIWI proteins in male germ cells
Source: Nat Commun. 2019 Oct 17;10:4705. doi: 10.1038/s41467-019-12455-4 (PMC6797737; doi:10.1038/s41467-019-12455-4)
Supplement: Supplementary file 11 — Supplementary Data 7 [file 41467_2019_12455_MOESM11_ESM.xls]

## Sheet: W_vs_s.KEGG
Supplementary data 7. KEGG analysis of deregulated genes from RNA-Seq data.
#KEGG_n	110	KEGG_N	7521
#Pathway	ko_ID	DEG	Gene	DEG_all	Gene_all
Valine, leucine and isoleucine degradation	ko00280	1	54	110	7521	Acaa1b(ENSMUSG00000010651)	K07513
MAPK signaling pathway	ko04010	3	258	110	7521	Cd14(ENSMUSG00000051439);Mapkapk3(ENSMUSG00000032577);Rac2(ENSMUSG00000033220)	K04391+K04444+K07860
Jak-STAT signaling pathway	ko04630	4	159	110	7521	Csf2rb(ENSMUSG00000071713);Csf3r(ENSMUSG00000028859);Pik3r5(ENSMUSG00000020901);Ptpn6(ENSMUSG00000004266)	K04738+K05061+K02649+K05697
Arachidonic acid metabolism	ko00590	3	90	110	7521	Alox5(ENSMUSG00000025701);Cbr2(ENSMUSG00000025150);Hpgds(ENSMUSG00000029919)	K00461+K00081+K01830
Hepatitis C	ko05160	5	138	110	7521	Ifit1(ENSMUSG00000034459);Irf7(ENSMUSG00000025498);Oas1g(ENSMUSG00000066861);Oas2(ENSMUSG00000032690);Pik3r5(ENSMUSG00000020901)	K14217+K09447+K14216+K14216+K02649
Bile secretion	ko04976	1	72	110	7521	Abcc3(ENSMUSG00000020865)	K05667
Pancreatic secretion	ko04972	1	106	110	7521	Bst1(ENSMUSG00000029082)	K18152
Inositol phosphate metabolism	ko00562	1	61	110	7521	Inpp5d(ENSMUSG00000026288)	K03084
Regulation of actin cytoskeleton	ko04810	7	220	110	7521	Cd14(ENSMUSG00000051439);Itgb2(ENSMUSG00000000290);Nckap1l(ENSMUSG00000022488);Pik3r5(ENSMUSG00000020901);Rac2(ENSMUSG00000033220);Vav1(ENSMUSG00000034116);Was(ENSMUSG00000031165)	K04391+K06464+K05750+K02649+K07860+K05730+K05747
Salivary secretion	ko04970	2	77	110	7521	Bst1(ENSMUSG00000029082);Lyz2(ENSMUSG00000069516)	K18152+K13915
Phagosome	ko04145	15	166	110	7521	Cd14(ENSMUSG00000051439);Cd36(ENSMUSG00000002944);Coro1a(ENSMUSG00000030707);Ctss(ENSMUSG00000038642);Cybb(ENSMUSG00000015340);Fcgr1(ENSMUSG00000015947);Fcgr3(ENSMUSG00000059498);Itgb2(ENSMUSG00000000290);Marco(ENSMUSG00000026390);Msr1(ENSMUSG00000025044);Ncf1(ENSMUSG00000015950);Ncf2(ENSMUSG00000026480);Ncf4(ENSMUSG00000071715);Tlr2(ENSMUSG00000027995);Tlr4(ENSMUSG00000039005)	K04391+K06259+K13882+K01368+K08008+K06498+K16824+K06464+K13884+K06558+K08011+K08010+K08012+K10159+K10160
Amyotrophic lateral sclerosis (ALS)	ko05014	3	52	110	7521	Casp1(ENSMUSG00000025888);Cyct(ENSMUSG00000056436);Tnfrsf1b(ENSMUSG00000028599)	K01370+K08738+K05141
Estrogen signaling pathway	ko04915	1	99	110	7521	Pik3r5(ENSMUSG00000020901)	K02649
Fatty acid degradation	ko00071	1	49	110	7521	Acaa1b(ENSMUSG00000010651)	K07513
Starch and sucrose metabolism	ko00500	2	57	110	7521	Hk3(ENSMUSG00000025877);Ugt1a1(ENSMUSG00000089960)	K00844+K00699
Pyrimidine metabolism	ko00240	1	103	110	7521	Ak9(ENSMUSG00000091415)	K18533
Progesterone-mediated oocyte maturation	ko04914	1	91	110	7521	Pik3r5(ENSMUSG00000020901)	K02649
Drug metabolism - other enzymes	ko00983	2	53	110	7521	Ugt1a1(ENSMUSG00000089960);Xdh(ENSMUSG00000024066)	K00699+K00106
Neurotrophin signaling pathway	ko04722	2	120	110	7521	Arhgdib(ENSMUSG00000030220);Pik3r5(ENSMUSG00000020901)	K12462+K02649
Inflammatory bowel disease (IBD)	ko05321	2	60	110	7521	Tlr2(ENSMUSG00000027995);Tlr4(ENSMUSG00000039005)	K10159+K10160
Legionellosis	ko05134	7	59	110	7521	Casp1(ENSMUSG00000025888);Cd14(ENSMUSG00000051439);Cyct(ENSMUSG00000056436);Itgb2(ENSMUSG00000000290);Naip2(ENSMUSG00000078945);Tlr2(ENSMUSG00000027995);Tlr4(ENSMUSG00000039005)	K01370+K04391+K08738+K06464+K12807+K10159+K10160
TNF signaling pathway	ko04668	4	109	110	7521	Ccl12(ENSMUSG00000035352);Csf1(ENSMUSG00000014599);Pik3r5(ENSMUSG00000020901);Tnfrsf1b(ENSMUSG00000028599)	K14624+K05453+K02649+K05141
ABC transporters	ko02010	1	47	110	7521	Abcc3(ENSMUSG00000020865)	K05667
Neuroactive ligand-receptor interaction	ko04080	7	282	110	7521	Avpr1a(ENSMUSG00000020123);C3ar1(ENSMUSG00000040552);C5ar1(ENSMUSG00000049130);Grik3(ENSMUSG00000001985);Grm4(ENSMUSG00000063239);P2ry13(ENSMUSG00000036362);P2ry6(ENSMUSG00000048779)	K04226+K04009+K04010+K05203+K04607+K08388+K04272
Cytokine-cytokine receptor interaction	ko04060	12	263	110	7521	Ccl12(ENSMUSG00000035352);Ccl8(ENSMUSG00000009185);Ccr1(ENSMUSG00000025804);Csf1(ENSMUSG00000014599);Csf1r(ENSMUSG00000024621);Csf2rb(ENSMUSG00000071713);Csf3r(ENSMUSG00000028859);Cx3cr1(ENSMUSG00000052336);Cxcl16(ENSMUSG00000018920);Tnfrsf14(ENSMUSG00000042333);Tnfrsf1b(ENSMUSG00000028599);Tnfsf10(ENSMUSG00000039304)	K14624+K16596+K04176+K05453+K05090+K04738+K05061+K04192+K10035+K05152+K05141+K04721
Influenza A	ko05164	10	173	110	7521	Casp1(ENSMUSG00000025888);Ccl12(ENSMUSG00000035352);Cyct(ENSMUSG00000056436);Irf7(ENSMUSG00000025498);Oas1g(ENSMUSG00000066861);Oas2(ENSMUSG00000032690);Pik3r5(ENSMUSG00000020901);Rsad2(ENSMUSG00000020641);Tlr4(ENSMUSG00000039005);Tnfsf10(ENSMUSG00000039304)	K01370+K14624+K08738+K09447+K14216+K14216+K02649+K15045+K10160+K04721
Melanoma	ko05218	1	72	110	7521	Pik3r5(ENSMUSG00000020901)	K02649
HIF-1 signaling pathway	ko04066	4	116	110	7521	Cybb(ENSMUSG00000015340);Hk3(ENSMUSG00000025877);Pik3r5(ENSMUSG00000020901);Tlr4(ENSMUSG00000039005)	K08008+K00844+K02649+K10160
B cell receptor signaling pathway	ko04662	6	74	110	7521	Inpp5d(ENSMUSG00000026288);Lyn(ENSMUSG00000042228);Pik3r5(ENSMUSG00000020901);Ptpn6(ENSMUSG00000004266);Rac2(ENSMUSG00000033220);Vav1(ENSMUSG00000034116)	K03084+K05854+K02649+K05697+K07860+K05730
Pentose and glucuronate interconversions	ko00040	1	39	110	7521	Ugt1a1(ENSMUSG00000089960)	K00699
Serotonergic synapse	ko04726	1	133	110	7521	Alox5(ENSMUSG00000025701)	K00461
Cholinergic synapse	ko04725	1	112	110	7521	Pik3r5(ENSMUSG00000020901)	K02649
Vasopressin-regulated water reabsorption	ko04962	1	45	110	7521	Arhgdib(ENSMUSG00000030220)	K12462
Steroid hormone biosynthesis	ko00140	1	89	110	7521	Ugt1a1(ENSMUSG00000089960)	K00699
Fructose and mannose metabolism	ko00051	1	35	110	7521	Hk3(ENSMUSG00000025877)	K00844
Central carbon metabolism in cancer	ko05230	2	65	110	7521	Hk3(ENSMUSG00000025877);Pik3r5(ENSMUSG00000020901)	K00844+K02649
Glycosphingolipid biosynthesis - ganglio series	ko00604	1	15	110	7521	Hexb(ENSMUSG00000021665)	K12373
MicroRNAs in cancer	ko05206	1	142	110	7521	Plau(ENSMUSG00000021822)	K01348
Galactose metabolism	ko00052	1	32	110	7521	Hk3(ENSMUSG00000025877)	K00844
cAMP signaling pathway	ko04024	4	198	110	7521	Pik3r5(ENSMUSG00000020901);Pld1(ENSMUSG00000027695);Rac2(ENSMUSG00000033220);Vav1(ENSMUSG00000034116)	K02649+K01115+K07860+K05730
Phosphatidylinositol signaling system	ko04070	2	83	110	7521	Inpp5d(ENSMUSG00000026288);Pik3r5(ENSMUSG00000020901)	K03084+K02649
Renal cell carcinoma	ko05211	1	66	110	7521	Pik3r5(ENSMUSG00000020901)	K02649
ErbB signaling pathway	ko04012	1	88	110	7521	Pik3r5(ENSMUSG00000020901)	K02649
Notch signaling pathway	ko04330	1	50	110	7521	Dtx3l(ENSMUSG00000049502)	K06058
Natural killer cell mediated cytotoxicity	ko04650	10	110	110	7521	Cd48(ENSMUSG00000015355);Fcer1g(ENSMUSG00000058715);Itgb2(ENSMUSG00000000290);Lcp2(ENSMUSG00000002699);Pik3r5(ENSMUSG00000020901);Ptpn6(ENSMUSG00000004266);Rac2(ENSMUSG00000033220);Tnfsf10(ENSMUSG00000039304);Tyrobp(ENSMUSG00000030579);Vav1(ENSMUSG00000034116)	K06479+K07983+K06464+K07361+K02649+K05697+K07860+K04721+K07992+K05730
Glycolysis / Gluconeogenesis	ko00010	1	72	110	7521	Hk3(ENSMUSG00000025877)	K00844
Purine metabolism	ko00230	3	181	110	7521	Ak9(ENSMUSG00000091415);Ampd3(ENSMUSG00000005686);Xdh(ENSMUSG00000024066)	K18533+K01490+K00106
Chagas disease (American trypanosomiasis)	ko05142	8	107	110	7521	C1qa(ENSMUSG00000036887);C1qb(ENSMUSG00000036905);C1qc(ENSMUSG00000036896);Ccl12(ENSMUSG00000035352);Gna15(ENSMUSG00000034792);Pik3r5(ENSMUSG00000020901);Tlr2(ENSMUSG00000027995);Tlr4(ENSMUSG00000039005)	K03986+K03987+K03988+K14624+K04637+K02649+K10159+K10160
Fc epsilon RI signaling pathway	ko04664	7	73	110	7521	Fcer1g(ENSMUSG00000058715);Inpp5d(ENSMUSG00000026288);Lcp2(ENSMUSG00000002699);Lyn(ENSMUSG00000042228);Pik3r5(ENSMUSG00000020901);Rac2(ENSMUSG00000033220);Vav1(ENSMUSG00000034116)	K07983+K03084+K07361+K05854+K02649+K07860+K05730
T cell receptor signaling pathway	ko04660	6	105	110	7521	Cd4(ENSMUSG00000023274);Lcp2(ENSMUSG00000002699);Pik3r5(ENSMUSG00000020901);Ptpn6(ENSMUSG00000004266);Ptprc(ENSMUSG00000026395);Vav1(ENSMUSG00000034116)	K06454+K07361+K02649+K05697+K06478+K05730
Retinol metabolism	ko00830	1	90	110	7521	Ugt1a1(ENSMUSG00000089960)	K00699
Measles	ko05162	7	144	110	7521	Irf7(ENSMUSG00000025498);Oas1g(ENSMUSG00000066861);Oas2(ENSMUSG00000032690);Pik3r5(ENSMUSG00000020901);Tlr2(ENSMUSG00000027995);Tlr4(ENSMUSG00000039005);Tnfsf10(ENSMUSG00000039304)	K09447+K14216+K14216+K02649+K10159+K10160+K04721
Long-term depression	ko04730	1	61	110	7521	Lyn(ENSMUSG00000042228)	K05854
Cytosolic DNA-sensing pathway	ko04623	3	62	110	7521	Casp1(ENSMUSG00000025888);Irf7(ENSMUSG00000025498);Zbp1(ENSMUSG00000027514)	K01370+K09447+K12965
Herpes simplex infection	ko05168	9	202	110	7521	Ccl12(ENSMUSG00000035352);Cyct(ENSMUSG00000056436);Ifit1(ENSMUSG00000034459);Irf7(ENSMUSG00000025498);Oas1g(ENSMUSG00000066861);Oas2(ENSMUSG00000032690);Sp100(ENSMUSG00000026222);Tlr2(ENSMUSG00000027995);Tnfrsf14(ENSMUSG00000042333)	K14624+K08738+K14217+K09447+K14216+K14216+K15413+K10159+K05152
Porphyrin and chlorophyll metabolism	ko00860	1	42	110	7521	Ugt1a1(ENSMUSG00000089960)	K00699
Rheumatoid arthritis	ko05323	5	84	110	7521	Ccl12(ENSMUSG00000035352);Csf1(ENSMUSG00000014599);Itgb2(ENSMUSG00000000290);Tlr2(ENSMUSG00000027995);Tlr4(ENSMUSG00000039005)	K14624+K05453+K06464+K10159+K10160
Ether lipid metabolism	ko00565	2	43	110	7521	Pld1(ENSMUSG00000027695);Pld4(ENSMUSG00000052160)	K01115+K16860
Adrenergic signaling in cardiomyocytes	ko04261	1	153	110	7521	Pik3r5(ENSMUSG00000020901)	K02649
Nicotinate and nicotinamide metabolism	ko00760	1	32	110	7521	Bst1(ENSMUSG00000029082)	K18152
Insulin signaling pathway	ko04910	2	144	110	7521	Hk3(ENSMUSG00000025877);Pik3r5(ENSMUSG00000020901)	K00844+K02649
NOD-like receptor signaling pathway	ko04621	3	58	110	7521	Casp1(ENSMUSG00000025888);Ccl12(ENSMUSG00000035352);Naip2(ENSMUSG00000078945)	K01370+K14624+K12807
FoxO signaling pathway	ko04068	3	136	110	7521	Klf2(ENSMUSG00000055148);Pik3r5(ENSMUSG00000020901);Tnfsf10(ENSMUSG00000039304)	K17845+K02649+K04721
Endometrial cancer	ko05213	1	53	110	7521	Pik3r5(ENSMUSG00000020901)	K02649
Apoptosis	ko04210	4	84	110	7521	Csf2rb(ENSMUSG00000071713);Cyct(ENSMUSG00000056436);Pik3r5(ENSMUSG00000020901);Tnfsf10(ENSMUSG00000039304)	K04738+K08738+K02649+K04721
Salmonella infection	ko05132	4	80	110	7521	Casp1(ENSMUSG00000025888);Cd14(ENSMUSG00000051439);Tlr4(ENSMUSG00000039005);Was(ENSMUSG00000031165)	K01370+K04391+K10160+K05747
Ras signaling pathway	ko04014	5	226	110	7521	Csf1(ENSMUSG00000014599);Csf1r(ENSMUSG00000024621);Pik3r5(ENSMUSG00000020901);Pld1(ENSMUSG00000027695);Rac2(ENSMUSG00000033220)	K05453+K05090+K02649+K01115+K07860
Choline metabolism in cancer	ko05231	4	102	110	7521	Pik3r5(ENSMUSG00000020901);Pld1(ENSMUSG00000027695);Rac2(ENSMUSG00000033220);Was(ENSMUSG00000031165)	K02649+K01115+K07860+K05747
Malaria	ko05144	5	48	110	7521	Ccl12(ENSMUSG00000035352);Cd36(ENSMUSG00000002944);Itgb2(ENSMUSG00000000290);Tlr2(ENSMUSG00000027995);Tlr4(ENSMUSG00000039005)	K14624+K06259+K06464+K10159+K10160
Viral myocarditis	ko05416	3	75	110	7521	Cyct(ENSMUSG00000056436);Itgb2(ENSMUSG00000000290);Rac2(ENSMUSG00000033220)	K08738+K06464+K07860
Olfactory transduction	ko04740	1	1084	110	7521	Olfr63(ENSMUSG00000054666)	K04257
Glycosaminoglycan degradation	ko00531	1	21	110	7521	Hexb(ENSMUSG00000021665)	K12373
mTOR signaling pathway	ko04150	1	63	110	7521	Pik3r5(ENSMUSG00000020901)	K02649
Vascular smooth muscle contraction	ko04270	1	127	110	7521	Avpr1a(ENSMUSG00000020123)	K04226
Prion diseases	ko05020	3	36	110	7521	C1qa(ENSMUSG00000036887);C1qb(ENSMUSG00000036905);C1qc(ENSMUSG00000036896)	K03986+K03987+K03988
Type II diabetes mellitus	ko04930	2	51	110	7521	Hk3(ENSMUSG00000025877);Pik3r5(ENSMUSG00000020901)	K00844+K02649
Colorectal cancer	ko05210	3	66	110	7521	Cyct(ENSMUSG00000056436);Pik3r5(ENSMUSG00000020901);Rac2(ENSMUSG00000033220)	K08738+K02649+K07860
Fatty acid metabolism	ko01212	1	51	110	7521	Acaa1b(ENSMUSG00000010651)	K07513
Antigen processing and presentation	ko04612	2	77	110	7521	Cd4(ENSMUSG00000023274);Ctss(ENSMUSG00000038642)	K06454+K01368
Transcriptional misregulation in cancer	ko05202	7	168	110	7521	Cd14(ENSMUSG00000051439);Csf1r(ENSMUSG00000024621);Fcgr1(ENSMUSG00000015947);Hpgd(ENSMUSG00000031613);Nupr1(ENSMUSG00000030717);Plau(ENSMUSG00000021822);Spi1(ENSMUSG00000002111)	K04391+K05090+K06498+K00069+K15626+K01348+K09438
Signaling pathways regulating pluripotency of stem cells	ko04550	1	139	110	7521	Pik3r5(ENSMUSG00000020901)	K02649
Hematopoietic cell lineage	ko04640	8	88	110	7521	Cd14(ENSMUSG00000051439);Cd33(ENSMUSG00000004609);Cd36(ENSMUSG00000002944);Cd4(ENSMUSG00000023274);Csf1(ENSMUSG00000014599);Csf1r(ENSMUSG00000024621);Csf3r(ENSMUSG00000028859);Fcgr1(ENSMUSG00000015947)	K04391+K06473+K06259+K06454+K05453+K05090+K05061+K06498
Chemical carcinogenesis	ko05204	1	98	110	7521	Ugt1a1(ENSMUSG00000089960)	K00699
Asthma	ko05310	1	27	110	7521	Fcer1g(ENSMUSG00000058715)	K07983
Endocytosis	ko04144	3	230	110	7521	Csf1r(ENSMUSG00000024621);Cyth4(ENSMUSG00000018008);Pld1(ENSMUSG00000027695)	K05090+K18441+K01115
RNA transport	ko03013	1	173	110	7521	Gm4353(ENSMUSG00000091900)	K14313
Leishmaniasis	ko05140	9	67	110	7521	Fcgr1(ENSMUSG00000015947);Fcgr3(ENSMUSG00000059498);Itgb2(ENSMUSG00000000290);Ncf1(ENSMUSG00000015950);Ncf2(ENSMUSG00000026480);Ncf4(ENSMUSG00000071715);Ptpn6(ENSMUSG00000004266);Tlr2(ENSMUSG00000027995);Tlr4(ENSMUSG00000039005)	K06498+K16824+K06464+K08011+K08010+K08012+K05697+K10159+K10160
alpha-Linolenic acid metabolism	ko00592	1	24	110	7521	Acaa1b(ENSMUSG00000010651)	K07513
Peroxisome	ko04146	2	82	110	7521	Acaa1b(ENSMUSG00000010651);Xdh(ENSMUSG00000024066)	K07513+K00106
Focal adhesion	ko04510	3	208	110	7521	Pik3r5(ENSMUSG00000020901);Rac2(ENSMUSG00000033220);Vav1(ENSMUSG00000034116)	K02649+K07860+K05730
Glycosphingolipid biosynthesis - globo series	ko00603	1	15	110	7521	Hexb(ENSMUSG00000021665)	K12373
Base excision repair	ko03410	1	33	110	7521	Parp3(ENSMUSG00000023249)	K10798
cGMP-PKG signaling pathway	ko04022	1	171	110	7521	Pik3r5(ENSMUSG00000020901)	K02649
Ovarian steroidogenesis	ko04913	1	62	110	7521	Alox5(ENSMUSG00000025701)	K00461
Pancreatic cancer	ko05212	3	66	110	7521	Pik3r5(ENSMUSG00000020901);Pld1(ENSMUSG00000027695);Rac2(ENSMUSG00000033220)	K02649+K01115+K07860
Hepatitis B	ko05161	5	149	110	7521	Cyct(ENSMUSG00000056436);Irf7(ENSMUSG00000025498);Pik3r5(ENSMUSG00000020901);Tlr2(ENSMUSG00000027995);Tlr4(ENSMUSG00000039005)	K08738+K09447+K02649+K10159+K10160
Acute myeloid leukemia	ko05221	2	58	110	7521	Pik3r5(ENSMUSG00000020901);Spi1(ENSMUSG00000002111)	K02649+K09438
VEGF signaling pathway	ko04370	3	62	110	7521	Mapkapk3(ENSMUSG00000032577);Pik3r5(ENSMUSG00000020901);Rac2(ENSMUSG00000033220)	K04444+K02649+K07860
Rap1 signaling pathway	ko04015	8	218	110	7521	Csf1(ENSMUSG00000014599);Csf1r(ENSMUSG00000024621);Fyb(ENSMUSG00000022148);Itgb2(ENSMUSG00000000290);Lcp2(ENSMUSG00000002699);Pik3r5(ENSMUSG00000020901);Rac2(ENSMUSG00000033220);Rgs14(ENSMUSG00000052087)	K05453+K05090+K17698+K06464+K07361+K02649+K07860+K17706
Chronic myeloid leukemia	ko05220	1	74	110	7521	Pik3r5(ENSMUSG00000020901)	K02649
Biosynthesis of amino acids	ko01230	1	84	110	7521	Mat1a(ENSMUSG00000037798)	K00789
Glioma	ko05214	1	64	110	7521	Pik3r5(ENSMUSG00000020901)	K02649
Axon guidance	ko04360	2	126	110	7521	Fes(ENSMUSG00000053158);Rac2(ENSMUSG00000033220)	K07527+K07860
Adherens junction	ko04520	3	75	110	7521	Ptpn6(ENSMUSG00000004266);Rac2(ENSMUSG00000033220);Was(ENSMUSG00000031165)	K05697+K07860+K05747
Oxytocin signaling pathway	ko04921	1	156	110	7521	Pik3r5(ENSMUSG00000020901)	K02649
Fat digestion and absorption	ko04975	1	39	110	7521	Cd36(ENSMUSG00000002944)	K06259
Tuberculosis	ko05152	10	177	110	7521	Cd14(ENSMUSG00000051439);Coro1a(ENSMUSG00000030707);Ctss(ENSMUSG00000038642);Cyct(ENSMUSG00000056436);Fcer1g(ENSMUSG00000058715);Fcgr1(ENSMUSG00000015947);Fcgr3(ENSMUSG00000059498);Itgb2(ENSMUSG00000000290);Tlr2(ENSMUSG00000027995);Tlr4(ENSMUSG00000039005)	K04391+K13882+K01368+K08738+K07983+K06498+K16824+K06464+K10159+K10160
Carbon metabolism	ko01200	1	115	110	7521	Hk3(ENSMUSG00000025877)	K00844
Metabolism of xenobiotics by cytochrome P450	ko00980	2	71	110	7521	Cbr2(ENSMUSG00000025150);Ugt1a1(ENSMUSG00000089960)	K00081+K00699
Pertussis	ko05133	8	74	110	7521	C1qa(ENSMUSG00000036887);C1qb(ENSMUSG00000036905);C1qc(ENSMUSG00000036896);C4b(ENSMUSG00000073418);Casp1(ENSMUSG00000025888);Cd14(ENSMUSG00000051439);Itgb2(ENSMUSG00000000290);Tlr4(ENSMUSG00000039005)	K03986+K03987+K03988+K03989+K01370+K04391+K06464+K10160
Wnt signaling pathway	ko04310	2	143	110	7521	Rac2(ENSMUSG00000033220);Sfrp5(ENSMUSG00000018822)	K07860+K02222
Chemokine signaling pathway	ko04062	12	192	110	7521	Ccl12(ENSMUSG00000035352);Ccl8(ENSMUSG00000009185);Ccr1(ENSMUSG00000025804);Cx3cr1(ENSMUSG00000052336);Cxcl16(ENSMUSG00000018920);Dock2(ENSMUSG00000020143);Lyn(ENSMUSG00000042228);Ncf1(ENSMUSG00000015950);Pik3r5(ENSMUSG00000020901);Rac2(ENSMUSG00000033220);Vav1(ENSMUSG00000034116);Was(ENSMUSG00000031165)	K14624+K16596+K04176+K04192+K10035+K12367+K05854+K08011+K02649+K07860+K05730+K05747
Glycerophospholipid metabolism	ko00564	2	96	110	7521	Pld1(ENSMUSG00000027695);Pld4(ENSMUSG00000052160)	K01115+K16860
Bacterial invasion of epithelial cells	ko05100	3	78	110	7521	Hcls1(ENSMUSG00000022831);Pik3r5(ENSMUSG00000020901);Was(ENSMUSG00000031165)	K06106+K02649+K05747
Cysteine and methionine metabolism	ko00270	1	40	110	7521	Mat1a(ENSMUSG00000037798)	K00789
Huntington's disease	ko05016	1	194	110	7521	Cyct(ENSMUSG00000056436)	K08738
Carbohydrate digestion and absorption	ko04973	2	47	110	7521	Hk3(ENSMUSG00000025877);Pik3r5(ENSMUSG00000020901)	K00844+K02649
Sulfur metabolism	ko00920	1	12	110	7521	Cyct(ENSMUSG00000056436)	K08738
Tight junction	ko04530	2	141	110	7521	Hcls1(ENSMUSG00000022831);Myh3(ENSMUSG00000020908)	K06106+K10352
Staphylococcus aureus infection	ko05150	11	56	110	7521	C1qa(ENSMUSG00000036887);C1qb(ENSMUSG00000036905);C1qc(ENSMUSG00000036896);C3ar1(ENSMUSG00000040552);C4b(ENSMUSG00000073418);C5ar1(ENSMUSG00000049130);Cfh(ENSMUSG00000026365);Fcgr1(ENSMUSG00000015947);Fcgr3(ENSMUSG00000059498);Itgb2(ENSMUSG00000000290);Selplg(ENSMUSG00000048163)	K03986+K03987+K03988+K04009+K03989+K04010+K04004+K06498+K16824+K06464+K06544
Alzheimer's disease	ko05010	1	175	110	7521	Cyct(ENSMUSG00000056436)	K08738
AMPK signaling pathway	ko04152	2	127	110	7521	Cd36(ENSMUSG00000002944);Pik3r5(ENSMUSG00000020901)	K06259+K02649
Butirosin and neomycin biosynthesis	ko00524	1	5	110	7521	Hk3(ENSMUSG00000025877)	K00844
Epstein-Barr virus infection	ko05169	4	206	110	7521	Lyn(ENSMUSG00000042228);Pik3r5(ENSMUSG00000020901);Spi1(ENSMUSG00000002111);Spn(ENSMUSG00000051457)	K05854+K02649+K09438+K06477
Glutamatergic synapse	ko04724	3	113	110	7521	Grik3(ENSMUSG00000001985);Grm4(ENSMUSG00000063239);Pld1(ENSMUSG00000027695)	K05203+K04607+K01115
Toll-like receptor signaling pathway	ko04620	5	101	110	7521	Cd14(ENSMUSG00000051439);Irf7(ENSMUSG00000025498);Pik3r5(ENSMUSG00000020901);Tlr2(ENSMUSG00000027995);Tlr4(ENSMUSG00000039005)	K04391+K09447+K02649+K10159+K10160
Amino sugar and nucleotide sugar metabolism	ko00520	2	49	110	7521	Hexb(ENSMUSG00000021665);Hk3(ENSMUSG00000025877)	K12373+K00844
Prolactin signaling pathway	ko04917	1	77	110	7521	Pik3r5(ENSMUSG00000020901)	K02649
Pathways in cancer	ko05200	6	398	110	7521	Csf1r(ENSMUSG00000024621);Csf3r(ENSMUSG00000028859);Cyct(ENSMUSG00000056436);Pik3r5(ENSMUSG00000020901);Rac2(ENSMUSG00000033220);Spi1(ENSMUSG00000002111)	K05090+K05061+K08738+K02649+K07860+K09438
Thyroid hormone signaling pathway	ko04919	1	118	110	7521	Pik3r5(ENSMUSG00000020901)	K02649
Osteoclast differentiation	ko04380	12	123	110	7521	Csf1(ENSMUSG00000014599);Csf1r(ENSMUSG00000024621);Cybb(ENSMUSG00000015340);Fcgr1(ENSMUSG00000015947);Fcgr3(ENSMUSG00000059498);Lcp2(ENSMUSG00000002699);Ncf1(ENSMUSG00000015950);Ncf2(ENSMUSG00000026480);Ncf4(ENSMUSG00000071715);Pik3r5(ENSMUSG00000020901);Spi1(ENSMUSG00000002111);Tyrobp(ENSMUSG00000030579)	K05453+K05090+K08008+K06498+K16824+K07361+K08011+K08010+K08012+K02649+K09438+K07992
RIG-I-like receptor signaling pathway	ko04622	2	68	110	7521	Irf7(ENSMUSG00000025498);Isg15(ENSMUSG00000035692)	K09447+K12159
GnRH signaling pathway	ko04912	1	90	110	7521	Pld1(ENSMUSG00000027695)	K01115
Systemic lupus erythematosus	ko05322	5	116	110	7521	C1qa(ENSMUSG00000036887);C1qb(ENSMUSG00000036905);C1qc(ENSMUSG00000036896);C4b(ENSMUSG00000073418);Fcgr1(ENSMUSG00000015947)	K03986+K03987+K03988+K03989+K06498
Proteoglycans in cancer	ko05205	6	202	110	7521	Hcls1(ENSMUSG00000022831);Pik3r5(ENSMUSG00000020901);Plau(ENSMUSG00000021822);Ptpn6(ENSMUSG00000004266);Tlr2(ENSMUSG00000027995);Tlr4(ENSMUSG00000039005)	K06106+K02649+K01348+K05697+K10159+K10160
Hippo signaling pathway	ko04390	1	153	110	7521	Itgb2(ENSMUSG00000000290)	K06464
Cell adhesion molecules (CAMs)	ko04514	5	155	110	7521	Cd4(ENSMUSG00000023274);Itgb2(ENSMUSG00000000290);Ptprc(ENSMUSG00000026395);Selplg(ENSMUSG00000048163);Spn(ENSMUSG00000051457)	K06454+K06464+K06478+K06544+K06477
Prostate cancer	ko05215	1	91	110	7521	Pik3r5(ENSMUSG00000020901)	K02649
Caffeine metabolism	ko00232	1	6	110	7521	Xdh(ENSMUSG00000024066)	K00106
Sphingolipid signaling pathway	ko04071	4	124	110	7521	Fcer1g(ENSMUSG00000058715);Pik3r5(ENSMUSG00000020901);Pld1(ENSMUSG00000027695);Rac2(ENSMUSG00000033220)	K07983+K02649+K01115+K07860
Fc gamma R-mediated phagocytosis	ko04666	11	92	110	7521	Dock2(ENSMUSG00000020143);Fcgr1(ENSMUSG00000015947);Inpp5d(ENSMUSG00000026288);Lyn(ENSMUSG00000042228);Ncf1(ENSMUSG00000015950);Pik3r5(ENSMUSG00000020901);Pld1(ENSMUSG00000027695);Ptprc(ENSMUSG00000026395);Rac2(ENSMUSG00000033220);Vav1(ENSMUSG00000034116);Was(ENSMUSG00000031165)	K12367+K06498+K03084+K05854+K08011+K02649+K01115+K06478+K07860+K05730+K05747
Lysosome	ko04142	6	123	110	7521	Cd68(ENSMUSG00000018774);Ctsc(ENSMUSG00000030560);Ctss(ENSMUSG00000038642);Hexb(ENSMUSG00000021665);Laptm5(ENSMUSG00000028581);Slc11a1(ENSMUSG00000026177)	K06501+K01275+K01368+K12373+K12387+K12347
ECM-receptor interaction	ko04512	1	87	110	7521	Cd36(ENSMUSG00000002944)	K06259
PI3K-Akt signaling pathway	ko04151	6	351	110	7521	Csf1(ENSMUSG00000014599);Csf1r(ENSMUSG00000024621);Csf3r(ENSMUSG00000028859);Pik3r5(ENSMUSG00000020901);Tlr2(ENSMUSG00000027995);Tlr4(ENSMUSG00000039005)	K05453+K05090+K05061+K02649+K10159+K10160
Aldosterone-regulated sodium reabsorption	ko04960	1	41	110	7521	Pik3r5(ENSMUSG00000020901)	K02649
Non-alcoholic fatty liver disease (NAFLD)	ko04932	2	151	110	7521	Cyct(ENSMUSG00000056436);Pik3r5(ENSMUSG00000020901)	K08738+K02649
Small cell lung cancer	ko05222	2	87	110	7521	Cyct(ENSMUSG00000056436);Pik3r5(ENSMUSG00000020901)	K08738+K02649
Taste transduction	ko04742	1	63	110	7521	Grm4(ENSMUSG00000063239)	K04607
Drug metabolism - cytochrome P450	ko00982	1	71	110	7521	Ugt1a1(ENSMUSG00000089960)	K00699
HTLV-I infection	ko05166	3	272	110	7521	Itgb2(ENSMUSG00000000290);Pik3r5(ENSMUSG00000020901);Spi1(ENSMUSG00000002111)	K06464+K02649+K09438
NF-kappa B signaling pathway	ko04064	4	105	110	7521	Cd14(ENSMUSG00000051439);Lyn(ENSMUSG00000042228);Plau(ENSMUSG00000021822);Tlr4(ENSMUSG00000039005)	K04391+K05854+K01348+K10160
Mineral absorption	ko04978	2	45	110	7521	Ftl1-ps1(ENSMUSG00000062382);Slc11a1(ENSMUSG00000026177)	K13625+K12347
Amoebiasis	ko05146	6	124	110	7521	Cd14(ENSMUSG00000051439);Gna15(ENSMUSG00000034792);Itgb2(ENSMUSG00000000290);Pik3r5(ENSMUSG00000020901);Tlr2(ENSMUSG00000027995);Tlr4(ENSMUSG00000039005)	K04391+K04637+K06464+K02649+K10159+K10160
Viral carcinogenesis	ko05203	4	207	110	7521	Irf7(ENSMUSG00000025498);Lyn(ENSMUSG00000042228);Pik3r5(ENSMUSG00000020901);Sp100(ENSMUSG00000026222)	K09447+K05854+K02649+K15413
Parkinson's disease	ko05012	1	145	110	7521	Cyct(ENSMUSG00000056436)	K08738
Non-small cell lung cancer	ko05223	1	57	110	7521	Pik3r5(ENSMUSG00000020901)	K02649
PPAR signaling pathway	ko03320	2	82	110	7521	Acaa1b(ENSMUSG00000010651);Cd36(ENSMUSG00000002944)	K07513+K06259
Biosynthesis of unsaturated fatty acids	ko01040	1	26	110	7521	Acaa1b(ENSMUSG00000010651)	K07513
Platelet activation	ko04611	5	132	110	7521	Fcer1g(ENSMUSG00000058715);Fermt3(ENSMUSG00000024965);Lcp2(ENSMUSG00000002699);Lyn(ENSMUSG00000042228);Pik3r5(ENSMUSG00000020901)	K07983+K17084+K07361+K05854+K02649
Primary immunodeficiency	ko05340	2	39	110	7521	Cd4(ENSMUSG00000023274);Ptprc(ENSMUSG00000026395)	K06454+K06478
Adipocytokine signaling pathway	ko04920	2	72	110	7521	Cd36(ENSMUSG00000002944);Tnfrsf1b(ENSMUSG00000028599)	K06259+K05141
Inflammatory mediator regulation of TRP channels	ko04750	1	127	110	7521	Pik3r5(ENSMUSG00000020901)	K02649
Calcium signaling pathway	ko04020	2	187	110	7521	Avpr1a(ENSMUSG00000020123);Gna15(ENSMUSG00000034792)	K04226+K04637
Complement and coagulation cascades	ko04610	9	78	110	7521	C1qa(ENSMUSG00000036887);C1qb(ENSMUSG00000036905);C1qc(ENSMUSG00000036896);C3ar1(ENSMUSG00000040552);C4b(ENSMUSG00000073418);C5ar1(ENSMUSG00000049130);Cfh(ENSMUSG00000026365);F13a1(ENSMUSG00000039109);Plau(ENSMUSG00000021822)	K03986+K03987+K03988+K04009+K03989+K04010+K04004+K03917+K01348
Toxoplasmosis	ko05145	5	115	110	7521	Alox5(ENSMUSG00000025701);Cyct(ENSMUSG00000056436);Pik3r5(ENSMUSG00000020901);Tlr2(ENSMUSG00000027995);Tlr4(ENSMUSG00000039005)	K00461+K08738+K02649+K10159+K10160
p53 signaling pathway	ko04115	1	68	110	7521	Cyct(ENSMUSG00000056436)	K08738
Other glycan degradation	ko00511	1	18	110	7521	Hexb(ENSMUSG00000021665)	K12373
Ascorbate and aldarate metabolism	ko00053	1	29	110	7521	Ugt1a1(ENSMUSG00000089960)	K00699
Leukocyte transendothelial migration	ko04670	8	122	110	7521	Cybb(ENSMUSG00000015340);Itgb2(ENSMUSG00000000290);Ncf1(ENSMUSG00000015950);Ncf2(ENSMUSG00000026480);Ncf4(ENSMUSG00000071715);Pik3r5(ENSMUSG00000020901);Rac2(ENSMUSG00000033220);Vav1(ENSMUSG00000034116)	K08008+K06464+K08011+K08010+K08012+K02649+K07860+K05730
