# Supplementary material for: UHRF1 suppresses retrotransposons and cooperates with PRMT5 and PIWI proteins in male germ cells
Source: Nat Commun. 2019 Oct 17;10:4705. doi: 10.1038/s41467-019-12455-4 (PMC6797737; doi:10.1038/s41467-019-12455-4)
Supplement: Supplementary file 12 — Source Data [file 41467_2019_12455_MOESM12_ESM.zip]

Archive with 28 entries (25 files):
- Source Data/
- Source Data/.DS_Store
- __MACOSX/
- __MACOSX/Source Data/
- __MACOSX/Source Data/._.DS_Store
- Source Data/Fig.2c.xlsx
- __MACOSX/Source Data/._Fig.2c.xlsx
- Source Data/Fig.2g.xlsx
- __MACOSX/Source Data/._Fig.2g.xlsx
- Source Data/Fig.3a.xlsx
- __MACOSX/Source Data/._Fig.3a.xlsx
- Source Data/Fig.4a.xlsx
- __MACOSX/Source Data/._Fig.4a.xlsx
- Source Data/Fig.5b-c.xlsx
- __MACOSX/Source Data/._Fig.5b-c.xlsx
- Source Data/Fig.6f-g.xlsx
- __MACOSX/Source Data/._Fig.6f-g.xlsx
- Source Data/Supplementary Fig.14d-e.xlsx
- __MACOSX/Source Data/._Supplementary Fig.14d-e.xlsx
- Source Data/Supplementary Fig.16a.xlsx
- __MACOSX/Source Data/._Supplementary Fig.16a.xlsx
- Source Data/Supplementary Fig.1c.xlsx
- __MACOSX/Source Data/._Supplementary Fig.1c.xlsx
- Source Data/Supplementary Fig.1e.xlsx
- __MACOSX/Source Data/._Supplementary Fig.1e.xlsx
- Source Data/~$Fig.5c.xlsx
- __MACOSX/Source Data/._~$Fig.5c.xlsx
- __MACOSX/._Source Data
