# Supplementary material for: UHRF1 suppresses retrotransposons and cooperates with PRMT5 and PIWI proteins in male germ cells
Source: Nat Commun. 2019 Oct 17;10:4705. doi: 10.1038/s41467-019-12455-4 (PMC6797737; doi:10.1038/s41467-019-12455-4)
Supplement: Supplementary file 12 — Source Data [file 41467_2019_12455_MOESM12_ESM.zip › Source Data/Fig.2c.xlsx]

## Sheet: Fig.2c
Figure 2c
	Control	Uhrf1 cKO
	CT value
GAPDH	25.51	24.26
	25.52	24.15
	25.98	24.45
Dnmt1	29.73	29.64
	29.71	29.29
	29.93	29.44
Dnmt3a	33.87	31.95
	33.91	31.97
	34.33	32.16
Dnmt3b	34.36	33.9
	34.56	33.94
	34.93	33.77
Hdac1	26.35	27.61
	26.72	27.96
	27.04	28.17
Uhrf1	29.56	33.94
	29	32.84
	29.34	33.12
