# Supplementary material for: UHRF1 suppresses retrotransposons and cooperates with PRMT5 and PIWI proteins in male germ cells
Source: Nat Commun. 2019 Oct 17;10:4705. doi: 10.1038/s41467-019-12455-4 (PMC6797737; doi:10.1038/s41467-019-12455-4)
Supplement: Supplementary file 12 — Source Data [file 41467_2019_12455_MOESM12_ESM.zip › Source Data/Fig.2g.xlsx]

## Sheet: Fig.2g
Figure 2g
Age		Body Weight(g)	Testis Weight(mg)	average TW	TW/BW
P7	Control	3.45	3/2.7	2.85	0.826087
		3.26	3.2/2.9	3.05	0.935583
					0.880835
				SD	0.0774253
				SEM	0.0547479
	cKO	2.93	2.8/2.5	2.65	0.904437
		3.92	3.5/3.3	3.4	0.867347
		3.95	3/2.9	2.95	0.746835
		3.58	2.3/3.0	2.65	0.740223
		3.94	3.0/2.5	2.75	0.69797
					0.791362
				SD	0.0892742
				SEM	0.0399246
P10	Control	5.27	5.4/5.6	5.5	1.04364
		5.3	5.2/5.5	5.35	1.00943
					1.02654
				SD	0.0241896
				SEM	0.0171047
	cKO	5.62	4.5/5.2	4.85	0.862989
		5.19	5.3/4.7	5	0.963391
					0.91319
				SD	0.0709948
				SEM	0.0502009
P14	Control	6.56	12.3/12.8	12.55	1.91311
		6.7	11.5/11.9	11.7	1.74627
					1.82969
				SD	0.117974
				SEM	0.0834205
	cKO	5.7	7.4/7.7	7.55	1.32456
		6.74	7.7/7.8	7.75	1.14985
		6.66	7.4/7.7	7.55	1.13363
					1.20268
				SD	0.105861
				SEM	0.0611192
P21	Control	11.88	22.4/23.0	22.7	1.91077
		12.4	24.8/26.6	25.7	2.07258
					1.99168
				SD	0.114414
				SEM	0.0809031
	cKO	10.83	15.3/12.8	14.05	1.29732
		9.55	10.4/9.6	10	1.04712
		12.92	14/13.4	13.7	1.06037
					1.13494
				SD	0.140785
				SEM	0.0812822
P28	Control	18.8	56.4/57.6	57	3.03191
		19.3	52.6/54.3	53.45	2.76943
					2.90067
				SD	0.185605
				SEM	0.131242
	cKO	16.6	18.3/18.2	18.25	1.0994
		18	17.8/18.3	18.05	1.00278
					1.05109
				SD	0.0683205
				SEM	0.0483099
P35	Control	18.2	66/62.6	64.3	3.53297
		18.9	73.1/70.5	71.8	3.79894
					3.66595
				SD	0.188073
				SEM	0.132987
	cKO	18.76	16/17.1	16.55	0.882196
		21.96	27.4/29.5	28.45	1.29554
		19.1	25.1/24.4	24.75	1.29581
					1.15785
				SD	0.238722
				SEM	0.137826
P42	Control	20.35	90.8/85.5	88.15	4.3317
		21.6	95.8/96.4	96.1	4.44907
					4.39038
				SD	0.0829993
				SEM	0.0586894
	cKO	20.35	15.8/15.2	15.5	0.761671
		21.8	20.2/21.7	20.95	0.961009
					0.86134
				SD	0.140954
				SEM	0.0996692
P56	Control	24.33	100.3/96.5	98.4	4.04439
		23.8	102.5/99.4	100.95	4.2416
					4.14299
				SD	0.139446
				SEM	0.0986035
	cKO	19.16	16.4/16.9	16.95	0.884656
		22.4	21.2/19.3	20.25	0.904018
					0.894337
				SD	0.0136912
				SEM	0.00968116
