# Supplementary material for: UHRF1 suppresses retrotransposons and cooperates with PRMT5 and PIWI proteins in male germ cells
Source: Nat Commun. 2019 Oct 17;10:4705. doi: 10.1038/s41467-019-12455-4 (PMC6797737; doi:10.1038/s41467-019-12455-4)
Supplement: Supplementary file 12 — Source Data [file 41467_2019_12455_MOESM12_ESM.zip › Source Data/Fig.3a.xlsx]

## Sheet: PLZF
Figure 3a
	Age	PLZF+ number	Tubules	PLZF+/Tubule
	P7	WT
		58	17	3.41176
		65	14	4.64286
		59	15	3.93333
		cko
		44	12	3.66667
		60	13	4.61538
		46	12	3.83333
	P10	WT
		36	9	4
		30	9	3.33333
		44	8	5.5
		CKO
		39	10	3.9
		30	5	6
		16	6	2.66667
	P14	WT
		16	5	3.2
		9	4	2.25
		23	5	4.6
		19	3	6.33333
		26	4	6.5
		18	3	6
		13	3	4.33333
		CKO
		11	3	3.66667
		11	3	3.66667
		13	4	3.25
		19	5	3.8
		17	4	4.25
		16	3	5.33333
		19	5	3.8

## Sheet: DDX4
Figure 3a
	Age	DDX4+ number	Tubules	DDX4+/Tubule
	P7	WT
		80	11	7.27273
		92	11	8.36364
		82	13	6.30769
		cko
		52	9	5.77778
		74	10	7.4
		57	7	8.14286
	P10	WT
		149	8	18.625
		156	7	22.2857
		134	6	22.3333
		CKO
		100	6	16.6667
		119	5	23.8
		128	6	21.3333
	P14	WT
		167	4	41.75
		155	3	51.6667
		124	3	41.3333
		191	4	47.75
		209	5	41.8
		130	2	65
		126	3	42
		CKO
		90	3	30
		111	4	27.75
		127	4	31.75
		86	4	21.5
		86	3	28.6667
		142	3	47.3333
		115	4	28.75
