# Supplementary material for: UHRF1 suppresses retrotransposons and cooperates with PRMT5 and PIWI proteins in male germ cells
Source: Nat Commun. 2019 Oct 17;10:4705. doi: 10.1038/s41467-019-12455-4 (PMC6797737; doi:10.1038/s41467-019-12455-4)
Supplement: Supplementary file 12 — Source Data [file 41467_2019_12455_MOESM12_ESM.zip › Source Data/Fig.4a.xlsx]

## Sheet: Fig.4a
Figure 4a
	P56 control	P56 Uhrf1 cko		P18 control	P18 Uhrf1 cko
	CT value			CT value
GAPDH	22.69	22.71		22.69	22.72
	22.94	22.46		22.79	22.55
	22.74	22.53		22.77	22.61
Hprt	26.69	24.77		25.6	23.55
	26.8	24.58		25.51	23.49
	26.78	24.76		25.54	23.66
Minorsatellite	37.07	24.94		21.77	26.23
	34.06	25.04		22.49	25.74
	35.02	25.04		22.54	26.51
IAP 3'LTR	22.53	20.99		20.8	19.19
	22.78	20.9		20.9	18.96
	22.51	20.98		20.86	18.92
L1 3'UTR	23.75	21.08		20.58	18.82
	23.75	21.22		20.8	18.78
	23.75	21.1		20.55	18.81
L1 ORF2	25.88	23.79		23.2	19.05
	26.27	23.8		23.34	19.13
	26.16	23.69		23.22	19.12
IAP 5'UTR	25.68	22.82		22.77	20.43
	25.76	22.92		22.84	20.48
	25.86	22.81		22.93	20.53
L1 Gf	24.52	26.47		24.91	23.18
	24.71	26.54		24.96	23.31
	24.52	26.42		24.75	23.25
IAP-Gag	29.33	26.2		27.4	21.83
	29.4	26.23		27.49	21.89
	29.58	26.24		27.45	21.8
Gtl2	28.9	27.33		26.4	28.01
	29.19	27.44		26.13	28.19
	29.08	26.93		26.26	27.97
Dlk1	27.37	28.17		25.56	22.68
	27.35	28.36		25.73	22.76
	27.49	28.44		25.67	22.78
MusD	29.84	29.9		26.68	24.63
	29.85	29.76		25.83	24.69
	29.85	29.69		26.83	24.85
