# Supplementary material for: UHRF1 suppresses retrotransposons and cooperates with PRMT5 and PIWI proteins in male germ cells
Source: Nat Commun. 2019 Oct 17;10:4705. doi: 10.1038/s41467-019-12455-4 (PMC6797737; doi:10.1038/s41467-019-12455-4)
Supplement: Supplementary file 12 — Source Data [file 41467_2019_12455_MOESM12_ESM.zip › Source Data/Fig.5b-c.xlsx]

## Sheet: Fig.5b
Figure 5b
	Ctrl Input	cKO Input	Ctrl H3K4	cKO H3K4
	CT value		CT value
IAP 3'LTR	15.78	15.82	19.27	20.42
	15.64	16.04	19.32	20.38
	15.75	16.1	19.33	21.02
IAP 5'UTR	11.12	11.01	14.87	15.23
	11.06	11.25	14.6	15.66
	10.97	11.19	14.44	15.66
IAP 5'LTR	13.04	13.42	16.53	17.74
	13.26	13.58	16.61	18.05
	13.46	13.5	17.01	17.86
L1 ORF2	13.65	13.54	16.95	18.35
	13.21	13.69	16.62	18.2
	13.48	13.46	16.61	17.87
L1-Tf	13.89	13.77	17.57	18.29
	13.91	13.61	17.48	18.63
	13.84	13.77	17.29	18.14
IAP-1-int	15.22	15.3	18.76	19.6
	15.09	15.42	18.53	19.76
	15.08	15.37	18.54	19.46
L1-Gf	14.8	14.75	18.43	19.14
	14.76	14.98	18.33	19.44
	14.77	14.85	18.71	19.7
L1 3'UTR	15.23	15.57	18.59	19.79
	15.09	15.46	18.58	19.99
	15.29	15.01	19.04	19.55
L1-A	19.13	18.83	22.75	23.29
	18.98	19.23	22.45	24.13
	18.94	19.06	22.19	23.47
MEST	11.05	11.21	14.71	15.05
	11.14	10.92	14.8	15.18
	11.07	11.15	15	14.89
GAPDH	26.31	26.68	33.79	34.84
	26.91	26.44	35.03	34.37
	26.78	26.58	34.71	35.11

## Sheet: Fig.5c
Figure 5c
	Ctrl Input	cKO Input	Ctrl H3K4	cKO H3K4
	CT value		CT value
IAP 3'LTR	11.24	12.22	14.27	14.82
	11.25	12.18	14.31	14.65
	11.49	12.29	14.28	14.7
IAP 5'UTR	13.08	13.96	15.82	16.28
	13.04	13.9	15.66	16.14
	13	14.08	15.88	16.48
IAP 5'LTR	13.85	14.69	16.69	17.02
	13.88	14.69	16.63	17.05
	14	14.74	16.77	17.19
L1 ORF2	11.64	12.42	14.18	15.7
	11.68	12.21	14.28	15.36
	11.79	12.35	14.51	15.72
L1-Tf	10.93	11.68	13.72	13.41
	10.97	11.56	13.52	13.48
	11.03	11.78	13.54	13.66
IAP1-int	16.79	17.92	19.24	19.49
	16.76	17.85	19.02	19.38
	16.72	17.94	19	19.65
L1-Gf	12.36	13.55	15.37	15.75
	12.49	13.5	15.37	15.68
	12.46	13.56	15.28	15.64
L1 3'UTR	9.06	9.82	11.85	12.84
	9.07	9.96	11.72	13.04
	9.11	10	11.7	12.79
L1-A	12.15	13.26	14.77	15.92
	12.14	13.34	14.81	16.05
	12.17	13.35	14.92	15.96
MEST	25.19	26.12	31.54	32.12
	25.03	26.24	30.45	31.97
	25.15	26.18	30.26	31.53
GAPDH	12.36	13.55	14.09	15.32
	12.49	13.5	14.6	15.68
	12.46	13.56	14.29	16.02
