# Supplementary material for: UHRF1 suppresses retrotransposons and cooperates with PRMT5 and PIWI proteins in male germ cells
Source: Nat Commun. 2019 Oct 17;10:4705. doi: 10.1038/s41467-019-12455-4 (PMC6797737; doi:10.1038/s41467-019-12455-4)
Supplement: Supplementary file 12 — Source Data [file 41467_2019_12455_MOESM12_ESM.zip › Source Data/Fig.6f-g.xlsx]

## Sheet: Fig.6f
Figure 6f
		IntDen	IntDen	IntDen
		UHRF1	PRMT5	GAPDH		UHRF1/GAPDH	PRMT5/GAPDH
	24h GSK 2.5	1907553	1469253	2028153		0.940537	0.724429
		1712232	1424656	2018626		0.848217	0.705755
		1793656	1427790	2040164		0.879172	0.699841
	24h GSK 5	1359086	1111396	1783789		0.76191	0.623054
		1339887	1066759	1845947		0.725853	0.577893
		1416197	1127779	1836242		0.771247	0.614178
	24h DMSO	2066359	1600143	1707604		1.21009	0.937069
		2034213	1572008	1722673		1.18085	0.91254
		2148860	1455367	1709212		1.25722	0.851484

## Sheet: Fig.6g
Figure 6g
		IntDen	IntDen	IntDen
		UHRF1	PRMT5	GAPDH		UHRF1/GAPDH	PRMT5/GAPDH
	48h GSK 2.5	409201	1034047	1451990		0.281821	0.712158
		418818	978218	1501649		0.278905	0.651429
		393155	958552	1496199		0.262769	0.640658
	48h GSK 5	291755	1207798	1759412		0.165825	0.686478
		298046	1124844	1847505		0.161324	0.608845
		251338	1187968	1855390		0.135464	0.640279
	48h DMSO	1178530	1419006	2101212		0.560881	0.675327
		1159295	1528068	2104662		0.550822	0.72604
		1275670	1518424	1979279		0.644512	0.76716
