# Supplementary material for: UHRF1 suppresses retrotransposons and cooperates with PRMT5 and PIWI proteins in male germ cells
Source: Nat Commun. 2019 Oct 17;10:4705. doi: 10.1038/s41467-019-12455-4 (PMC6797737; doi:10.1038/s41467-019-12455-4)
Supplement: Supplementary file 12 — Source Data [file 41467_2019_12455_MOESM12_ESM.zip › Source Data/Supplementary Fig.14d-e.xlsx]

## Sheet: Supplementary Fig.14d  
Supplementary Figure 14d
	Ctrl	cKO
Gapdh	22.39	21.98
	22.55	22.09
	22.48	22.19
Ak9	30.42	28.98
	30.11	29.05
	30.27	29.08
Apoc2	27.12	25.55
	27.35	25.59
	27.31	25.83
Casp1	34.84	33.32
	34.61	33.33
	34.73	33.34
Cc18	30.79	28.82
	31.05	29.01
	31.32	28.9
Cck	29.37	27.18
	29.26	27.45
	29.17	26.94
Ctss	24.79	32.6
	34.89	32.96
	34.76	32.81
Irf7	41.2	40
	41.5	40.2
	41.39	40.22
Naip2	30.45	27.84
	30.03	27.75
	30.26	27.89
Oas2	28.72	27.73
	28.74	27.85
	28.74	27.64
Pira2	27.34	26.08
	27.44	26.05
	27.48	26.06
Sp100	41.25	40.32
	41.33	40.27
	41.31	40.21
Tex40	28.51	27.15
	28.19	27
	28.41	27.11
Wdfy1	34.53	33.67
	34.47	33.62
	34.51	33.53
Zbp1	30.62	29.91
	30.67	29.75
	30.76	29.65
Myh3	38.28	41.05
	39.42	41.12
	38.88	41.23
Pax2	31.65	36.42
	31.56	36.29
	31.62	36.33
Shisa6	30	30.27
	30.02	30.24
	30.05	30.24
Uhrf1	28.53	30.82
	28.55	30.35
	28.56	30.15

## Sheet: Supplementary Fig.14e
Supplementary Figure 14e
	Ctrl-Input	cko-Input		Ctrl-H3k9	cko-H3k9
Ak9	25.4	26.24		28.69	30.45
Ak9	24.29	25.93		27.4	30.26
Ak9	25.26	25.85		28.46	30.12
Wdfy1	26.3	25.95		29.29	29.3
Wdfy1	25.86	25.58		28.74	29.1
Wdfy1	25.53	25.2		28.46	28.63
Tex40	25.36	25.82		28.41	29.17
Tex40	24.94	25.96		27.88	29.4
Tex40	25.43	26.48		28.43	29.88
