# Supplementary material for: UHRF1 suppresses retrotransposons and cooperates with PRMT5 and PIWI proteins in male germ cells
Source: Nat Commun. 2019 Oct 17;10:4705. doi: 10.1038/s41467-019-12455-4 (PMC6797737; doi:10.1038/s41467-019-12455-4)
Supplement: Supplementary file 12 — Source Data [file 41467_2019_12455_MOESM12_ESM.zip › Source Data/Supplementary Fig.16a.xlsx]

## Sheet: Supplementary Fig.16a 
Supplementary Figure 16a
	WT-Input	WT-UHRF1	cKO-Input	cKO-UHRF1
L1 ORF2	12.3	18.47	12.72	20.43
	12.29	18.59	12.56	20.52
	12.11	18.48	12.61	20.69
IAP 3'LTR	12	18.47	12.86	20.77
	12.04	18.67	12.76	20.82
	11.97	18.62	12.82	20.93
L1 3'UTR	9.95	16.38	10.62	18.03
	10.18	16.38	10.45	18.15
	9.91	16.47	10.54	17.95
L1-Tf	11.5	18.53	12.08	20.33
	11.62	18.54	12.27	20.31
	11.59	18.531	12.21	20.34
IAP 5'LTR	14.12	21.09	15.05	22.96
	14.37	20.86	14.88	22.93
	14.21	21.01	14.82	22.65
IAP 5'UTR	13.71	20.39	14.37	22.2
	13.69	20.35	14.63	22.15
	13.74	20.33	14.39	22.26
IAP1-int	18.71	24.58	19.31	26.64
	18.81	24.55	19.38	26.78
	18.9	24.74	19.5	26.71
L1-Gf	14.66	21.56	15.29	23.01
	14.7	21.08	15.48	23
	14.78	21.3	15.52	23.01
L1-A	14.09	19.91	14.56	21.83
	14.06	19.92	14.57	22.12
	14.12	20.16	14.65	22.14
βactin promoter	25.8	32.58	26.52	33.32
	26.03	32.7	26.49	33.62
	25.88	32.99	26.58	33.96
