# Supplementary material for: UHRF1 suppresses retrotransposons and cooperates with PRMT5 and PIWI proteins in male germ cells
Source: Nat Commun. 2019 Oct 17;10:4705. doi: 10.1038/s41467-019-12455-4 (PMC6797737; doi:10.1038/s41467-019-12455-4)
Supplement: Supplementary file 12 — Source Data [file 41467_2019_12455_MOESM12_ESM.zip › Source Data/Supplementary Fig.1c.xlsx]

## Sheet: Supplementary Fig.1c
Supplementary Figure 1c
	Brain	Heart	Liver	Stomach	Lung	Kideny	Uterus	Ovary	Testis
GAPDH	22.61	19.42	22.41	22.85	24.1	22.22	18.56	21.33	18.15
GAPDH	21.12	19.96	23.16	23.33	24.21	21.29	19.15	21.17	18.25
GAPDH	19.99	21.35	24.15	24.21	22.27	20.92	18.64	20.62	18.29
Uhrf1	37.21	34.6	33.89	35.19	29.97	32.27	26.05	27.06	21.08
Uhrf1	36.32	33.48	33.07	34.27	30.95	33.08	25.91	28.2	20.85
Uhrf1	37.65	34.59	36.4	32.98	31.15	32.87	26.12	28.16	21.04
