# Supplementary material for: UHRF1 suppresses retrotransposons and cooperates with PRMT5 and PIWI proteins in male germ cells
Source: Nat Commun. 2019 Oct 17;10:4705. doi: 10.1038/s41467-019-12455-4 (PMC6797737; doi:10.1038/s41467-019-12455-4)
Supplement: Supplementary file 12 — Source Data [file 41467_2019_12455_MOESM12_ESM.zip › Source Data/Supplementary Fig.1e.xlsx]

## Sheet: Supplementary Fig.1e  
Supplementary Figure 1e
	p0	p7	p14	p21	p28	p35	p56
GAPDH	21.36	19.81	20.47	20.6	21.06	20.36	21.55
GAPDH	21.19	20.33	20.66	20.49	21.14	20.7	22.74
GAPDH	21.57	20.14	20.62	20.46	21.19	20.48	22.46
Uhrf1	27.7	25.72	26.09	25.23	24.92	24.39	25.11
Uhrf1	27.79	25.86	26.09	25.05	24.98	24.46	25.07
Uhrf1	27.46	25.57	26.16	25.03	24.98	24.43	25.19
